# Supplementary material for: Methylglyoxal: a novel upstream regulator of DNA methylation
Source: J Exp Clin Cancer Res. 2023 Mar 31;42:78. doi: 10.1186/s13046-023-02637-w (PMC10064647; doi:10.1186/s13046-023-02637-w)
Supplement: Supplementary file 1 — Additional file 1. [file 13046_2023_2637_MOESM1_ESM.zip]

Archive with 15 entries (15 files):
- Data S1.xlsx
- Data S2.xlsx
- Data S3.xlsx
- Data S4.xlsx
- Data S5.xlsx
- Data S6.xlsx
- Data S7.xlsx
- Data S8.xlsx
- Data S9.xlsx
- Supplementary_Figure_S1.tif
- Supplementary_Figure_S2.tif
- Supplementary_Figure_S3.tif
- Supplementary_Figure_S4.tif
- Supplementary_Figure_S5.tif
- Additional File 1.docx
