# Supplementary material for: Methylglyoxal: a novel upstream regulator of DNA methylation
Source: J Exp Clin Cancer Res. 2023 Mar 31;42:78. doi: 10.1186/s13046-023-02637-w (PMC10064647; doi:10.1186/s13046-023-02637-w)
Supplement: Supplementary file 1 — Additional file 1. [file 13046_2023_2637_MOESM1_ESM.zip › Data S1.xlsx]

## Sheet: Feuil1
Data S1. Differentially Methylated CpGs and genomic sites in GLO1-depleted MDA-MB-231 cells
unk: unknown
IlmnID	deltaBeta	pval	adj.pval	Differential Methylation Status	Catego	Chromosom	Relation_to_UCSC_CpG_Island	Genomic_Position_hg19	Global_enhancer_targets_ENST	Global_enhancer_targets_DB	Global_enhancer_targets_HGNC	Global_TSS_associated_transcript_ENST	Global_TSS_associated_transcript_DB	Global_TSS_associated_transcript_HGNC	Global_distance_to_TSS	Global_TSS_transcript_type	Global_GeneBody_ENST	Global_GeneBody_DB	Global_GeneBody_HGNC	Global_GeneBody_transcript_type	Enhancer_associated_tissues	Promoter_associated_tissues	Enhancer_targets_byTissues_ENST	Enhancer_targets_byTissues_HGNC	TSS_associated_transcript_byTissues_ENST	TSS_associated_transcript_byTissues_HGNC	TSS_transcript_Type_byTissues
cg13880654	0.810581	1.64182e-05	0.00139352	Hyper	Enhancer	chr9	Open.Sea	6779450	ENST00000452643;ENST00000401787	ENS_v93;ENS_v93;ENS_v93	AL354707.1;AL354707.1;KDM4C	lnc-UHRF2-1:1	LNCi_v5.2_str	lnc-UHRF2-1	-882	e-LNC	ENST00000381306;ENST00000401787;ENST00000543771;ENST00000489243;ENST00000536108;ENST00000438023;ENST00000381309	ENS_v93	KDM4C;KDM4C;KDM4C;KDM4C;KDM4C;KDM4C;KDM4C	Coding;Coding;Coding;Coding;Coding;Coding;Coding	NHLF;GM12878;NHEK;HUVEC;H1HESC;HEPG2		HEPG2=ENST00000452643 /// HUVEC=unk /// NHEK=unk /// H1HESC=unk /// GM12878=ENST00000401787 /// NHLF=unk	HEPG2=AL354707.1 /// HUVEC=unk /// NHEK=unk /// H1HESC=unk /// GM12878=KDM4C /// NHLF=unk	H1HESC=lnc-UHRF2-1:1 /// HEPG2=lnc-UHRF2-1:1 /// HUVEC=lnc-UHRF2-1:1	H1HESC=lnc-UHRF2-1 /// HEPG2=lnc-UHRF2-1 /// HUVEC=lnc-UHRF2-1	H1HESC=e-LNC /// HEPG2=e-LNC /// HUVEC=e-LNC
cg19450830	0.802068	3.80781e-07	0.000221159	Hyper	Enhancer	chr13	Open.Sea	40795891	unk	unk	unk		ENS_v93				lnc-FOXO1-2:21;lnc-FOXO1-2:2;lnc-FOXO1-2:28;lnc-FOXO1-2:22;lnc-FOXO1-2:23;lnc-FOXO1-2:20;lnc-FOXO1-2:32;lnc-FOXO1-2:27;lnc-FOXO1-2:25;lnc-FOXO1-2:31	LNCi_v5.2_str/ENS_v93	lnc-FOXO1-2;lnc-FOXO1-2;lnc-FOXO1-2;lnc-FOXO1-2;lnc-FOXO1-2;lnc-FOXO1-2;lnc-FOXO1-2;lnc-FOXO1-2;lnc-FOXO1-2;lnc-FOXO1-2	e-LNC;e-LNC;e-LNC;e-LNC;e-LNC;e-LNC;e-LNC;e-LNC;e-LNC;e-LNC	NHEK;HMEC;GM12878;HSMM		HMEC=unk /// GM12878=unk /// NHEK=unk /// HSMM=unk	HMEC=unk /// GM12878=unk /// NHEK=unk /// HSMM=unk
cg03947949	0.801876	7.7894e-07	0.00029376	Hyper	Intergenic	chr14	Open.Sea	62608151					LNCi_v5.2_str					LNCi_v5.2_str
cg21025810	0.797637	4.00886e-08	0.000118453	Hyper	Enhancer	chr9	S.Shore	4301370	unk	unk	unk	lnc-GLIS3-2:2	LNCi_v5.2_str	lnc-GLIS3-2	-1335	unk-LNC	ENST00000471664;lnc-SLC1A1-1:2;lnc-SLC1A1-1:1;lnc-SLC1A1-1:7;lnc-SLC1A1-1:6;lnc-SLC1A1-1:5;lnc-SLC1A1-1:4	LNCi_v5.2_str	lnc-SLC1A1-1;lnc-SLC1A1-1;lnc-SLC1A1-1;lnc-SLC1A1-1;lnc-SLC1A1-1;lnc-SLC1A1-1;lnc-SLC1A1-1	p-LNC;p-LNC;p-LNC;p-LNC;p-LNC;p-LNC;p-LNC	HSMM;HMEC;NHLF;NHEK		HMEC=unk /// NHLF=unk /// HSMM=unk /// NHEK=unk	HMEC=unk /// NHLF=unk /// HSMM=unk /// NHEK=unk	HMEC=lnc-GLIS3-2:2 /// NHLF=lnc-GLIS3-2:2	HMEC=lnc-GLIS3-2 /// NHLF=lnc-GLIS3-2	HMEC=unk-LNC /// NHLF=unk-LNC
cg15686767	0.789991	0.00188544	0.0251893	Hyper	Enhancer	chr8	Open.Sea	125675138	unk	unk	unk		ENS_v93				ENST00000518547;ENST00000522162;ENST00000529463;ENST00000325064;ENST00000378017;lnc-TATDN1-4:2	LNCi_v5.2_str	lnc-TATDN1-4;lnc-TATDN1-4;lnc-TATDN1-4;lnc-TATDN1-4;lnc-TATDN1-4;lnc-TATDN1-4	e-LNC;e-LNC;e-LNC;e-LNC;e-LNC;e-LNC	K562		K562=unk	K562=unk
cg21681643	0.787841	9.63451e-08	0.000145521	Hyper	Enhancer	chr2	S.Shelve	114039512	unk	unk	unk		ENS_v93				lnc-PAX8-2:1	LNCi_v5.2_str	lnc-PAX8-2	unk-LNC	HEPG2;HMEC;NHEK;HSMM		HEPG2=unk /// HSMM=unk /// NHEK=unk /// HMEC=unk	HEPG2=unk /// HSMM=unk /// NHEK=unk /// HMEC=unk
cg24629438	0.784236	0.000150682	0.0052373	Hyper	Enhancer	chr3	Open.Sea	32890738	ENST00000307363;ENST00000399402	ENS_v93;ENS_v93;ENS_v93	GLB1;GLB1;GLB1		ENS_v93				ENST00000383763	ENS_v93	TRIM71	Coding	HEPG2;H1HESC;K562		H1HESC=unk /// HEPG2=ENST00000307363;ENST00000399402 /// K562=unk	H1HESC=unk /// HEPG2=GLB1;GLB1 /// K562=unk
cg22129183	0.784199	0.000167849	0.00560162	Hyper	Enhancer	chr2	N.Shelve	75783509	lnc-MRPL19-1:2	LNCi_v5.2_str/ENS_v93	lnc-MRPL19-1		ENS_v93				ENST00000485891;ENST00000490746;ENST00000432649;ENST00000410071;ENST00000486696;ENST00000233712;ENST00000393913;ENST00000410113	ENS_v93	EVA1A;EVA1A;EVA1A;EVA1A;EVA1A;EVA1A;EVA1A;EVA1A	Coding;Coding;Coding;Coding;Coding;Coding;Coding;Coding	HEPG2		HEPG2=lnc-MRPL19-1:2	HEPG2=lnc-MRPL19-1
cg05479962	0.783767	0.000167549	0.00559409	Hyper	Mixed	chr16	S.Shore	31488985	unk	unk	unk	unk	unk	unk	unk	unk	ENST00000361773;ENST00000564804;ENST00000567607;ENST00000564176;ENST00000394858;ENST00000394863	ENS_v93	TGFB1I1;TGFB1I1;TGFB1I1;TGFB1I1;TGFB1I1;TGFB1I1	Coding;Coding;Coding;Coding;Coding;Coding	K562	H1HESC;HEPG2;GM12878	K562=unk	K562=unk	H1HESC=unk /// HEPG2=unk /// GM12878=unk	H1HESC=unk /// HEPG2=unk /// GM12878=unk	H1HESC=unk /// HEPG2=unk /// GM12878=unk
cg17814753	0.781465	1.59379e-07	0.000167279	Hyper	Gene body	chr8	Open.Sea	125589317					ENS_v93				ENST00000518547;ENST00000522162;ENST00000325064;ENST00000378017	ENS_v93	MTSS1;MTSS1;MTSS1;MTSS1	Coding;Coding;Coding;Coding
cg26507027	0.780995	9.45653e-08	0.000144453	Hyper	Gene body	chr4	Open.Sea	94241424					ENS_v93				ENST00000611049;ENST00000510992;ENST00000282020	ENS_v93	GRID2;GRID2;GRID2	Coding;Coding;Coding
cg19708201	0.78077	2.53466e-07	0.000190056	Hyper	Enhancer	chr1	Open.Sea	237996893	unk	unk	unk		ENS_v93				ENST00000366574	ENS_v93	RYR2	Coding	H1HESC		H1HESC=unk	H1HESC=unk
cg07464408	0.78015	4.14188e-08	0.000118453	Hyper	Enhancer	chr2	N.Shore	47916139	unk	unk	unk		ENS_v93					ENS_v93			HEPG2;GM12878;HUVEC		HEPG2=unk /// HUVEC=unk /// GM12878=unk	HEPG2=unk /// HUVEC=unk /// GM12878=unk
cg08915267	0.779259	3.1818e-05	0.00205529	Hyper	Gene body	chr13	N.Shelve	30992410					ENS_v93				LINC01058:9;LINC01058:8;lnc-UBE2L5-1:1;LINC01058:3;LINC01058:5;LINC01058:4;LINC01058:7	LNCi_v5.2_str	LINC01058;LINC01058;LINC01058;LINC01058;LINC01058;LINC01058;LINC01058	p-LNC;p-LNC;p-LNC;p-LNC;p-LNC;p-LNC;p-LNC
cg13821075	0.778584	1.83042e-06	0.000435057	Hyper	Enhancer	chr6	Open.Sea	68936152	unk	unk	unk		ENS_v93					ENS_v93			K562;H1HESC		K562=unk /// H1HESC=unk	K562=unk /// H1HESC=unk
cg03528118	0.776881	2.6304e-05	0.00183326	Hyper	Enhancer	chr3	Open.Sea	133252013	ENST00000420115;ENST00000494238;ENST00000296084;ENST00000249883	ENS_v93;ENS_v93;ENS_v93;EnhAtlas;ENS_v93	CDV3;CDV3;UBA5;Deprecated;AMOTL2		ENS_v93					ENS_v93			HSMM;NHLF		NHLF=ENST00000296084;ENST00000494238 /// HSMM=ENST00000420115;ENST00000249883;ENST00000494238	NHLF=Deprecated;UBA5 /// HSMM=CDV3;AMOTL2;UBA5
cg14080851	0.776146	5.33444e-08	0.000123932	Hyper	Gene body	chr7	S.Shelve	25222516					LNCi_v5.2_str				lnc-MPP6-1:4	LNCi_v5.2_str	lnc-MPP6-1	e-LNC
cg04512899	0.775134	5.89038e-09	8.80525e-05	Hyper	Gene body	chr6	Open.Sea	90255318					LNCi_v5.2_str				ENST00000523798;ENST00000447838;ENST00000369408;ENST00000465722;ENST00000520458;ENST00000520886;ENST00000339746	ENS_v93	ANKRD6;ANKRD6;ANKRD6;ANKRD6;ANKRD6;ANKRD6;ANKRD6	Coding;Coding;Coding;Coding;Coding;Coding;Coding
cg04185676	0.771948	8.35618e-06	0.000946567	Hyper	Enhancer	chr21	Open.Sea	37015294	unk	unk	unk		ENS_v93;ENS_v93				ENST00000475045;lnc-RUNX1-12:3	LNCi_v5.2_str	lnc-RUNX1-12;lnc-RUNX1-12	p-LNC;p-LNC	NHLF;HMEC;NHEK;HUVEC;HSMM		HMEC=unk /// HUVEC=unk /// HSMM=unk /// NHEK=unk /// NHLF=unk	HMEC=unk /// HUVEC=unk /// HSMM=unk /// NHEK=unk /// NHLF=unk
cg01656421	0.770875	5.17754e-05	0.00273689	Hyper	Gene body	chr18	Open.Sea	31628482					ENS_v93;LNCi_v5.2_str;ENS_v93				ENST00000261592;ENST00000589544;ENST00000538587;ENST00000586314;ENST00000535384;ENST00000590712	ENS_v93	NOL4;NOL4;NOL4;NOL4;NOL4;NOL4	Coding;Coding;Coding;Coding;Coding;Coding
cg10797155	0.770861	6.70856e-07	0.000275794	Hyper	Enhancer	chr12	Open.Sea	109957161	ENST00000363404;ENST00000228495	ENS_v93;ENS_v93;ENS_v93	RNU4-32P;RNU4-32P;KCTD10	ENST00000538070	ENS_v93	UBE3B	-200	e-LNC	ENST00000449510;ENST00000539584;ENST00000539599;ENST00000434735;ENST00000342494	ENS_v93	UBE3B;UBE3B;UBE3B;UBE3B;UBE3B	Coding;Coding;Coding;Coding;Coding	HUVEC;HSMM;NHLF		NHLF=ENST00000363404 /// HUVEC=ENST00000228495 /// HSMM=ENST00000228495	NHLF=RNU4-32P /// HUVEC=KCTD10 /// HSMM=KCTD10	HUVEC=ENST00000538070 /// NHLF=ENST00000538070 /// HSMM=ENST00000538070	HUVEC=UBE3B /// NHLF=UBE3B /// HSMM=UBE3B	HUVEC=e-LNC /// NHLF=e-LNC /// HSMM=e-LNC
cg01243790	0.768408	5.75242e-06	0.000783921	Hyper	Gene body	chr2	Open.Sea	103379054					ENS_v93;ENS_v93				ENST00000412401;ENST00000639249;ENST00000488134;ENST00000454536;ENST00000409528;ENST00000409173;ENST00000469971;ENST00000640575	ENS_v93	TMEM182;TMEM182;TMEM182;TMEM182;TMEM182;TMEM182;TMEM182;TMEM182	Coding;Coding;Coding;Coding;Coding;Coding;Coding;Coding
cg14096864	0.767328	2.96429e-06	0.000548861	Hyper	Enhancer	chr9	Open.Sea	131815078	unk	unk	unk		ENS_v93				ENST00000358369;ENST00000445183;ENST00000439290	ENS_v93	MIGA2;MIGA2;MIGA2	Coding;Coding;Coding	HMEC		HMEC=unk	HMEC=unk
cg03613730	0.766887	0.000202075	0.0062949	Hyper	Enhancer	chr9	Open.Sea	6565526	ENST00000381373	ENS_v93	UHRF2	ENST00000460457;ENST00000451028;lnc-UHRF2-5:1;ENST00000638233;ENST00000640505	ENS_v93;ENS_v93;LNCi_v5.2_str;ENS_v93;ENS_v93	GLDC;AL353718.1;lnc-UHRF2-5;GLDC;GLDC	-87;-3318;-3317;1936;991	e-LNC;e-LNC;e-LNC;e-LNC;e-LNC	ENST00000321612;ENST00000639318;ENST00000639364;ENST00000638694;ENST00000638233;ENST00000640592;ENST00000639954;ENST00000640208;ENST00000639443;ENST00000640505	ENS_v93	GLDC;GLDC;GLDC;GLDC;GLDC;GLDC;GLDC;GLDC;GLDC;GLDC	e-LNC;e-LNC;e-LNC;e-LNC;e-LNC;e-LNC;e-LNC;e-LNC;e-LNC;e-LNC	HUVEC;HSMM;NHEK;HMEC;NHLF		HMEC=unk /// HUVEC=ENST00000381373 /// HSMM=unk /// NHEK=ENST00000381373 /// NHLF=ENST00000381373	HMEC=unk /// HUVEC=UHRF2 /// HSMM=unk /// NHEK=UHRF2 /// NHLF=UHRF2	HMEC=ENST00000638233;lnc-UHRF2-5:1;ENST00000460457;ENST00000640505;ENST00000451028 /// HUVEC=ENST00000640505;ENST00000638233;ENST00000460457 /// HSMM=ENST00000638233;ENST00000460457;ENST00000640505 /// NHEK=ENST00000460457;ENST00000640505;ENST00000451028;ENST00000638233;lnc-UHRF2-5:1 /// NHLF=ENST00000638233;ENST00000640505;ENST00000460457	HMEC=GLDC;lnc-UHRF2-5;GLDC;GLDC;AL353718.1 /// HUVEC=GLDC;GLDC;GLDC /// HSMM=GLDC;GLDC;GLDC /// NHEK=GLDC;GLDC;AL353718.1;GLDC;lnc-UHRF2-5 /// NHLF=GLDC;GLDC;GLDC	HMEC=e-LNC;e-LNC;e-LNC;e-LNC;e-LNC /// HUVEC=e-LNC;e-LNC;e-LNC /// HSMM=e-LNC;e-LNC;e-LNC /// NHEK=e-LNC;e-LNC;e-LNC;e-LNC;e-LNC /// NHLF=e-LNC;e-LNC;e-LNC
cg03036127	0.766433	3.24198e-07	0.000208216	Hyper	Enhancer	chr1	Open.Sea	168365921	unk	unk	unk		ENS_v93					ENS_v93			K562		K562=unk	K562=unk
cg17019362	0.764091	1.73797e-06	0.000423994	Hyper	Gene body	chr12	Open.Sea	20724698					ENS_v93				ENST00000359062	ENS_v93	PDE3A	Coding
cg17304695	0.759316	6.88481e-06	0.000858991	Hyper	Enhancer	chr3	Open.Sea	186691708	ENST00000287611;ENST00000265023	ENS_v93;ENS_v93;ENS_v93	KNG1;KNG1;KNG1		LNCi_v5.2_str				ENST00000455441;ENST00000169298;ENST00000430309;ENST00000417392;ENST00000457772;ENST00000458216;ENST00000427315	ENS_v93	ST6GAL1;ST6GAL1;ST6GAL1;ST6GAL1;ST6GAL1;ST6GAL1;ST6GAL1	Coding;Coding;Coding;Coding;Coding;Coding;Coding	HEPG2		HEPG2=ENST00000287611;ENST00000265023	HEPG2=KNG1;KNG1
cg03768785	0.758057	7.65567e-06	0.000908878	Hyper	Enhancer	chr5	Open.Sea	171789946	ENST00000311601	ENS_v93	SH3PXD2B		ENS_v93				ENST00000311601;ENST00000519643;ENST00000636523	ENS_v93	SH3PXD2B;SH3PXD2B;SH3PXD2B	Coding;Coding;Coding	HSMM;NHEK;HMEC;NHLF;GM12878		HMEC=unk /// NHLF=unk /// HSMM=unk /// NHEK=ENST00000311601 /// GM12878=unk	HMEC=unk /// NHLF=unk /// HSMM=unk /// NHEK=SH3PXD2B /// GM12878=unk
cg14958277	0.757848	4.23195e-06	0.000662556	Hyper	Enhancer	chr15	Open.Sea	80464447	unk	unk	unk	ENST00000559542	ENS_v93	FAH	-102	e-LNC	ENST00000646551;ENST00000561421;ENST00000558627;ENST00000539156;ENST00000261755;ENST00000407106	ENS_v93	FAH;FAH;FAH;FAH;FAH;FAH	Coding;Coding;Coding;Coding;Coding;Coding	GM12878;NHLF;HEPG2		HEPG2=unk /// NHLF=unk /// GM12878=unk	HEPG2=unk /// NHLF=unk /// GM12878=unk	HEPG2=ENST00000559542	HEPG2=FAH	HEPG2=e-LNC
cg02714465	0.757499	6.53535e-06	0.00083544	Hyper	Enhancer	chr6	Open.Sea	14384133	unk	unk	unk		ENS_v93					ENS_v93			H1HESC		H1HESC=unk	H1HESC=unk
cg03132864	0.757372	5.74667e-06	0.000783579	Hyper	Enhancer	chr1	Open.Sea	210761076	ENST00000367027	ENS_v93	HSD11B1		ENS_v93				ENST00000413764;ENST00000261458;ENST00000537898;ENST00000545781;ENST00000541565;ENST00000367010;ENST00000545154;ENST00000367009	ENS_v93	HHAT;HHAT;HHAT;HHAT;HHAT;HHAT;HHAT;HHAT	Coding;Coding;Coding;Coding;Coding;Coding;Coding;Coding	HSMM;NHLF		NHLF=ENST00000367027 /// HSMM=unk	NHLF=HSD11B1 /// HSMM=unk
cg20730728	0.756845	1.68799e-07	0.000170008	Hyper	Enhancer	chr1	Open.Sea	45504001	ENST00000372289;ENST00000494399;ENST00000246337;ENST00000486132;ENST00000496366	ENS_v93;ENS_v93;ENS_v93;ENS_v93;ENS_v93;ENS_v93	DMAP1;DMAP1;UROD;UROD;HECTD3;TMEM69		ENS_v93				ENST00000359600	ENS_v93	ZSWIM5	Coding	K562		K562=ENST00000372289;ENST00000246337;ENST00000486132;ENST00000496366;ENST00000494399	K562=DMAP1;UROD;HECTD3;TMEM69;UROD
cg00718902	0.756604	1.36935e-06	0.00037407	Hyper	Enhancer	chr2	S.Shore	220389965	ENST00000373908;ENST00000273075;lnc-DNPEP-1:2;ENST00000347842;ENST00000535926	ENS_v93;ENS_v93;ENS_v93;LNCi_v5.2_str/ENS_v93;ENS_v93;ENS_v93	GMPPA;GMPPA;DNPEP;lnc-DNPEP-1;ASIC4;CHPF		ENS_v93				ENST00000358078;ENST00000474489;ENST00000473709;ENST00000461395;ENST00000347842	ENS_v93	ASIC4;ASIC4;ASIC4;ASIC4;ASIC4	Coding;Coding;Coding;Coding;Coding	K562		K562=ENST00000373908;ENST00000347842;lnc-DNPEP-1:2;ENST00000535926;ENST00000273075	K562=GMPPA;ASIC4;lnc-DNPEP-1;CHPF;DNPEP
cg06217960	0.754888	4.12292e-07	0.000228303	Hyper	Enhancer	chr3	Open.Sea	127563389	unk	unk	unk		LNCi_v5.2_str/ENS_v93					LNCi_v5.2_str/ENS_v93			GM12878		GM12878=unk	GM12878=unk
cg01328703	0.754313	5.22415e-08	0.000123932	Hyper	Enhancer	chr3	N.Shore	142836347	unk	unk	unk		ENS_v93				lnc-SLC9A9-3:1	LNCi_v5.2_str	lnc-SLC9A9-3	p-LNC	H1HESC;K562		H1HESC=unk /// K562=unk	H1HESC=unk /// K562=unk
cg12911517	0.753896	0.000198957	0.00623435	Hyper	Enhancer	chr5	Open.Sea	81444183	unk	unk	unk		LNCi_v5.2_str				ENST00000282185;ENST00000513634;ENST00000458350;ENST00000508814;ENST00000504770	ENS_v93	ATG10;ATG10;ATG10;ATG10;ATG10	Coding;Coding;Coding;Coding;Coding	HSMM;HMEC		HMEC=unk /// HSMM=unk	HMEC=unk /// HSMM=unk
cg15948265	0.75362	3.36984e-06	0.000586505	Hyper	Enhancer	chr17	Open.Sea	47811230	unk	unk	unk		ENS_v93				lnc-FAM117A-1:3;ENST00000514018;ENST00000503720;ENST00000506156;ENST00000240364;lnc-FAM117A-1:2;lnc-FAM117A-1:7;lnc-FAM117A-1:6;lnc-FAM117A-1:5;lnc-FAM117A-1:4;ENST00000505159;ENST00000513602;ENST00000503855;ENST00000515240;ENST00000509347	ENS_v93	FAM117A;FAM117A;FAM117A;FAM117A;FAM117A;FAM117A;FAM117A;FAM117A;FAM117A;FAM117A;FAM117A;FAM117A;FAM117A;FAM117A;FAM117A	p-LNC;p-LNC;p-LNC;p-LNC;p-LNC;p-LNC;p-LNC;p-LNC;p-LNC;p-LNC;p-LNC;p-LNC;p-LNC;p-LNC;p-LNC	HEPG2		HEPG2=unk	HEPG2=unk
cg21223922	0.752446	7.13913e-05	0.00332523	Hyper	Gene body	chr15	Open.Sea	84277743					ENS_v93				ENST00000563901;ENST00000427482;ENST00000324537	ENS_v93	SH3GL3;SH3GL3;SH3GL3	Coding;Coding;Coding
cg06979412	0.752425	3.65269e-05	0.00222532	Hyper	Gene body	chr13	Open.Sea	34496241					ENS_v93				ENST00000434425;ENST00000616236	ENS_v93	RFC3;RFC3	Coding;Coding
cg03254917	0.752211	1.49698e-07	0.000163039	Hyper	Enhancer	chr11	Open.Sea	120676701	unk	unk	unk		ENS_v93				ENST00000638419;ENST00000533291;ENST00000438375;ENST00000527524;ENST00000526536	ENS_v93	GRIK4;GRIK4;GRIK4;GRIK4;GRIK4	e-LNC;e-LNC;e-LNC;e-LNC;e-LNC	GM12878;HSMM		GM12878=unk /// HSMM=unk	GM12878=unk /// HSMM=unk
cg12733753	0.751404	0.000198065	0.00621525	Hyper	Promoter	chr8	Open.Sea	126409294				unk	unk	unk	unk	unk		unk				HEPG2			HEPG2=unk	HEPG2=unk	HEPG2=unk
cg04493195	0.751248	0.00240989	0.029368	Hyper	Enhancer	chr1	Open.Sea	237922677	unk	unk	unk		ENS_v93				ENST00000360064;ENST00000609119;ENST00000366574	ENS_v93	RYR2;RYR2;RYR2	Coding;Coding;Coding	HMEC		HMEC=unk	HMEC=unk
cg05712051	0.750766	5.4984e-05	0.0028373	Hyper	Gene body	chr6	Open.Sea	19728731					ENS_v93				lnc-MBOAT1-2:19;lnc-MBOAT1-2:18;lnc-MBOAT1-2:13;lnc-MBOAT1-2:12;lnc-MBOAT1-2:16;lnc-MBOAT1-2:14;ENST00000450310	ENS_v93	AL022068.1;AL022068.1;AL022068.1;AL022068.1;AL022068.1;AL022068.1;AL022068.1	unk-LNC;unk-LNC;unk-LNC;unk-LNC;unk-LNC;unk-LNC;unk-LNC
cg26227523	0.75008	2.29367e-07	0.000186481	Hyper	Enhancer	chr15	Open.Sea	77287243	unk	unk	unk	ENST00000560377;ENST00000559795;ENST00000560621	ENS_v93;ENS_v93;ENS_v93	PSTPIP1;PSTPIP1;PSTPIP1	-483;-224;-460	e-LNC;e-LNC;e-LNC	ENST00000558407;ENST00000559785	ENS_v93	PSTPIP1;PSTPIP1	Coding;Coding	HMEC;GM12878;HSMM;NHEK		HMEC=unk /// GM12878=unk /// NHEK=unk /// HSMM=unk	HMEC=unk /// GM12878=unk /// NHEK=unk /// HSMM=unk	HSMM=ENST00000559795;ENST00000560621;ENST00000560377 /// NHEK=ENST00000560621;ENST00000559795;ENST00000560377 /// GM12878=ENST00000560377;ENST00000559795;ENST00000560621	HSMM=PSTPIP1;PSTPIP1;PSTPIP1 /// NHEK=PSTPIP1;PSTPIP1;PSTPIP1 /// GM12878=PSTPIP1;PSTPIP1;PSTPIP1	HSMM=e-LNC;e-LNC;e-LNC /// NHEK=e-LNC;e-LNC;e-LNC /// GM12878=e-LNC;e-LNC;e-LNC
cg11052716	0.749644	1.00245e-08	9.29469e-05	Hyper	Gene body	chr2	Open.Sea	160615393					ENS_v93				ENST00000409175;ENST00000259050;ENST00000420397;ENST00000409591;ENST00000539065	ENS_v93	MARCH7;MARCH7;MARCH7;MARCH7;MARCH7	Coding;Coding;Coding;Coding;Coding
cg09714341	0.748203	7.57058e-07	0.000291052	Hyper	Intergenic	chr6	Open.Sea	165321270					ENS_v93					ENS_v93
cg23065786	0.748194	3.21304e-09	8.61064e-05	Hyper	Gene body	chr12	Open.Sea	48739205					ENS_v93				ENST00000301042;ENST00000549125;ENST00000544117;ENST00000448928;ENST00000548932;ENST00000547026	ENS_v93	ZNF641;ZNF641;ZNF641;ZNF641;ZNF641;ZNF641	Coding;Coding;Coding;Coding;Coding;Coding
cg00125480	0.747843	1.24238e-06	0.000359464	Hyper	Gene body	chr21	Open.Sea	37047311					ENS_v93				lnc-RUNX1-12:4;ENST00000475045;lnc-RUNX1-12:3	LNCi_v5.2_str	lnc-RUNX1-12;lnc-RUNX1-12;lnc-RUNX1-12	p-LNC;p-LNC;p-LNC
cg12200611	0.747313	5.34949e-09	8.80525e-05	Hyper	Promoter	chr2	Open.Sea	100685193				unk	unk	unk	unk	unk	ENST00000409236;ENST00000441400;ENST00000423966;ENST00000409579;ENST00000415384;ENST00000317233;ENST00000416492;ENST00000440445;ENST00000432037;ENST00000424600	ENS_v93	AFF3;AFF3;AFF3;AFF3;AFF3;AFF3;AFF3;AFF3;AFF3;AFF3	Coding;Coding;Coding;Coding;Coding;Coding;Coding;Coding;Coding;Coding		HEPG2			HEPG2=unk	HEPG2=unk	HEPG2=unk
cg01661457	0.746289	5.2314e-05	0.00275474	Hyper	Enhancer	chr1	Open.Sea	64982750	ENST00000290039;ENST00000395334	ENS_v93;ENS_v93;ENS_v93	CACHD1;CACHD1;AK4		ENS_v93				ENST00000290039;ENST00000495994	ENS_v93	CACHD1;CACHD1	e-LNC;e-LNC	HUVEC;HMEC;NHLF;NHEK		HUVEC=unk /// NHLF=ENST00000395334;ENST00000290039 /// NHEK=unk /// HMEC=unk	HUVEC=unk /// NHLF=AK4;CACHD1 /// NHEK=unk /// HMEC=unk
cg02009573	0.745236	3.25417e-06	0.000574103	Hyper	Enhancer	chr15	Open.Sea	38967023	unk	unk	unk	lnc-FAM98B-5:2;lnc-FAM98B-5:1	LNCi_v5.2_str/ENS_v93;LNCi_v5.2_str/ENS_v93	lnc-FAM98B-5;lnc-FAM98B-5	2968;2976	e-LNC;e-LNC	lnc-FAM98B-5:2;lnc-FAM98B-5:1;ENST00000647456;ENST00000643648;ENST00000646232;ENST00000644461	ENS_v93	C15orf53;C15orf53;C15orf53;C15orf53;C15orf53;C15orf53	e-LNC;e-LNC;e-LNC;e-LNC;e-LNC;e-LNC	GM12878		GM12878=unk	GM12878=unk	GM12878=lnc-FAM98B-5:1;lnc-FAM98B-5:2	GM12878=lnc-FAM98B-5;lnc-FAM98B-5	GM12878=e-LNC;e-LNC
cg18277467	0.745223	1.81368e-07	0.000175181	Hyper	Enhancer	chr4	Open.Sea	2180030	unk	unk	unk		ENS_v93				ENST00000511885;ENST00000515357;ENST00000382865;ENST00000511098;ENST00000514858	ENS_v93	POLN;POLN;POLN;POLN;POLN	unk-LNC;unk-LNC;unk-LNC;unk-LNC;unk-LNC	K562		K562=unk	K562=unk
cg19047158	0.744845	8.93881e-06	0.000982881	Hyper	Enhancer	chr2	Open.Sea	208080231	ENST00000421199	ENS_v93	KLF7		ENS_v93				lnc-KLF7-1:8;lnc-KLF7-1:34;lnc-KLF7-1:6;lnc-KLF7-1:7;lnc-CPO-4:2;lnc-CPO-4:3;lnc-KLF7-1:4;lnc-KLF7-1:5;lnc-KLF7-1:38;lnc-KLF7-1:24;lnc-KLF7-1:18;lnc-KLF7-1:10;lnc-KLF7-1:13;lnc-KLF7-1:15;lnc-KLF7-1:23;lnc-KLF7-1:37;lnc-CPO-3:1;lnc-KLF7-1:29;lnc-KLF7-1:42;lnc-KLF7-1:41;lnc-KLF7-1:40;lnc-KLF7-1:44	LNCi_v5.2_str	lnc-KLF7-1;lnc-KLF7-1;lnc-KLF7-1;lnc-KLF7-1;lnc-KLF7-1;lnc-KLF7-1;lnc-KLF7-1;lnc-KLF7-1;lnc-KLF7-1;lnc-KLF7-1;lnc-KLF7-1;lnc-KLF7-1;lnc-KLF7-1;lnc-KLF7-1;lnc-KLF7-1;lnc-KLF7-1;lnc-KLF7-1;lnc-KLF7-1;lnc-KLF7-1;lnc-KLF7-1;lnc-KLF7-1;lnc-KLF7-1	e-LNC;e-LNC;e-LNC;e-LNC;e-LNC;e-LNC;e-LNC;e-LNC;e-LNC;e-LNC;e-LNC;e-LNC;e-LNC;e-LNC;e-LNC;e-LNC;e-LNC;e-LNC;e-LNC;e-LNC;e-LNC;e-LNC	HEPG2		HEPG2=ENST00000421199	HEPG2=KLF7
cg03840259	0.743976	3.59654e-07	0.000217231	Hyper	Promoter	chr22	Open.Sea	40297036				ENST00000344138	ENS_v93	GRAP2	-50	Coding		ENS_v93				GM12878;K562			K562=ENST00000344138 /// GM12878=ENST00000344138	K562=GRAP2 /// GM12878=GRAP2	K562=Coding /// GM12878=Coding
cg02702241	0.743957	4.42801e-06	0.000678225	Hyper	Enhancer	chr8	Open.Sea	129537166	unk	unk	unk		ENS_v93				LINC00824:12;LINC00824:6;LINC00824:2	LNCi_v5.2_str	LINC00824;LINC00824;LINC00824	unk-LNC;unk-LNC;unk-LNC	NHLF;HSMM		NHLF=unk /// HSMM=unk	NHLF=unk /// HSMM=unk
cg05462922	0.743588	5.12114e-07	0.00024789	Hyper	Enhancer	chr1	Open.Sea	233577358	ENST00000366622	ENS_v93	MAP3K21		ENS_v93					ENS_v93			NHEK;K562;H1HESC		K562=unk /// H1HESC=unk /// NHEK=ENST00000366622	K562=unk /// H1HESC=unk /// NHEK=MAP3K21
cg26441499	0.742643	7.7653e-05	0.00349548	Hyper	Gene body	chr7	Open.Sea	109280498					ENS_v93				lnc-DNAJB9-5:1	LNCi_v5.2_str	lnc-DNAJB9-5	unk-LNC
cg05991054	0.7421	5.36067e-06	0.000754793	Hyper	Enhancer	chr12	Open.Sea	67913221	unk	unk	unk	LINC02408:7;LINC02408:6;LINC02408:5	LNCi_v5.2_str;LNCi_v5.2_str/ENS_v93;LNCi_v5.2_str/ENS_v93	LINC02408;LINC02408;LINC02408	-640;-640;-387	e-LNC;e-LNC;e-LNC		LNCi_v5.2_str;LNCi_v5.2_str/ENS_v93;LNCi_v5.2_str/ENS_v93			H1HESC		H1HESC=unk	H1HESC=unk	H1HESC=LINC02408:7;LINC02408:6;LINC02408:5	H1HESC=LINC02408;LINC02408;LINC02408	H1HESC=e-LNC;e-LNC;e-LNC
cg00223115	0.740586	0.000254595	0.00726299	Hyper	Enhancer	chr6	Open.Sea	106234848	ENST00000369110	ENS_v93	PREP	lnc-ATG5-8:1	LNCi_v5.2_str	lnc-ATG5-8	-295	e-LNC	lnc-ATG5-31:1	LNCi_v5.2_str/ENS_v93	lnc-ATG5-31	e-LNC	NHEK;HMEC;GM12878		HMEC=unk /// GM12878=unk /// NHEK=ENST00000369110	HMEC=unk /// GM12878=unk /// NHEK=PREP	HMEC=lnc-ATG5-8:1 /// GM12878=lnc-ATG5-8:1 /// NHEK=lnc-ATG5-8:1	HMEC=lnc-ATG5-8 /// GM12878=lnc-ATG5-8 /// NHEK=lnc-ATG5-8	HMEC=e-LNC /// GM12878=e-LNC /// NHEK=e-LNC
cg23377042	0.740223	5.78069e-07	0.000262932	Hyper	Gene body	chr2	Open.Sea	11695672					ENS_v93				ENST00000389825;ENST00000263834;ENST00000628795;ENST00000381483;ENST00000381486	ENS_v93	GREB1;GREB1;GREB1;GREB1;GREB1	Coding;Coding;Coding;Coding;Coding
cg25353161	0.740007	0.000158941	0.00542181	Hyper	Gene body	chr10	Open.Sea	26797602					LNCi_v5.2_str/ENS_v93				ENST00000376236	ENS_v93	APBB1IP	Coding
cg04905755	0.73996	2.15666e-05	0.00163293	Hyper	Enhancer	chr2	Open.Sea	18635845	unk	unk	unk		LNCi_v5.2_str					LNCi_v5.2_str			NHLF		NHLF=unk	NHLF=unk
cg15886977	0.739728	5.79219e-08	0.000127235	Hyper	Mixed	chr6	S.Shore	138726707	unk	unk	unk	ENST00000448741;ENST00000607197;ENST00000401037;ENST00000367697	ENS_v93;ENS_v93;ENS_v93;ENS_v93	HEBP2;HEBP2;MARCKSL1P2;HEBP2	2039;1351;-2010;1323	Coding;Coding;p-LNC;Coding	ENST00000607197;ENST00000367697;ENST00000448741	ENS_v93	HEBP2;HEBP2;HEBP2	Coding;Coding;Coding	HSMM	HEPG2;K562;HUVEC;HMEC	HSMM=unk	HSMM=unk	K562=ENST00000401037;ENST00000367697;ENST00000607197;ENST00000448741 /// HEPG2=ENST00000401037;ENST00000607197;ENST00000448741;ENST00000367697 /// HUVEC=unk /// HMEC=ENST00000607197;ENST00000367697	K562=MARCKSL1P2;HEBP2;HEBP2;HEBP2 /// HEPG2=MARCKSL1P2;HEBP2;HEBP2;HEBP2 /// HUVEC=unk /// HMEC=HEBP2;HEBP2	K562=p-LNC;Coding;Coding;Coding /// HEPG2=p-LNC;Coding;Coding;Coding /// HUVEC=unk /// HMEC=Coding;Coding
cg18157301	0.739584	2.03404e-05	0.00157793	Hyper	Enhancer	chr7	Open.Sea	155074469	unk	unk	unk		ENS_v93					ENS_v93			HUVEC;GM12878		HUVEC=unk /// GM12878=unk	HUVEC=unk /// GM12878=unk
cg08333564	0.739559	2.20759e-06	0.000473829	Hyper	Promoter	chr12	S.Shelve	4387794				ENST00000541542;ENST00000536795	ENS_v93;ENS_v93	CCND2;CCND2	-172;-40	p-LNC;p-LNC	ENST00000536537;ENST00000261254	ENS_v93	CCND2;CCND2	Coding;Coding		GM12878			GM12878=ENST00000541542;ENST00000536795	GM12878=CCND2;CCND2	GM12878=p-LNC;p-LNC
cg02779928	0.739272	7.24584e-09	9.18897e-05	Hyper	Enhancer	chr7	S.Shelve	2972700	unk	unk	unk		ENS_v93				ENST00000396946	ENS_v93	CARD11	Coding	NHEK		NHEK=unk	NHEK=unk
cg24255032	0.739117	9.96495e-07	0.00032679	Hyper	Enhancer	chr4	Open.Sea	67602686	unk	unk	unk		ENS_v93					ENS_v93			H1HESC;HMEC;NHEK		H1HESC=unk /// HMEC=unk /// NHEK=unk	H1HESC=unk /// HMEC=unk /// NHEK=unk
cg10285495	0.73894	1.17832e-07	0.000152897	Hyper	Gene body	chr3	Open.Sea	48420895					ENS_v93				ENST00000296438;ENST00000445170;ENST00000477542;ENST00000415155;ENST00000436231	ENS_v93	FBXW12;FBXW12;FBXW12;FBXW12;FBXW12	Coding;Coding;Coding;Coding;Coding
cg19412959	0.738921	7.45686e-05	0.00341488	Hyper	Gene body	chr2	Open.Sea	103423288					LNCi_v5.2_str				ENST00000412401;ENST00000639249;ENST00000488134;ENST00000409528;ENST00000484094;ENST00000409173;ENST00000486293;ENST00000640575	ENS_v93	TMEM182;TMEM182;TMEM182;TMEM182;TMEM182;TMEM182;TMEM182;TMEM182	Coding;Coding;Coding;Coding;Coding;Coding;Coding;Coding
cg07489481	0.738781	2.01825e-07	0.000177915	Hyper	Enhancer	chr9	Open.Sea	13749962	unk	unk	unk		ENS_v93					ENS_v93			NHEK;HUVEC;HSMM;HMEC		HMEC=unk /// HUVEC=unk /// HSMM=unk /// NHEK=unk	HMEC=unk /// HUVEC=unk /// HSMM=unk /// NHEK=unk
cg27015213	0.738702	5.65169e-07	0.000259623	Hyper	Intergenic	chr7	Open.Sea	97475673					ENS_v93					ENS_v93
cg27245185	0.738641	4.55413e-08	0.000118453	Hyper	Enhancer	chr12	Open.Sea	99257038	unk	unk	unk		ENS_v93				ENST00000549025;ENST00000547776;ENST00000551613;ENST00000550778;ENST00000552245;ENST00000547446;ENST00000333732;ENST00000549558;ENST00000549493;ENST00000551830;ENST00000546568;ENST00000548447;ENST00000546364;ENST00000549797;ENST00000551560;ENST00000552407;ENST00000552748;ENST00000547010;ENST00000550693;lnc-IKBIP-4:1;ENST00000546960;ENST00000341752	ENS_v93	ANKS1B;ANKS1B;ANKS1B;ANKS1B;ANKS1B;ANKS1B;ANKS1B;ANKS1B;ANKS1B;ANKS1B;ANKS1B;ANKS1B;ANKS1B;ANKS1B;ANKS1B;ANKS1B;ANKS1B;ANKS1B;ANKS1B;ANKS1B;ANKS1B;ANKS1B	Coding;Coding;Coding;Coding;Coding;Coding;Coding;Coding;Coding;Coding;Coding;Coding;Coding;Coding;Coding;Coding;Coding;Coding;Coding;Coding;Coding;Coding	H1HESC		H1HESC=unk	H1HESC=unk
cg04187939	0.738255	8.42752e-07	0.000306994	Hyper	Gene body	chr2	Open.Sea	100263390					LNCi_v5.2_str				ENST00000409236;ENST00000430789;ENST00000409579;ENST00000317233	ENS_v93	AFF3;AFF3;AFF3;AFF3	Coding;Coding;Coding;Coding
cg19627796	0.738126	9.56667e-05	0.00397025	Hyper	Enhancer	chr1	Open.Sea	199828975	unk	unk	unk		ENS_v93;ENS_v93;ENS_v93;ENS_v93;ENS_v93;ENS_v93					ENS_v93;ENS_v93;ENS_v93;ENS_v93;ENS_v93;ENS_v93			NHLF;HMEC;HUVEC;NHEK		HMEC=unk /// HUVEC=unk /// NHEK=unk /// NHLF=unk	HMEC=unk /// HUVEC=unk /// NHEK=unk /// NHLF=unk
cg05080615	0.737896	8.0097e-05	0.00355881	Hyper	Gene body	chr13	Open.Sea	49497501					ENS_v93				lnc-CAB39L-8:2	LNCi_v5.2_str	lnc-CAB39L-8	e-LNC
cg05531437	0.737871	7.27732e-05	0.00336432	Hyper	Enhancer	chr13	Open.Sea	100379580	unk	unk	unk	CLYBL-AS1:7;CLYBL-AS1:6	LNCi_v5.2_str/ENS_v93;LNCi_v5.2_str	CLYBL-AS1;CLYBL-AS1	165;165	e-LNC;e-LNC	ENST00000339105;CLYBL-AS1:3;CLYBL-AS1:2;CLYBL-AS1:1;CLYBL-AS1:7;CLYBL-AS1:6;CLYBL-AS1:5;CLYBL-AS1:4;CLYBL-AS1:8;ENST00000376355;ENST00000376354	ENS_v93	CLYBL;CLYBL;CLYBL;CLYBL;CLYBL;CLYBL;CLYBL;CLYBL;CLYBL;CLYBL;CLYBL	Coding;Coding;Coding;Coding;Coding;Coding;Coding;Coding;Coding;Coding;Coding	H1HESC		H1HESC=unk	H1HESC=unk	H1HESC=CLYBL-AS1:6;CLYBL-AS1:7	H1HESC=CLYBL-AS1;CLYBL-AS1	H1HESC=e-LNC;e-LNC
cg14108875	0.737752	2.15017e-08	0.000105402	Hyper	Enhancer	chr1	Open.Sea	174911948	ENST00000367679	ENS_v93	CACYBP		ENS_v93				ENST00000251507;ENST00000478442;ENST00000392064;ENST00000489615;ENST00000325589;ENST00000465412;ENST00000529145;lnc-MRPS14-2:1;ENST00000347255;ENST00000469553;ENST00000367687;ENST00000486220	ENS_v93	RABGAP1L;RABGAP1L;RABGAP1L;RABGAP1L;RABGAP1L;RABGAP1L;RABGAP1L;RABGAP1L;RABGAP1L;RABGAP1L;RABGAP1L;RABGAP1L	Coding;Coding;Coding;Coding;Coding;Coding;Coding;Coding;Coding;Coding;Coding;Coding	HEPG2		HEPG2=ENST00000367679	HEPG2=CACYBP
cg18825212	0.736441	8.00578e-05	0.00355763	Hyper	Gene body	chr5	Open.Sea	5283729					ENS_v93				ENST00000274181;ENST00000433402	ENS_v93	ADAMTS16;ADAMTS16	p-LNC;p-LNC
cg18835653	0.736379	1.0923e-05	0.00110087	Hyper	Gene body	chr18	Open.Sea	31509126					ENS_v93				ENST00000261592;ENST00000589544;ENST00000538587;ENST00000586314;ENST00000535384;ENST00000586553;ENST00000590712	ENS_v93	NOL4;NOL4;NOL4;NOL4;NOL4;NOL4;NOL4	Coding;Coding;Coding;Coding;Coding;Coding;Coding
cg19409149	0.736247	6.24464e-05	0.00306205	Hyper	Enhancer	chr2	Open.Sea	234608369	ENST00000373426;ENST00000373424;ENST00000438684	ENS_v93;ENS_v93;ENS_v93;ENS_v93	UGT1A7;UGT1A7;UGT1A6;MSL3P1		ENS_v93				ENST00000373426;ENST00000373424;ENST00000373450;ENST00000373445;ENST00000439336;ENST00000484784;ENST00000305139;ENST00000446481;ENST00000354728;ENST00000480628;ENST00000478062;ENST00000406651;ENST00000344644	ENS_v93	UGT1A10;UGT1A10;UGT1A10;UGT1A10;UGT1A10;UGT1A10;UGT1A10;UGT1A10;UGT1A10;UGT1A10;UGT1A10;UGT1A10;UGT1A10	Coding;Coding;Coding;Coding;Coding;Coding;Coding;Coding;Coding;Coding;Coding;Coding;Coding	H1HESC;NHEK;HUVEC		H1HESC=unk /// HUVEC=unk /// NHEK=ENST00000373424;ENST00000373426;ENST00000438684	H1HESC=unk /// HUVEC=unk /// NHEK=UGT1A6;UGT1A7;MSL3P1
cg05032607	0.736191	0.000110582	0.00434419	Hyper	Intergenic	chr7	Open.Sea	122587034					ENS_v93					ENS_v93
cg06191470	0.735659	1.32581e-05	0.00122879	Hyper	Intergenic	chr6	Open.Sea	140864495					ENS_v93					ENS_v93
cg21942532	0.73546	7.9591e-07	0.000297313	Hyper	Enhancer	chr13	N.Shelve	111462688	unk	unk	unk		ENS_v93				LINC00567:5;lnc-ING1-1:4	LNCi_v5.2_str	lnc-ING1-1;lnc-ING1-1	unk-LNC;unk-LNC	H1HESC		H1HESC=unk	H1HESC=unk
cg09989847	0.735038	4.11405e-06	0.000652601	Hyper	Gene body	chr6	Open.Sea	86205036					ENS_v93				ENST00000369651;ENST00000257770	ENS_v93	NT5E;NT5E	Coding;Coding
cg03873376	0.734807	3.36874e-08	0.000116576	Hyper	Enhancer	chr3	Open.Sea	38060691	ENST00000334661;ENST00000396334	ENS_v93;ENS_v93;ENS_v93	PLCD1;PLCD1;MYD88	ENST00000479619	ENS_v93	PLCD1	-166	e-LNC	ENST00000463876;ENST00000334661;ENST00000461445	ENS_v93	PLCD1;PLCD1;PLCD1	p-LNC;p-LNC;p-LNC	K562		K562=ENST00000396334;ENST00000334661	K562=MYD88;PLCD1	K562=ENST00000479619	K562=PLCD1	K562=e-LNC
cg23397975	0.734781	8.12235e-06	0.000934716	Hyper	Enhancer	chr16	Open.Sea	12746222	unk	unk	unk		LNCi_v5.2_str/ENS_v93					LNCi_v5.2_str/ENS_v93			HEPG2		HEPG2=unk	HEPG2=unk
cg05913211	0.734742	3.6129e-05	0.00221143	Hyper	Enhancer	chr8	Open.Sea	66864146	ENST00000379419;ENST00000401827	ENS_v93;ENS_v93;ENS_v93	PDE7A;PDE7A;PDE7A		LNCi_v5.2_str					LNCi_v5.2_str			HMEC;K562;GM12878;NHEK		K562=unk /// HMEC=unk /// GM12878=ENST00000379419 /// NHEK=ENST00000401827	K562=unk /// HMEC=unk /// GM12878=PDE7A /// NHEK=PDE7A
cg02356593	0.734168	0.000268035	0.00750013	Hyper	Gene body	chr3	Open.Sea	93685725					ENS_v93				ENST00000394236;ENST00000348974;ENST00000472684	ENS_v93	PROS1;PROS1;PROS1	Coding;Coding;Coding
cg21746275	0.732918	1.06848e-07	0.000150078	Hyper	Gene body	chr3	S.Shelve	179758307					ENS_v93				lnc-PEX5L-1:1;lnc-USP13-7:4;lnc-USP13-7:3	LNCi_v5.2_str	lnc-USP13-7;lnc-USP13-7;lnc-USP13-7	e-LNC;e-LNC;e-LNC
cg11121606	0.732505	0.000146667	0.00515347	Hyper	Gene body	chr2	Open.Sea	75572740					ENS_v93				lnc-MRPL19-3:1;lnc-POLE4-15:15	LNCi_v5.2_str	lnc-POLE4-15;lnc-POLE4-15	unk-LNC;unk-LNC
cg02990705	0.73191	5.85379e-06	0.00079026	Hyper	Gene body	chr13	Open.Sea	43380907					LNCi_v5.2_str				LINC01050:3;LINC01050:2	LNCi_v5.2_str	LINC01050;LINC01050	unk-LNC;unk-LNC
cg07142556	0.731146	3.73173e-06	0.00061842	Hyper	Enhancer	chr5	Open.Sea	5297355	unk	unk	unk		ENS_v93				ENST00000274181;ENST00000433402	ENS_v93	ADAMTS16;ADAMTS16	p-LNC;p-LNC	HEPG2		HEPG2=unk	HEPG2=unk
cg24086788	0.73099	3.37299e-06	0.000586709	Hyper	Enhancer	chr13	S.Shore	51827485	ENST00000524365	ENS_v93	SERPINE3		LNCi_v5.2_str				ENST00000615498;ENST00000280057;ENST00000322475	ENS_v93	FAM124A;FAM124A;FAM124A	Coding;Coding;Coding	GM12878		GM12878=ENST00000524365	GM12878=SERPINE3
cg12307264	0.730851	1.78663e-06	0.000430264	Hyper	Intergenic	chr6	Open.Sea	107242909					LNCi_v5.2_str					LNCi_v5.2_str
cg12662040	0.730706	2.59082e-06	0.000513785	Hyper	Gene body	chr3	Open.Sea	193185247					ENS_v93				ENST00000450950;ENST00000342695;ENST00000490925;ENST00000295548;ENST00000392443	ENS_v93	ATP13A4;ATP13A4;ATP13A4;ATP13A4;ATP13A4	Coding;Coding;Coding;Coding;Coding
cg22915906	0.730665	6.88808e-06	0.000859112	Hyper	Gene body	chr3	Open.Sea	180196830					LNCi_v5.2_str				LINC02053:14;LINC02053:10;lnc-CCDC39-4:2	LNCi_v5.2_str	lnc-CCDC39-4;lnc-CCDC39-4;lnc-CCDC39-4	p-LNC;p-LNC;p-LNC
cg02937563	0.730492	1.61821e-05	0.00138169	Hyper	Gene body	chr13	Open.Sea	108389076					LNCi_v5.2_str				ENST00000375915	ENS_v93	FAM155A	Coding
cg08932667	0.729945	2.61512e-05	0.00182681	Hyper	Intergenic	chr3	Open.Sea	103053632					ENS_v93					ENS_v93
cg17107158	0.729478	1.39018e-05	0.00126479	Hyper	Gene body	chr15	Open.Sea	93132272					ENS_v93				lnc-ST8SIA2-1:3	LNCi_v5.2_str/ENS_v93	lnc-ST8SIA2-1	unk-LNC
cg03455713	0.729178	1.96473e-06	0.000449971	Hyper	Enhancer	chr2	Open.Sea	75781140	lnc-MRPL19-1:2	LNCi_v5.2_str/ENS_v93	lnc-MRPL19-1		ENS_v93				ENST00000485891;ENST00000490746;ENST00000432649;ENST00000410071;ENST00000486696;ENST00000233712;ENST00000393913;ENST00000410113	ENS_v93	EVA1A;EVA1A;EVA1A;EVA1A;EVA1A;EVA1A;EVA1A;EVA1A	Coding;Coding;Coding;Coding;Coding;Coding;Coding;Coding	H1HESC;HEPG2		H1HESC=unk /// HEPG2=lnc-MRPL19-1:2	H1HESC=unk /// HEPG2=lnc-MRPL19-1
cg03358296	0.728929	4.40629e-06	0.000676289	Hyper	Gene body	chr4	S.Shore	174454695					ENS_v93;ENS_v93;ENS_v93;ENS_v93;ENS_v93;ENS_v93;ENS_v93;ENS_v93				ENST00000507062;HAND2-AS1:78;HAND2-AS1:79;HAND2-AS1:74;HAND2-AS1:76;HAND2-AS1:77;HAND2-AS1:70;HAND2-AS1:71;HAND2-AS1:72;HAND2-AS1:73;HAND2-AS1:102;ENST00000647106;HAND2-AS1:69;HAND2-AS1:68;HAND2-AS1:67;ENST00000645435;HAND2-AS1:128;ENST00000616485;HAND2-AS1:125;HAND2-AS1:124;HAND2-AS1:127;HAND2-AS1:126;HAND2-AS1:121;HAND2-AS1:120;HAND2-AS1:123;HAND2-AS1:122;ENST00000503198;HAND2-AS1:8;HAND2-AS1:9…	ENS_v93	HAND2-AS1;HAND2-AS1;HAND2-AS1;HAND2-AS1;HAND2-AS1;HAND2-AS1;HAND2-AS1;HAND2-AS1;HAND2-AS1;HAND2-AS1;HAND2-AS1;HAND2-AS1;HAND2-AS1;HAND2-AS1;HAND2-AS1;HAND2-AS1;HAND2-AS1;HAND2-AS1;HAND2-AS1;HAND2-AS1;HAND2-AS1;HAND2-AS1;HAND2-AS1;HAND2-AS1;HAND2-AS1;HAND2-AS1;HAND2-AS1;HAND2-AS1;HAND2-AS1;HAND2-AS1;HAND2-AS1;HAND2-AS1;HAND2-AS1;HAND2-AS1;HAND2-AS1;HAND2-AS1;HAND2-AS1;HAND2-AS1;HAND2-AS1;HAND2-AS1…	p-LNC;p-LNC;p-LNC;p-LNC;p-LNC;p-LNC;p-LNC;p-LNC;p-LNC;p-LNC;p-LNC;p-LNC;p-LNC;p-LNC;p-LNC;p-LNC;p-LNC;p-LNC;p-LNC;p-LNC;p-LNC;p-LNC;p-LNC;p-LNC;p-LNC;p-LNC;p-LNC;p-LNC;p-LNC;p-LNC;p-LNC;p-LNC;p-LNC;p-LNC;p-LNC;p-LNC;p-LNC;p-LNC;p-LNC;p-LNC;p-LNC;p-LNC;p-LNC;p-LNC;p-LNC;p-LNC;p-LNC;p-LNC;p-LNC;p-LNC;p-LNC;p-LNC;p-LNC;p-LNC;p-LNC;p-LNC;p-LNC;p-LNC;p-LNC;p-LNC;p-LNC;p-LNC;p-LNC;p-LNC;p-LNC;p-LNC;p-L…
cg01556799	0.728706	2.57306e-08	0.000109275	Hyper	Enhancer	chr3	Open.Sea	96844879	unk	unk	unk		ENS_v93				ENST00000470610;ENST00000389672	ENS_v93	EPHA6;EPHA6	Coding;Coding	H1HESC		H1HESC=unk	H1HESC=unk
cg00489216	0.728647	8.94653e-05	0.0038112	Hyper	Intergenic	chr13	N.Shelve	30684119					LNCi_v5.2_str					LNCi_v5.2_str
cg23034827	0.72842	1.40485e-05	0.00127225	Hyper	Enhancer	chr10	Open.Sea	55118360	unk	unk	unk		ENS_v93					ENS_v93			H1HESC;HMEC		H1HESC=unk /// HMEC=unk	H1HESC=unk /// HMEC=unk
cg27220466	0.728298	6.71153e-06	0.000846469	Hyper	Gene body	chr8	Open.Sea	61398235					ENS_v93				LINC01301:1;LINC01301:2;LINC01301:3;LINC01301:13;lnc-CA8-10:1;LINC01301:16;LINC01301:17;LINC01301:14;LINC01301:15	LNCi_v5.2_str	LINC01301;LINC01301;LINC01301;LINC01301;LINC01301;LINC01301;LINC01301;LINC01301;LINC01301	p-LNC;p-LNC;p-LNC;p-LNC;p-LNC;p-LNC;p-LNC;p-LNC;p-LNC
cg14836555	0.727633	4.14672e-06	0.000655816	Hyper	Enhancer	chr14	S.Shelve	24743391	unk	unk	unk	ENST00000558936;ENST00000559586;lnc-TGM1-1:2;lnc-TGM1-1:1;ENST00000558954;ENST00000543002;ENST00000559551;ENST00000560998;ENST00000560163;ENST00000560207;lnc-NOP9-1:2;ENST00000558534;lnc-NOP9-1:1	ENS_v93;ENS_v93;LNCi_v5.2_str;LNCi_v5.2_str;ENS_v93;ENS_v93;ENS_v93;ENS_v93;ENS_v93;ENS_v93;LNCi_v5.2_str;ENS_v93;LNCi_v5.2_str	RABGGTA;RABGGTA;lnc-TGM1-1;lnc-TGM1-1;RABGGTA;RABGGTA;RABGGTA;RABGGTA;RABGGTA;RABGGTA;lnc-NOP9-1;RABGGTA;lnc-NOP9-1	-3741;-2574;-2781;-2669;-2588;-3002;-2629;-2675;-2669;-2781;2956;-2602;2966	unk-LNC;p-LNC;p-LNC;p-LNC;p-LNC;p-LNC;p-LNC;p-LNC;p-LNC;p-LNC;p-LNC;p-LNC;p-LNC	lnc-NOP9-1:2;lnc-NOP9-1:1	LNCi_v5.2_str	lnc-NOP9-1;lnc-NOP9-1	p-LNC;p-LNC	K562;HEPG2;HMEC;NHEK;GM12878		K562=unk /// HEPG2=unk /// GM12878=unk /// NHEK=unk /// HMEC=unk	K562=unk /// HEPG2=unk /// GM12878=unk /// NHEK=unk /// HMEC=unk	HEPG2=ENST00000543002;ENST00000559586;ENST00000560207;lnc-NOP9-1:1;ENST00000558936;ENST00000558534;ENST00000558954;lnc-TGM1-1:1;ENST00000560998;lnc-NOP9-1:2;ENST00000560163;lnc-TGM1-1:2;ENST00000559551 /// HMEC=ENST00000559551;ENST00000559586;ENST00000558534;ENST00000558954	HEPG2=RABGGTA;RABGGTA;RABGGTA;lnc-NOP9-1;RABGGTA;RABGGTA;RABGGTA;lnc-TGM1-1;RABGGTA;lnc-NOP9-1;RABGGTA;lnc-TGM1-1;RABGGTA /// HMEC=RABGGTA;RABGGTA;RABGGTA;RABGGTA	HEPG2=p-LNC;p-LNC;p-LNC;p-LNC;unk-LNC;p-LNC;p-LNC;p-LNC;p-LNC;p-LNC;p-LNC;p-LNC;p-LNC /// HMEC=p-LNC;p-LNC;p-LNC;p-LNC
cg09656052	0.7275	1.92069e-06	0.000443601	Hyper	Enhancer	chr16	Open.Sea	58451810	unk	unk	unk		ENS_v93					ENS_v93			GM12878;H1HESC		H1HESC=unk /// GM12878=unk	H1HESC=unk /// GM12878=unk
cg27506442	0.727409	6.17462e-06	0.000810443	Hyper	Enhancer	chr13	Open.Sea	30948716	unk	unk	unk	LINC00426:11;LINC00426:10;LINC00426:9;LINC00426:8;LINC00426:1;LINC00426:3;LINC00426:2;LINC00426:5;LINC00426:4;LINC00426:7;LINC00426:6	LNCi_v5.2_str/ENS_v93;LNCi_v5.2_str;LNCi_v5.2_str;LNCi_v5.2_str/ENS_v93;LNCi_v5.2_str;LNCi_v5.2_str/ENS_v93;LNCi_v5.2_str/ENS_v93;LNCi_v5.2_str;LNCi_v5.2_str;LNCi_v5.2_str;LNCi_v5.2_str	LINC00426;LINC00426;LINC00426;LINC00426;LINC00426;LINC00426;LINC00426;LINC00426;LINC00426;LINC00426;LINC00426	-680;-680;-665;-665;2611;2385;2566;2362;2362;82;103	e-LNC;e-LNC;e-LNC;e-LNC;e-LNC;e-LNC;e-LNC;e-LNC;e-LNC;e-LNC;e-LNC	LINC00426:5;LINC00426:1;LINC00426:3;LINC00426:2;lnc-UBE2L5-2:6;LINC00426:4;LINC00426:7;LINC00426:6	LNCi_v5.2_str	LINC00426;LINC00426;LINC00426;LINC00426;LINC00426;LINC00426;LINC00426;LINC00426	e-LNC;e-LNC;e-LNC;e-LNC;e-LNC;e-LNC;e-LNC;e-LNC	GM12878		GM12878=unk	GM12878=unk	GM12878=LINC00426:11;LINC00426:9;LINC00426:2;LINC00426:7;LINC00426:10;LINC00426:8;LINC00426:5;LINC00426:6;LINC00426:3;LINC00426:4;LINC00426:1	GM12878=LINC00426;LINC00426;LINC00426;LINC00426;LINC00426;LINC00426;LINC00426;LINC00426;LINC00426;LINC00426;LINC00426	GM12878=e-LNC;e-LNC;e-LNC;e-LNC;e-LNC;e-LNC;e-LNC;e-LNC;e-LNC;e-LNC;e-LNC
cg06947381	0.727385	0.000535801	0.0115248	Hyper	Intergenic	chr1	S.Shelve	214364613					LNCi_v5.2_str					LNCi_v5.2_str
cg25145840	0.727236	4.4506e-06	0.000680057	Hyper	Gene body	chr5	N.Shore	171765799					ENS_v93				ENST00000311601;ENST00000518522;ENST00000519643;ENST00000636523	ENS_v93	SH3PXD2B;SH3PXD2B;SH3PXD2B;SH3PXD2B	Coding;Coding;Coding;Coding
cg16247085	0.727228	6.24398e-06	0.000815053	Hyper	Mixed	chr3	Open.Sea	115770153	unk	unk	unk	ENST00000498645	ENS_v93	LSAMP	-54	e-LNC	ENST00000474851;ENST00000539563;ENST00000490035;ENST00000333617	ENS_v93	LSAMP;LSAMP;LSAMP;LSAMP	Coding;Coding;Coding;Coding	HMEC	GM12878	HMEC=unk	HMEC=unk	HMEC=ENST00000498645 /// GM12878=unk	HMEC=LSAMP /// GM12878=unk	HMEC=e-LNC /// GM12878=unk
cg06785864	0.726924	9.03181e-06	0.000989147	Hyper	Intergenic	chr5	Open.Sea	147216303					LNCi_v5.2_str					LNCi_v5.2_str
cg21342235	0.726369	3.48145e-05	0.00216335	Hyper	Enhancer	chr3	Open.Sea	142882868	ENST00000515995;ENST00000493598;ENST00000498717	ENS_v93;ENS_v93;ENS_v93;ENS_v93	RNU6-1294P;RNU6-1294P;U2SURP;SLC9A9		ENS_v93					ENS_v93			K562;GM12878		K562=unk /// GM12878=ENST00000515995;ENST00000498717;ENST00000493598	K562=unk /// GM12878=RNU6-1294P;SLC9A9;U2SURP
cg09097748	0.726227	2.69842e-05	0.00185947	Hyper	Enhancer	chr10	Open.Sea	62127543	unk	unk	unk		ENS_v93				ENST00000622427;ENST00000373827;ENST00000503366;ENST00000280772	ENS_v93	ANK3;ANK3;ANK3;ANK3	Coding;Coding;Coding;Coding	HSMM;K562;H1HESC;HMEC		K562=unk /// H1HESC=unk /// HSMM=unk /// HMEC=unk	K562=unk /// H1HESC=unk /// HSMM=unk /// HMEC=unk
cg18036856	0.726164	2.98895e-07	0.000200997	Hyper	Gene body	chr12	Open.Sea	5477109					LNCi_v5.2_str/ENS_v93				lnc-NTF3-5:5;lnc-NTF3-5:4;lnc-NTF3-5:1;lnc-NTF3-5:3	LNCi_v5.2_str/ENS_v93	lnc-NTF3-5;lnc-NTF3-5;lnc-NTF3-5;lnc-NTF3-5	unk-LNC;unk-LNC;unk-LNC;unk-LNC
cg09489639	0.726129	1.75491e-06	0.000426042	Hyper	Enhancer	chr15	Open.Sea	99684063	unk	unk	unk		ENS_v93				ENST00000262074;ENST00000558663;ENST00000480371;ENST00000564527;ENST00000434594;ENST00000394135;ENST00000394132;ENST00000494567;ENST00000459771	ENS_v93	TTC23;TTC23;TTC23;TTC23;TTC23;TTC23;TTC23;TTC23;TTC23	Coding;Coding;Coding;Coding;Coding;Coding;Coding;Coding;Coding	HEPG2;H1HESC;HMEC		H1HESC=unk /// HEPG2=unk /// HMEC=unk	H1HESC=unk /// HEPG2=unk /// HMEC=unk
cg12213910	0.726118	7.47332e-06	0.00089617	Hyper	Enhancer	chr6	Open.Sea	150211211	unk	unk	unk	ENST00000446954;ENST00000605899	ENS_v93;ENS_v93	RAET1E-AS1;RAET1E-AS1	-28;5644	e-LNC;unk-LNC	ENST00000606915;ENST00000357183;ENST00000529948;lnc-ULBP2-25:2;ENST00000531073;ENST00000392270;ENST00000367363;ENST00000605899;ENST00000532335	ENS_v93	RAET1E;RAET1E;RAET1E;RAET1E;RAET1E;RAET1E;RAET1E;RAET1E;RAET1E	Coding;Coding;Coding;Coding;Coding;Coding;Coding;Coding;Coding	HMEC;NHEK		HMEC=unk /// NHEK=unk	HMEC=unk /// NHEK=unk	HMEC=ENST00000605899;ENST00000446954 /// NHEK=ENST00000446954	HMEC=RAET1E-AS1;RAET1E-AS1 /// NHEK=RAET1E-AS1	HMEC=unk-LNC;e-LNC /// NHEK=e-LNC
cg20529129	0.726029	1.66015e-06	0.000414329	Hyper	Enhancer	chr4	Open.Sea	57112570	ENST00000264221	ENS_v93	PAICS	lnc-AASDH-1:2;lnc-AASDH-1:1	LNCi_v5.2_str;LNCi_v5.2_str	lnc-AASDH-1;lnc-AASDH-1	17;17	e-LNC;e-LNC	lnc-AASDH-1:2;ENST00000264229;ENST00000636006;ENST00000504228;lnc-AASDH-1:1;ENST00000646253;ENST00000629263	ENS_v93	KIAA1211;KIAA1211;KIAA1211;KIAA1211;KIAA1211;KIAA1211;KIAA1211	Coding;Coding;Coding;Coding;Coding;Coding;Coding	HEPG2;H1HESC		H1HESC=unk /// HEPG2=ENST00000264221	H1HESC=unk /// HEPG2=PAICS	H1HESC=lnc-AASDH-1:1;lnc-AASDH-1:2 /// HEPG2=lnc-AASDH-1:2;lnc-AASDH-1:1	H1HESC=lnc-AASDH-1;lnc-AASDH-1 /// HEPG2=lnc-AASDH-1;lnc-AASDH-1	H1HESC=e-LNC;e-LNC /// HEPG2=e-LNC;e-LNC
cg26115089	0.725641	0.000364063	0.00905315	Hyper	Enhancer	chr11	Open.Sea	93846406	unk	unk	unk		ENS_v93				ENST00000315765	ENS_v93	HEPHL1	Coding	HMEC;NHEK;GM12878		HMEC=unk /// GM12878=unk /// NHEK=unk	HMEC=unk /// GM12878=unk /// NHEK=unk
cg15077873	0.7254	7.7405e-07	0.000293006	Hyper	Enhancer	chr11	Open.Sea	33691032	unk	unk	unk		LNCi_v5.2_str				ENST00000321505;lnc-C11orf91-2:5;lnc-C11orf91-2:4;lnc-C11orf91-2:3;lnc-C11orf91-2:2;lnc-C11orf91-2:1	LNCi_v5.2_str	lnc-C11orf91-2;lnc-C11orf91-2;lnc-C11orf91-2;lnc-C11orf91-2;lnc-C11orf91-2;lnc-C11orf91-2	e-LNC;e-LNC;e-LNC;e-LNC;e-LNC;e-LNC	NHLF;NHEK		NHLF=unk /// NHEK=unk	NHLF=unk /// NHEK=unk
cg03488289	0.72515	6.5404e-05	0.00315223	Hyper	Enhancer	chr17	Open.Sea	63435465	unk	unk	unk		ENS_v93					ENS_v93			HEPG2		HEPG2=unk	HEPG2=unk
cg01796563	0.724757	3.62311e-05	0.00221624	Hyper	Enhancer	chr6	Open.Sea	97243150	unk	unk	unk		ENS_v93				lnc-KLHL32-1:1;ENST00000229955	ENS_v93	GPR63;GPR63	Coding;Coding	GM12878		GM12878=unk	GM12878=unk
cg19507725	0.72451	1.08313e-07	0.000150078	Hyper	Mixed	chr7	Open.Sea	75279630	ENST00000006777;ENST00000336926	ENS_v93;ENS_v93;ENS_v93	RHBDD2;RHBDD2;HIP1	unk	unk	unk	unk	unk	ENST00000434438;ENST00000336926	ENS_v93	HIP1;HIP1	Coding;Coding	H1HESC;K562;HUVEC;NHEK;NHLF	HEPG2	K562=unk /// H1HESC=unk /// HUVEC=ENST00000336926;ENST00000006777 /// NHEK=unk /// NHLF=unk	K562=unk /// H1HESC=unk /// HUVEC=HIP1;RHBDD2 /// NHEK=unk /// NHLF=unk	HEPG2=unk	HEPG2=unk	HEPG2=unk
cg12702013	0.724483	8.2085e-06	0.000938791	Hyper	Intergenic	chr12	Open.Sea	5496695					ENS_v93;ENS_v93;ENS_v93;ENS_v93					ENS_v93;ENS_v93;ENS_v93;ENS_v93
cg06392753	0.724465	0.000166347	0.00556951	Hyper	Enhancer	chr2	Open.Sea	102783282	unk	unk	unk		ENS_v93				ENST00000409929;ENST00000428279;ENST00000413623;ENST00000410023;ENST00000409589;ENST00000409329;ENST00000422532;ENST00000424272;ENST00000409288	ENS_v93	IL1R1;IL1R1;IL1R1;IL1R1;IL1R1;IL1R1;IL1R1;IL1R1;IL1R1	Coding;Coding;Coding;Coding;Coding;Coding;Coding;Coding;Coding	HMEC		HMEC=unk	HMEC=unk
cg18736183	0.724339	6.3217e-05	0.00308513	Hyper	Gene body	chr5	Open.Sea	126987974					ENS_v93				lnc-C5orf63-3:1;ENST00000379445	ENS_v93	CTXN3;CTXN3	Coding;Coding
cg01274907	0.723227	6.12152e-05	0.00302787	Hyper	Gene body	chr5	N.Shore	140568075					ENS_v93				ENST00000624909;ENST00000623407;lnc-TAF7-1:6;ENST00000624549;ENST00000623266;ENST00000316105	ENS_v93	PCDHB9;PCDHB9;PCDHB9;PCDHB9;PCDHB9;PCDHB9	Coding;Coding;Coding;Coding;Coding;Coding
cg02868375	0.723091	3.71757e-05	0.00224791	Hyper	Gene body	chr2	N.Shore	73517755					ENS_v93				lnc-CCT7-1:1	LNCi_v5.2_str	lnc-CCT7-1	p-LNC
cg13210141	0.72238	6.66698e-06	0.000843059	Hyper	Enhancer	chr9	Open.Sea	5870211	ENST00000339450;ENST00000381577;ENST00000399933	ENS_v93;ENS_v93;ENS_v93;ENS_v93	ERMP1;ERMP1;CD274;KIAA2026		LNCi_v5.2_str/ENS_v93					LNCi_v5.2_str/ENS_v93			K562;HEPG2;NHEK		K562=ENST00000339450 /// HEPG2=ENST00000399933 /// NHEK=ENST00000339450;ENST00000381577	K562=ERMP1 /// HEPG2=KIAA2026 /// NHEK=ERMP1;CD274
cg10548963	0.722365	3.71531e-07	0.000219606	Hyper	Enhancer	chr16	Open.Sea	68099036	ENST00000572037;ENST00000346183;ENST00000537830;ENST00000317506	ENS_v93;ENS_v93;ENS_v93;ENS_v93;ENS_v93	SLC12A4;SLC12A4;NFATC3;SLC12A4;RANBP10		LNCi_v5.2_str				ENST00000358896;ENST00000575677;ENST00000565263;ENST00000562246;ENST00000561965;ENST00000432752	ENS_v93	DUS2;DUS2;DUS2;DUS2;DUS2;DUS2	Coding;Coding;Coding;Coding;Coding;Coding	NHLF;HSMM;HUVEC		NHLF=ENST00000572037;ENST00000346183 /// HUVEC=ENST00000537830;ENST00000317506;ENST00000346183 /// HSMM=unk	NHLF=SLC12A4;NFATC3 /// HUVEC=SLC12A4;RANBP10;NFATC3 /// HSMM=unk
cg24722351	0.72231	4.83204e-05	0.00262521	Hyper	Gene body	chr5	S.Shelve	146837147					ENS_v93				ENST00000343218	ENS_v93	DPYSL3	Coding
cg19600368	0.722299	8.12784e-06	0.00093475	Hyper	Enhancer	chr4	Open.Sea	77480401	unk	unk	unk		ENS_v93				ENST00000469923;ENST00000296043;ENST00000466541;ENST00000497440	ENS_v93	SHROOM3;SHROOM3;SHROOM3;SHROOM3	unk-LNC;unk-LNC;unk-LNC;unk-LNC	H1HESC		H1HESC=unk	H1HESC=unk
cg02504313	0.722135	1.84995e-07	0.00017545	Hyper	Enhancer	chr1	Open.Sea	223354246	ENST00000340934	ENS_v93	BROX	lnc-DISP1-8:7;lnc-TLR5-3:1	LNCi_v5.2_str/ENS_v93;LNCi_v5.2_str	lnc-DISP1-8;lnc-TLR5-3	-239;60	e-LNC;e-LNC	lnc-DISP1-8:3;lnc-DISP1-8:2;lnc-DISP1-8:1;lnc-DISP1-8:6;lnc-TLR5-3:1;lnc-DISP1-8:4;lnc-DISP1-8:5	LNCi_v5.2_str	lnc-DISP1-8;lnc-DISP1-8;lnc-DISP1-8;lnc-DISP1-8;lnc-DISP1-8;lnc-DISP1-8;lnc-DISP1-8	unk-LNC;unk-LNC;unk-LNC;unk-LNC;unk-LNC;unk-LNC;unk-LNC	HSMM;HMEC;H1HESC;GM12878;NHEK		H1HESC=unk /// HMEC=unk /// HSMM=unk /// NHEK=ENST00000340934 /// GM12878=unk	H1HESC=unk /// HMEC=unk /// HSMM=unk /// NHEK=BROX /// GM12878=unk	H1HESC=lnc-TLR5-3:1 /// HMEC=lnc-DISP1-8:7;lnc-TLR5-3:1 /// HSMM=lnc-TLR5-3:1 /// NHEK=lnc-DISP1-8:7;lnc-TLR5-3:1 /// GM12878=lnc-DISP1-8:7;lnc-TLR5-3:1	H1HESC=lnc-TLR5-3 /// HMEC=lnc-DISP1-8;lnc-TLR5-3 /// HSMM=lnc-TLR5-3 /// NHEK=lnc-DISP1-8;lnc-TLR5-3 /// GM12878=lnc-DISP1-8;lnc-TLR5-3	H1HESC=e-LNC /// HMEC=e-LNC;e-LNC /// HSMM=e-LNC /// NHEK=e-LNC;e-LNC /// GM12878=e-LNC;e-LNC
cg10575858	0.721682	1.45729e-05	0.00129992	Hyper	Enhancer	chr9	Open.Sea	83648506	unk	unk	unk		ENS_v93					ENS_v93			HSMM		HSMM=unk	HSMM=unk
cg05027737	0.721562	1.15524e-06	0.00034848	Hyper	Gene body	chr3	Open.Sea	27308216					LNCi_v5.2_str;ENS_v93				ENST00000424275;ENST00000341435;ENST00000574215;ENST00000435584;ENST00000429845	ENS_v93	NEK10;NEK10;NEK10;NEK10;NEK10	Coding;Coding;Coding;Coding;Coding
cg13719567	0.721502	0.000211387	0.00647299	Hyper	Gene body	chr5	Open.Sea	164635881					LNCi_v5.2_str/ENS_v93				lnc-MAT2B-3:28;lnc-MAT2B-3:27	LNCi_v5.2_str	lnc-MAT2B-3;lnc-MAT2B-3	e-LNC;e-LNC
cg25109438	0.721168	6.22286e-06	0.000813858	Hyper	Intergenic	chr3	Open.Sea	81042054					LNCi_v5.2_str					LNCi_v5.2_str
cg23943283	0.720923	7.48698e-05	0.00342194	Hyper	Enhancer	chr2	Open.Sea	178502059	unk	unk	unk		ENS_v93				ENST00000478646;ENST00000436700;ENST00000488399;ENST00000389683;ENST00000409504;ENST00000286063;ENST00000358450	ENS_v93	PDE11A;PDE11A;PDE11A;PDE11A;PDE11A;PDE11A;PDE11A	Coding;Coding;Coding;Coding;Coding;Coding;Coding	K562		K562=unk	K562=unk
cg26236655	0.719935	3.73326e-06	0.000618456	Hyper	Enhancer	chr2	Open.Sea	200051434	unk	unk	unk		ENS_v93				lnc-SATB2-4:1	LNCi_v5.2_str	lnc-SATB2-4	unk-LNC	H1HESC;GM12878		H1HESC=unk /// GM12878=unk	H1HESC=unk /// GM12878=unk
cg18613529	0.719586	5.19331e-05	0.00274282	Hyper	Gene body	chr12	Open.Sea	102045837					ENS_v93				ENST00000549145;ENST00000547027;ENST00000541119;ENST00000551300;ENST00000361685;ENST00000452455;ENST00000361466;ENST00000545503;ENST00000553190;ENST00000550270;ENST00000547509;ENST00000550501;ENST00000547405;ENST00000536007;ENST00000392934	ENS_v93	MYBPC1;MYBPC1;MYBPC1;MYBPC1;MYBPC1;MYBPC1;MYBPC1;MYBPC1;MYBPC1;MYBPC1;MYBPC1;MYBPC1;MYBPC1;MYBPC1;MYBPC1	Coding;Coding;Coding;Coding;Coding;Coding;Coding;Coding;Coding;Coding;Coding;Coding;Coding;Coding;Coding
cg21872313	0.719549	1.91946e-06	0.000443601	Hyper	Enhancer	chr2	Open.Sea	121583872	unk	unk	unk		ENS_v93				ENST00000435313;ENST00000360874;ENST00000452692;ENST00000341310;ENST00000452319;ENST00000438299;ENST00000445186;ENST00000418323;ENST00000472722;ENST00000482119;ENST00000433812;ENST00000361492;ENST00000437950	ENS_v93	GLI2;GLI2;GLI2;GLI2;GLI2;GLI2;GLI2;GLI2;GLI2;GLI2;GLI2;GLI2;GLI2	Coding;Coding;Coding;Coding;Coding;Coding;Coding;Coding;Coding;Coding;Coding;Coding;Coding	NHLF;HSMM		NHLF=unk /// HSMM=unk	NHLF=unk /// HSMM=unk
cg22533424	0.719448	0.00545161	0.0495044	Hyper	Enhancer	chr12	Open.Sea	65049149	unk	unk	unk		ENS_v93				ENST00000637125;ENST00000283172;ENST00000336061;ENST00000542104	ENS_v93	RASSF3;RASSF3;RASSF3;RASSF3	Coding;Coding;Coding;Coding	NHEK		NHEK=unk	NHEK=unk
cg20951255	0.718881	4.63482e-06	0.000697138	Hyper	Enhancer	chr7	Open.Sea	131291256	unk	unk	unk		ENS_v93					ENS_v93			H1HESC;HSMM		H1HESC=unk /// HSMM=unk	H1HESC=unk /// HSMM=unk
cg08193130	0.718841	2.52441e-06	0.000506386	Hyper	Enhancer	chr12	Open.Sea	106114929	unk	unk	unk		ENS_v93				CASC18:6;CASC18:5;CASC18:4;CASC18:3;CASC18:2;CASC18:1	LNCi_v5.2_str/ENS_v93	CASC18;CASC18;CASC18;CASC18;CASC18;CASC18	e-LNC;e-LNC;e-LNC;e-LNC;e-LNC;e-LNC	HSMM;GM12878		HSMM=unk /// GM12878=unk	HSMM=unk /// GM12878=unk
cg02104900	0.718802	4.06463e-07	0.000226859	Hyper	Enhancer	chr8	Open.Sea	125667339	ENST00000297632;ENST00000276689	ENS_v93;ENS_v93;ENS_v93	TMEM65;TMEM65;NDUFB9		LNCi_v5.2_str				ENST00000518547;ENST00000522162;ENST00000529463;ENST00000325064;ENST00000378017;lnc-TATDN1-4:2	LNCi_v5.2_str	lnc-TATDN1-4;lnc-TATDN1-4;lnc-TATDN1-4;lnc-TATDN1-4;lnc-TATDN1-4;lnc-TATDN1-4	e-LNC;e-LNC;e-LNC;e-LNC;e-LNC;e-LNC	NHEK;K562;HMEC		K562=ENST00000297632 /// HMEC=unk /// NHEK=ENST00000276689	K562=TMEM65 /// HMEC=unk /// NHEK=NDUFB9
cg19151323	0.718719	0.000118641	0.00452791	Hyper	Gene body	chr11	Open.Sea	5324125					ENS_v93				ENST00000380259;ENST00000380252;ENST00000646569;ENST00000292896;ENST00000380237;ENST00000643199	ENS_v93	AC104389.4;AC104389.4;AC104389.4;AC104389.4;AC104389.4;AC104389.4	unk-LNC;unk-LNC;unk-LNC;unk-LNC;unk-LNC;unk-LNC
cg11691164	0.718668	4.96632e-05	0.00267062	Hyper	Enhancer	chr5	Open.Sea	102982781	unk	unk	unk		ENS_v93				lnc-C5orf30-10:1;lnc-C5orf30-10:2	LNCi_v5.2_str	lnc-C5orf30-10;lnc-C5orf30-10	e-LNC;e-LNC	H1HESC		H1HESC=unk	H1HESC=unk
cg04627663	0.718442	0.000154319	0.00532203	Hyper	Intergenic	chr3	Open.Sea	186560025					ENS_v93					ENS_v93
cg01800986	0.718351	1.88903e-05	0.00151301	Hyper	Mixed	chr13	Open.Sea	80298553	unk	unk	unk	unk	unk	unk	unk	unk		unk			NHEK;HSMM;HMEC;HUVEC	HEPG2	HMEC=unk /// HUVEC=unk /// HSMM=unk /// NHEK=unk	HMEC=unk /// HUVEC=unk /// HSMM=unk /// NHEK=unk	HEPG2=unk	HEPG2=unk	HEPG2=unk
cg19029164	0.718015	0.000589549	0.0122074	Hyper	Gene body	chr2	Open.Sea	1813598					ENS_v93				ENST00000428368;ENST00000407844;ENST00000638628;ENST00000644820;ENST00000399157;ENST00000399161	ENS_v93	MYT1L;MYT1L;MYT1L;MYT1L;MYT1L;MYT1L	Coding;Coding;Coding;Coding;Coding;Coding
cg12576920	0.71797	1.66237e-07	0.000169177	Hyper	Enhancer	chr12	Open.Sea	65980573	unk	unk	unk		ENS_v93				lnc-WIF1-6:7;lnc-WIF1-6:4;lnc-WIF1-6:5;lnc-WIF1-6:3;lnc-WIF1-6:8;lnc-WIF1-6:9;lnc-WIF1-6:25;lnc-WIF1-6:24;lnc-WIF1-6:27;lnc-WIF1-6:26;lnc-WIF1-6:21;lnc-WIF1-6:20;lnc-WIF1-6:23;lnc-WIF1-6:22;lnc-WIF1-6:29;lnc-WIF1-6:28;lnc-WIF1-6:18;lnc-WIF1-6:19;lnc-WIF1-6:14;lnc-WIF1-6:15;lnc-WIF1-6:16;lnc-WIF1-6:17;lnc-WIF1-6:10;lnc-WIF1-6:11;lnc-WIF1-6:12;lnc-WIF1-6:13	LNCi_v5.2_str/ENS_v93	lnc-WIF1-6;lnc-WIF1-6;lnc-WIF1-6;lnc-WIF1-6;lnc-WIF1-6;lnc-WIF1-6;lnc-WIF1-6;lnc-WIF1-6;lnc-WIF1-6;lnc-WIF1-6;lnc-WIF1-6;lnc-WIF1-6;lnc-WIF1-6;lnc-WIF1-6;lnc-WIF1-6;lnc-WIF1-6;lnc-WIF1-6;lnc-WIF1-6;lnc-WIF1-6;lnc-WIF1-6;lnc-WIF1-6;lnc-WIF1-6;lnc-WIF1-6;lnc-WIF1-6;lnc-WIF1-6;lnc-WIF1-6	e-LNC;e-LNC;e-LNC;e-LNC;e-LNC;e-LNC;e-LNC;e-LNC;e-LNC;e-LNC;e-LNC;e-LNC;e-LNC;e-LNC;e-LNC;e-LNC;e-LNC;e-LNC;e-LNC;e-LNC;e-LNC;e-LNC;e-LNC;e-LNC;e-LNC;e-LNC	HMEC;HSMM;NHEK		HMEC=unk /// HSMM=unk /// NHEK=unk	HMEC=unk /// HSMM=unk /// NHEK=unk
cg10611744	0.717877	1.10281e-05	0.0011058	Hyper	Gene body	chr16	N.Shore	85742499					LNCi_v5.2_str				ENST00000602766;ENST00000602719;ENST00000602675;ENST00000602758;ENST00000602583;lnc-GINS2-4:1;lnc-C16orf74-1:2;ENST00000284245;ENST00000602914	ENS_v93	C16orf74;C16orf74;C16orf74;C16orf74;C16orf74;C16orf74;C16orf74;C16orf74;C16orf74	Coding;Coding;Coding;Coding;Coding;Coding;Coding;Coding;Coding
cg02338040	0.717588	1.63318e-05	0.00138909	Hyper	Enhancer	chr1	Open.Sea	54649010	unk	unk	unk		ENS_v93				ENST00000420054;ENST00000421415;ENST00000637610;ENST00000493530;ENST00000534324;ENST00000528287;ENST00000287899;ENST00000311841;ENST00000490863	ENS_v93	CYB5RL;CYB5RL;CYB5RL;CYB5RL;CYB5RL;CYB5RL;CYB5RL;CYB5RL;CYB5RL	p-LNC;p-LNC;p-LNC;p-LNC;p-LNC;p-LNC;p-LNC;p-LNC;p-LNC	HUVEC		HUVEC=unk	HUVEC=unk
cg12667502	0.717465	1.34453e-05	0.00123908	Hyper	Enhancer	chr10	Open.Sea	30330979	unk	unk	unk	lnc-MTPAP-4:1;lnc-MAP3K8-16:1	LNCi_v5.2_str;LNCi_v5.2_str	lnc-MTPAP-4;lnc-MAP3K8-16	-963;1934	e-LNC;e-LNC	lnc-JCAD-2:1;lnc-MAP3K8-16:1;ENST00000375377	ENS_v93	JCAD;JCAD;JCAD	Coding;Coding;Coding	HUVEC		HUVEC=unk	HUVEC=unk	HUVEC=lnc-MTPAP-4:1;lnc-MAP3K8-16:1	HUVEC=lnc-MTPAP-4;lnc-MAP3K8-16	HUVEC=e-LNC;e-LNC
cg24042923	0.717396	6.83229e-06	0.000854808	Hyper	Enhancer	chr1	Open.Sea	234019447	unk	unk	unk		LNCi_v5.2_str				lnc-SLC35F3-1:1	LNCi_v5.2_str	lnc-SLC35F3-1	unk-LNC	H1HESC		H1HESC=unk	H1HESC=unk
cg14912119	0.717369	4.10442e-06	0.000651993	Hyper	Gene body	chr10	Open.Sea	11272067					ENS_v93				ENST00000417956;ENST00000608830;ENST00000416382;ENST00000399850;ENST00000632065;ENST00000637215;ENST00000633077;ENST00000631460;ENST00000542579;ENST00000636488;ENST00000633200;ENST00000354897;ENST00000631816;ENST00000638035;ENST00000632728;ENST00000609692;ENST00000609870	ENS_v93	CELF2;CELF2;CELF2;CELF2;CELF2;CELF2;CELF2;CELF2;CELF2;CELF2;CELF2;CELF2;CELF2;CELF2;CELF2;CELF2;CELF2	Coding;Coding;Coding;Coding;Coding;Coding;Coding;Coding;Coding;Coding;Coding;Coding;Coding;Coding;Coding;Coding;Coding
cg26335152	0.717019	3.30051e-06	0.000579426	Hyper	Mixed	chr6	Open.Sea	139902149	unk	unk	unk	unk	unk	unk	unk	unk		unk			K562	GM12878	K562=unk	K562=unk	GM12878=unk	GM12878=unk	GM12878=unk
cg23065364	0.716952	0.000311443	0.0082255	Hyper	Enhancer	chr13	Open.Sea	60064862	ENST00000400324	ENS_v93	DIAPH3		LNCi_v5.2_str/ENS_v93					LNCi_v5.2_str/ENS_v93			NHLF		NHLF=ENST00000400324	NHLF=DIAPH3
cg25697292	0.71684	4.43276e-05	0.00249488	Hyper	Enhancer	chr16	Open.Sea	69865308	ENST00000379047;ENST00000338779;ENST00000568530;ENST00000356003	ENS_v93;ENS_v93;ENS_v93;ENS_v93;ENS_v93	NQO1;NQO1;MTSS1L;PDPR;WWP2		LNCi_v5.2_str				ENST00000569174;ENST00000569620;ENST00000567986;ENST00000359154;ENST00000544162	ENS_v93	WWP2;WWP2;WWP2;WWP2;WWP2	unk-LNC;unk-LNC;unk-LNC;unk-LNC;unk-LNC	HUVEC;HEPG2;NHLF		HEPG2=ENST00000356003;ENST00000379047;ENST00000338779;ENST00000568530 /// HUVEC=unk /// NHLF=unk	HEPG2=WWP2;NQO1;MTSS1L;PDPR /// HUVEC=unk /// NHLF=unk
cg22774949	0.716791	3.67177e-05	0.00223194	Hyper	Mixed	chr7	Open.Sea	116450930	unk	unk	unk	ENST00000464223;ENST00000484325	ENS_v93;ENS_v93	CAPZA2;CAPZA2	-194;-194	Coding;Coding		ENS_v93;ENS_v93			HUVEC	HEPG2	HUVEC=unk	HUVEC=unk	HEPG2=ENST00000484325;ENST00000464223	HEPG2=CAPZA2;CAPZA2	HEPG2=Coding;Coding
cg13657553	0.71675	1.42661e-05	0.00128281	Hyper	Enhancer	chr18	Open.Sea	67446596	unk	unk	unk		ENS_v93				ENST00000382713;ENST00000577609	ENS_v93	DOK6;DOK6	unk-LNC;unk-LNC	HEPG2		HEPG2=unk	HEPG2=unk
cg09856474	0.716738	0.00543792	0.0494125	Hyper	Intergenic	chr22	Open.Sea	22590391					ENS_v93					ENS_v93
cg20049090	0.716421	0.000110143	0.00433426	Hyper	Enhancer	chr18	Open.Sea	44352615	unk	unk	unk		ENS_v93				lnc-KATNAL2-1:12	LNCi_v5.2_str	lnc-KATNAL2-1	p-LNC	H1HESC;GM12878		H1HESC=unk /// GM12878=unk	H1HESC=unk /// GM12878=unk
cg02160965	0.716139	6.8064e-05	0.00323033	Hyper	Enhancer	chr4	Open.Sea	183469750	unk	unk	unk		ENS_v93				ENST00000511685;ENST00000510504	ENS_v93	TENM3;TENM3	Coding;Coding	H1HESC		H1HESC=unk	H1HESC=unk
cg04174822	0.716051	8.48801e-05	0.00368853	Hyper	Gene body	chr6	Open.Sea	90323352					ENS_v93				ENST00000520897;ENST00000518253;ENST00000522441;ENST00000626778;ENST00000412237;ENST00000447838;lnc-LYRM2-2:6;ENST00000369408;ENST00000465722;ENST00000485637;ENST00000518150;ENST00000520793;lnc-LYRM2-2:7;ENST00000339746	ENS_v93	ANKRD6;ANKRD6;ANKRD6;ANKRD6;ANKRD6;ANKRD6;ANKRD6;ANKRD6;ANKRD6;ANKRD6;ANKRD6;ANKRD6;ANKRD6;ANKRD6	Coding;Coding;Coding;Coding;Coding;Coding;Coding;Coding;Coding;Coding;Coding;Coding;Coding;Coding
cg18391638	0.715949	9.37335e-09	9.29469e-05	Hyper	Gene body	chr1	Open.Sea	237838057					ENS_v93				ENST00000360064;ENST00000366574	ENS_v93	RYR2;RYR2	Coding;Coding
cg15449822	0.715741	0.00415179	0.0415783	Hyper	Enhancer	chr4	Open.Sea	90472258	unk	unk	unk	lnc-MMRN1-12:13;lnc-MMRN1-12:12;lnc-SNCA-2:2;lnc-SNCA-2:1;lnc-MMRN1-12:14	LNCi_v5.2_str/ENS_v93;LNCi_v5.2_str/ENS_v93;LNCi_v5.2_str;LNCi_v5.2_str;LNCi_v5.2_str	lnc-MMRN1-12;lnc-MMRN1-12;lnc-SNCA-2;lnc-SNCA-2;lnc-MMRN1-12	-282;-248;195;449;-347	e-LNC;e-LNC;e-LNC;e-LNC;e-LNC	lnc-MMRN1-12:10;lnc-MMRN1-12:9;lnc-MMRN1-12:6;lnc-MMRN1-12:5;lnc-MMRN1-12:4;lnc-SNCA-2:2;lnc-SNCA-2:1	LNCi_v5.2_str	lnc-SNCA-2;lnc-SNCA-2;lnc-SNCA-2;lnc-SNCA-2;lnc-SNCA-2;lnc-SNCA-2;lnc-SNCA-2	e-LNC;e-LNC;e-LNC;e-LNC;e-LNC;e-LNC;e-LNC	HUVEC;NHLF		HUVEC=unk /// NHLF=unk	HUVEC=unk /// NHLF=unk	HUVEC=lnc-SNCA-2:1;lnc-MMRN1-12:14;lnc-SNCA-2:2;lnc-MMRN1-12:13;lnc-MMRN1-12:12 /// NHLF=lnc-MMRN1-12:13;lnc-MMRN1-12:12;lnc-SNCA-2:2;lnc-SNCA-2:1;lnc-MMRN1-12:14	HUVEC=lnc-SNCA-2;lnc-MMRN1-12;lnc-SNCA-2;lnc-MMRN1-12;lnc-MMRN1-12 /// NHLF=lnc-MMRN1-12;lnc-MMRN1-12;lnc-SNCA-2;lnc-SNCA-2;lnc-MMRN1-12	HUVEC=e-LNC;e-LNC;e-LNC;e-LNC;e-LNC /// NHLF=e-LNC;e-LNC;e-LNC;e-LNC;e-LNC
cg11740638	0.715675	1.71089e-06	0.000420303	Hyper	Gene body	chr14	Open.Sea	102235587					LNCi_v5.2_str				ENST00000556068;ENST00000557268;ENST00000553890;ENST00000554504;ENST00000422945;ENST00000328724;ENST00000554442	ENS_v93	PPP2R5C;PPP2R5C;PPP2R5C;PPP2R5C;PPP2R5C;PPP2R5C;PPP2R5C	Coding;Coding;Coding;Coding;Coding;Coding;Coding
cg07720334	0.71549	2.02397e-06	0.000455589	Hyper	Enhancer	chr2	Open.Sea	25526752	unk	unk	unk		ENS_v93				ENST00000321117;ENST00000380756;ENST00000264709;ENST00000406659	ENS_v93	DNMT3A;DNMT3A;DNMT3A;DNMT3A	Coding;Coding;Coding;Coding	H1HESC		H1HESC=unk	H1HESC=unk
cg13439880	0.715453	1.34906e-05	0.00124157	Hyper	Enhancer	chr9	Open.Sea	19430626	ENST00000340967;ENST00000380384	ENS_v93;ENS_v93;ENS_v93	ACER2;ACER2;RPS6		ENS_v93				ENST00000340967	ENS_v93	ACER2	Coding	HUVEC;HEPG2		HEPG2=unk /// HUVEC=ENST00000380384;ENST00000340967	HEPG2=unk /// HUVEC=RPS6;ACER2
cg04004810	0.715166	2.07478e-06	0.000461741	Hyper	Enhancer	chr6	Open.Sea	134401411	ENST00000275230;ENST00000237305;ENST00000413996	ENS_v93;ENS_v93;ENS_v93;ENS_v93	SLC2A12;SLC2A12;SGK1;SGK1		ENS_v93					ENS_v93			GM12878;NHEK;K562		K562=unk /// GM12878=unk /// NHEK=ENST00000413996;ENST00000275230;ENST00000237305	K562=unk /// GM12878=unk /// NHEK=SGK1;SLC2A12;SGK1
cg22839587	0.714059	0.000272944	0.00758177	Hyper	Gene body	chr5	Open.Sea	146818610					ENS_v93				ENST00000507309;ENST00000519672;ENST00000343218;ENST00000512722;ENST00000398514	ENS_v93	DPYSL3;DPYSL3;DPYSL3;DPYSL3;DPYSL3	Coding;Coding;Coding;Coding;Coding
cg15296238	0.713623	2.80863e-05	0.00190524	Hyper	Enhancer	chr7	Open.Sea	107755226	unk	unk	unk		ENS_v93				ENST00000388781;ENST00000418464;ENST00000205386;ENST00000475469	ENS_v93	LAMB4;LAMB4;LAMB4;LAMB4	e-LNC;e-LNC;e-LNC;e-LNC	HUVEC		HUVEC=unk	HUVEC=unk
cg12352447	0.713099	8.46284e-05	0.00368278	Hyper	Enhancer	chr15	Open.Sea	89190908	ENST00000560741;ENST00000268151;ENST00000325844	ENS_v93;ENS_v93;ENS_v93;ENS_v93	ISG20;ISG20;MFGE8;MRPS11	ENST00000558236;ENST00000560746	ENS_v93;ENS_v93	ISG20;ISG20	-143;-2576	e-LNC;e-LNC	ENST00000560573;ENST00000379224;ENST00000558942;ENST00000306072;ENST00000560741;ENST00000557824;ENST00000559876	ENS_v93	ISG20;ISG20;ISG20;ISG20;ISG20;ISG20;ISG20	Coding;Coding;Coding;Coding;Coding;Coding;Coding	HMEC;HUVEC;NHEK		HMEC=unk /// HUVEC=ENST00000325844 /// NHEK=ENST00000560741;ENST00000268151	HMEC=unk /// HUVEC=MRPS11 /// NHEK=ISG20;MFGE8	HMEC=ENST00000560746;ENST00000558236 /// HUVEC=ENST00000558236;ENST00000560746 /// NHEK=ENST00000558236;ENST00000560746	HMEC=ISG20;ISG20 /// HUVEC=ISG20;ISG20 /// NHEK=ISG20;ISG20	HMEC=e-LNC;e-LNC /// HUVEC=e-LNC;e-LNC /// NHEK=e-LNC;e-LNC
cg00777713	0.712857	3.38046e-05	0.00212725	Hyper	Intergenic	chr10	Open.Sea	20906529					ENS_v93					ENS_v93
cg05676082	0.712671	2.65339e-05	0.00184163	Hyper	Intergenic	chr2	S.Shore	11811228					ENS_v93					ENS_v93
cg22029810	0.712387	0.000113494	0.0044143	Hyper	Gene body	chr6	Open.Sea	22297364					ENS_v93				ENST00000617911;ENST00000306482;ENST00000615510;CASC15:10;CASC15:72	LNCi_v5.2_str/ENS_v93	CASC15;CASC15;CASC15;CASC15;CASC15	unk-LNC;unk-LNC;unk-LNC;unk-LNC;unk-LNC
cg25294504	0.712195	4.83333e-08	0.000121764	Hyper	Enhancer	chr20	S.Shelve	9491559	unk	unk	unk		LNCi_v5.2_str/ENS_v93				LAMP5-AS1:1	LNCi_v5.2_str/ENS_v93	LAMP5-AS1	p-LNC	GM12878		GM12878=unk	GM12878=unk
cg05162236	0.71213	1.59102e-06	0.000404288	Hyper	Gene body	chr1	Open.Sea	197247279					ENS_v93;ENS_v93;ENS_v93;ENS_v93;ENS_v93;ENS_v93;ENS_v93;ENS_v93;ENS_v93;ENS_v93				ENST00000535699;lnc-ZBTB41-3:1;ENST00000475659;ENST00000638467;ENST00000538660;ENST00000484075;ENST00000367399;ENST00000367400;lnc-ZBTB41-3:2	LNCi_v5.2_str	lnc-ZBTB41-3;lnc-ZBTB41-3;lnc-ZBTB41-3;lnc-ZBTB41-3;lnc-ZBTB41-3;lnc-ZBTB41-3;lnc-ZBTB41-3;lnc-ZBTB41-3;lnc-ZBTB41-3	unk-LNC;unk-LNC;unk-LNC;unk-LNC;unk-LNC;unk-LNC;unk-LNC;unk-LNC;unk-LNC
cg00902133	0.712024	3.21023e-06	0.000570403	Hyper	Gene body	chr4	Open.Sea	109464873					ENS_v93				RPL34-AS1:12;RPL34-AS1:11;ENST00000506795;RPL34-AS1:5	LNCi_v5.2_str/ENS_v93	RPL34-AS1;RPL34-AS1;RPL34-AS1;RPL34-AS1	p-LNC;p-LNC;p-LNC;p-LNC
cg10983853	0.712013	0.000277096	0.00765334	Hyper	Enhancer	chr13	Open.Sea	46719445	unk	unk	unk		ENS_v93				ENST00000323076;ENST00000398576	ENS_v93	LCP1;LCP1	Coding;Coding	HEPG2		HEPG2=unk	HEPG2=unk
cg14556425	0.711906	7.49241e-08	0.000133106	Hyper	Enhancer	chr8	S.Shelve	79721111	unk	unk	unk		ENS_v93				lnc-IL7-3:1	LNCi_v5.2_str	lnc-IL7-3	unk-LNC	GM12878		GM12878=unk	GM12878=unk
cg05979619	0.711782	8.17581e-08	0.000136498	Hyper	Enhancer	chr2	Open.Sea	112704577	ENST00000341068;ENST00000421804;ENST00000409450	ENS_v93;ENS_v93;ENS_v93;ENS_v93	ANAPC1;ANAPC1;MERTK;FBLN7		ENS_v93				ENST00000439966;ENST00000409780;ENST00000616902;ENST00000421804;ENST00000295408	ENS_v93	MERTK;MERTK;MERTK;MERTK;MERTK	Coding;Coding;Coding;Coding;Coding	HMEC;NHLF;HEPG2;NHEK;HSMM		HMEC=unk /// NHLF=ENST00000341068 /// HSMM=unk /// NHEK=ENST00000341068 /// HEPG2=ENST00000409450;ENST00000341068;ENST00000421804	HMEC=unk /// NHLF=ANAPC1 /// HSMM=unk /// NHEK=ANAPC1 /// HEPG2=FBLN7;ANAPC1;MERTK
cg09868882	0.710892	1.27066e-06	0.000362885	Hyper	Gene body	chr7	Open.Sea	126883640					ENS_v93				ENST00000457830;ENST00000472701;ENST00000358373;ENST00000339582;ENST00000412160	ENS_v93	GRM8;GRM8;GRM8;GRM8;GRM8	Coding;Coding;Coding;Coding;Coding
cg08199005	0.71083	3.74831e-08	0.000118453	Hyper	Enhancer	chr2	Open.Sea	37858599	lnc-GALM-1:1;ENST00000417700;ENST00000295324	LNCi_v5.2_str/ENS_v93;LNCi_v5.2_str/ENS_v93;ENS_v93;ENS_v93	lnc-GALM-1;lnc-GALM-1;RMDN2;CDC42EP3	lnc-RMDN2-3:22	LNCi_v5.2_str	lnc-RMDN2-3	5110	e-LNC	lnc-RMDN2-3:2;lnc-RMDN2-3:3;lnc-RMDN2-3:4;lnc-RMDN2-3:5;lnc-RMDN2-3:21;lnc-RMDN2-3:20;lnc-RMDN2-3:18;lnc-RMDN2-3:19;lnc-RMDN2-3:16;lnc-RMDN2-3:17;lnc-RMDN2-3:14	LNCi_v5.2_str/ENS_v93	lnc-RMDN2-3;lnc-RMDN2-3;lnc-RMDN2-3;lnc-RMDN2-3;lnc-RMDN2-3;lnc-RMDN2-3;lnc-RMDN2-3;lnc-RMDN2-3;lnc-RMDN2-3;lnc-RMDN2-3;lnc-RMDN2-3	e-LNC;e-LNC;e-LNC;e-LNC;e-LNC;e-LNC;e-LNC;e-LNC;e-LNC;e-LNC;e-LNC	HSMM;GM12878;NHLF		NHLF=ENST00000417700 /// GM12878=lnc-GALM-1:1 /// HSMM=ENST00000295324	NHLF=RMDN2 /// GM12878=lnc-GALM-1 /// HSMM=CDC42EP3	GM12878=lnc-RMDN2-3:22 /// HSMM=lnc-RMDN2-3:22	GM12878=lnc-RMDN2-3 /// HSMM=lnc-RMDN2-3	GM12878=e-LNC /// HSMM=e-LNC
cg25662640	0.710784	1.93842e-07	0.000177715	Hyper	Gene body	chr4	Open.Sea	130693411					ENS_v93				LINC02465:8;LINC02465:9;LINC02465:10	LNCi_v5.2_str	LINC02465;LINC02465;LINC02465	unk-LNC;unk-LNC;unk-LNC
cg25982561	0.710283	7.03844e-05	0.00329474	Hyper	Enhancer	chr11	Open.Sea	22696308	unk	unk	unk		LNCi_v5.2_str				ENST00000630668;ENST00000533092;ENST00000528582;ENST00000533363;ENST00000454584;ENST00000278187;ENST00000534801;ENST00000524701	ENS_v93	GAS2;GAS2;GAS2;GAS2;GAS2;GAS2;GAS2;GAS2	Coding;Coding;Coding;Coding;Coding;Coding;Coding;Coding	HEPG2		HEPG2=unk	HEPG2=unk
cg11375831	0.710252	6.42788e-05	0.00311939	Hyper	Gene body	chr3	Open.Sea	167193257					ENS_v93				ENST00000476257	ENS_v93	SERPINI2	Coding
cg04774696	0.709962	3.86282e-05	0.00230129	Hyper	Gene body	chr4	Open.Sea	183549836					LNCi_v5.2_str;LNCi_v5.2_str;LNCi_v5.2_str/ENS_v93				ENST00000511685;ENST00000510504	ENS_v93	TENM3;TENM3	Coding;Coding
cg00982622	0.70995	4.25896e-06	0.000664577	Hyper	Gene body	chr15	Open.Sea	97970737					ENS_v93;ENS_v93;ENS_v93				LINC02253:7;LINC02253:8;LINC02254:6;LINC02254:7	LNCi_v5.2_str	LINC02254;LINC02254;LINC02254;LINC02254	unk-LNC;unk-LNC;unk-LNC;unk-LNC
cg07360573	0.709383	6.97636e-05	0.00327665	Hyper	Enhancer	chr16	Open.Sea	66542579	unk	unk	unk	lnc-CMTM4-5:1;ENST00000568170;lnc-BEAN1-1:1	LNCi_v5.2_str;ENS_v93;LNCi_v5.2_str/ENS_v93	lnc-CMTM4-5;TK2;lnc-BEAN1-1	2576;2576;-760	e-LNC;e-LNC;e-LNC	ENST00000561905;ENST00000299697;ENST00000561527;ENST00000620035;ENST00000561728;BEAN1-AS1:1	LNCi_v5.2_str	BEAN1-AS1;BEAN1-AS1;BEAN1-AS1;BEAN1-AS1;BEAN1-AS1;BEAN1-AS1	e-LNC;e-LNC;e-LNC;e-LNC;e-LNC;e-LNC	NHLF;HUVEC;GM12878;NHEK;HMEC		NHLF=unk /// HUVEC=unk /// GM12878=unk /// NHEK=unk /// HMEC=unk	NHLF=unk /// HUVEC=unk /// GM12878=unk /// NHEK=unk /// HMEC=unk	HMEC=lnc-CMTM4-5:1;ENST00000568170;lnc-BEAN1-1:1 /// NHEK=lnc-BEAN1-1:1	HMEC=lnc-CMTM4-5;TK2;lnc-BEAN1-1 /// NHEK=lnc-BEAN1-1	HMEC=e-LNC;e-LNC;e-LNC /// NHEK=e-LNC
cg05715727	0.709344	3.22092e-05	0.00206775	Hyper	Intergenic	chr5	Open.Sea	114651968					ENS_v93					ENS_v93
cg22459419	0.709288	5.85014e-06	0.00079009	Hyper	Gene body	chr10	Open.Sea	2207295					ENS_v93				lnc-ADARB2-11:1	LNCi_v5.2_str	lnc-ADARB2-11	unk-LNC
cg27508210	0.709259	0.000195983	0.00617604	Hyper	Gene body	chr9	Open.Sea	86082629					LNCi_v5.2_str				ENST00000376438;ENST00000304195;ENST00000621208	ENS_v93	FRMD3;FRMD3;FRMD3	Coding;Coding;Coding
cg26478596	0.708814	8.46634e-05	0.00368382	Hyper	Enhancer	chr8	Open.Sea	125578767	unk	unk	unk		ENS_v93				ENST00000431961;ENST00000522118;ENST00000518547;ENST00000522532;ENST00000523179;ENST00000325064;ENST00000378017;ENST00000524090	ENS_v93	MTSS1;MTSS1;MTSS1;MTSS1;MTSS1;MTSS1;MTSS1;MTSS1	Coding;Coding;Coding;Coding;Coding;Coding;Coding;Coding	K562		K562=unk	K562=unk
cg07406941	0.708604	3.40298e-07	0.000210951	Hyper	Gene body	chr14	Open.Sea	63740239					ENS_v93				ENST00000316754;ENST00000557447;ENST00000555125	ENS_v93	RHOJ;RHOJ;RHOJ	Coding;Coding;Coding
cg01369479	0.708424	9.08887e-05	0.00384818	Hyper	Intergenic	chr2	Open.Sea	134532341					ENS_v93;ENS_v93;ENS_v93;ENS_v93;ENS_v93;ENS_v93;ENS_v93					ENS_v93;ENS_v93;ENS_v93;ENS_v93;ENS_v93;ENS_v93;ENS_v93
cg14729811	0.708325	3.00358e-06	0.000552795	Hyper	Gene body	chr3	Open.Sea	118905288					LNCi_v5.2_str/ENS_v93;LNCi_v5.2_str;LNCi_v5.2_str;LNCi_v5.2_str;LNCi_v5.2_str;ENS_v93;LNCi_v5.2_str;LNCi_v5.2_str;LNCi_v5.2_str;LNCi_v5.2_str;LNCi_v5.2_str;LNCi_v5.2_str;LNCi_v5.2_str;LNCi_v5.2_str;LNCi_v5.2_str;LNCi_v5.2_str;LNCi_v5.2_str/ENS_v93;LNCi_v5.2_str/ENS_v93;LNCi_v5.2_str/ENS_v93;LNCi_v5.2_str;LNCi_v5.2_str;LNCi_v5.2_str;LNCi_v5.2_str;LNCi_v5.2_str				ENST00000497685;ENST00000490594;ENST00000479520;ENST00000264234;ENST00000494855	ENS_v93	UPK1B;UPK1B;UPK1B;UPK1B;UPK1B	Coding;Coding;Coding;Coding;Coding
cg02967486	0.708276	0.000295529	0.00796403	Hyper	Enhancer	chr11	Open.Sea	102633924	ENST00000398093;ENST00000315274;ENST00000299855;ENST00000279441;ENST00000537274	ENS_v93;ENS_v93;ENS_v93;ENS_v93;ENS_v93;ENS_v93	DYNC2H1;DYNC2H1;MMP1;MMP3;MMP10;YAP1		ENS_v93				ENST00000371455	ENS_v93	WTAPP1	p-LNC	HMEC;NHEK;HUVEC;NHLF		HMEC=unk /// HUVEC=ENST00000537274 /// NHEK=ENST00000299855;ENST00000279441 /// NHLF=ENST00000398093;ENST00000299855;ENST00000315274	HMEC=unk /// HUVEC=YAP1 /// NHEK=MMP3;MMP10 /// NHLF=DYNC2H1;MMP3;MMP1
cg09167874	0.70811	3.42416e-05	0.00214362	Hyper	Gene body	chr1	Open.Sea	62672804					LNCi_v5.2_str				ENST00000498273	ENS_v93	L1TD1	Coding
cg16987847	0.708061	8.30387e-05	0.00363958	Hyper	Enhancer	chr9	Open.Sea	13491931	unk	unk	unk		ENS_v93;ENS_v93;ENS_v93;ENS_v93					ENS_v93;ENS_v93;ENS_v93;ENS_v93			HMEC;H1HESC		H1HESC=unk /// HMEC=unk	H1HESC=unk /// HMEC=unk
cg16801547	0.707987	0.000182458	0.00590301	Hyper	Enhancer	chr3	S.Shore	107943035	unk	unk	unk		LNCi_v5.2_str/ENS_v93					LNCi_v5.2_str/ENS_v93			K562;GM12878;HUVEC;NHLF;HMEC;NHEK;HSMM		HUVEC=unk /// NHEK=unk /// K562=unk /// HMEC=unk /// HSMM=unk /// GM12878=unk /// NHLF=unk	HUVEC=unk /// NHEK=unk /// K562=unk /// HMEC=unk /// HSMM=unk /// GM12878=unk /// NHLF=unk
cg07914107	0.707794	5.00578e-05	0.00268259	Hyper	Intergenic	chr1	N.Shore	66256911					LNCi_v5.2_str					LNCi_v5.2_str
cg02671876	0.707507	0.000632288	0.0127436	Hyper	Enhancer	chr6	Open.Sea	134915050	ENST00000367824	EnhAtlas	Deprecated		ENS_v93				lnc-SGK1-3:2;lnc-SGK1-3:8	LNCi_v5.2_str/ENS_v93	lnc-SGK1-3;lnc-SGK1-3	unk-LNC;unk-LNC	HMEC;K562;NHEK		K562=unk /// HMEC=unk /// NHEK=ENST00000367824	K562=unk /// HMEC=unk /// NHEK=Deprecated
cg08145256	0.707295	2.73917e-08	0.000112343	Hyper	Gene body	chr8	Open.Sea	12880747					ENS_v93				ENST00000529978;ENST00000447063;ENST00000524591	ENS_v93	TRMT9B;TRMT9B;TRMT9B	Coding;Coding;Coding
cg09575238	0.706899	6.09729e-05	0.0030193	Hyper	Enhancer	chr9	Open.Sea	4345101	unk	unk	unk		ENS_v93				ENST00000471664	ENS_v93	GLIS3	unk-LNC	HMEC;HUVEC;NHEK		HMEC=unk /// HUVEC=unk /// NHEK=unk	HMEC=unk /// HUVEC=unk /// NHEK=unk
cg05973305	0.706724	2.50775e-05	0.00178496	Hyper	Intergenic	chr5	Open.Sea	87168997					ENS_v93					ENS_v93
cg04984847	0.706602	0.000254398	0.00726096	Hyper	Enhancer	chr8	Open.Sea	29894504	unk	unk	unk		ENS_v93					ENS_v93			HEPG2		HEPG2=unk	HEPG2=unk
cg18609672	0.706571	2.15225e-06	0.00046963	Hyper	Gene body	chr10	Open.Sea	18481525					ENS_v93				ENST00000377328;ENST00000645287;ENST00000644004;ENST00000282343;ENST00000643096;ENST00000352115;ENST00000324631	ENS_v93	CACNB2;CACNB2;CACNB2;CACNB2;CACNB2;CACNB2;CACNB2	Coding;Coding;Coding;Coding;Coding;Coding;Coding
cg15707029	0.706566	7.72087e-05	0.00348343	Hyper	Enhancer	chr16	Open.Sea	4066875	lnc-ADCY9-1:7;ENST00000414063	LNCi_v5.2_str/ENS_v93;LNCi_v5.2_str/ENS_v93;ENS_v93	lnc-ADCY9-1;lnc-ADCY9-1;NAA60	ENST00000575550	ENS_v93	ADCY9	-1192	e-LNC	ENST00000572288;ENST00000294016;ENST00000571467;ENST00000571889	ENS_v93	ADCY9;ADCY9;ADCY9;ADCY9	e-LNC;e-LNC;e-LNC;e-LNC	NHLF		NHLF=lnc-ADCY9-1:7;ENST00000414063	NHLF=lnc-ADCY9-1;NAA60	NHLF=ENST00000575550	NHLF=ADCY9	NHLF=e-LNC
cg10378327	0.706491	0.000168143	0.00560741	Hyper	Mixed	chr2	S.Shelve	69244354	ENST00000409030;ENST00000361060	ENS_v93;ENS_v93;ENS_v93	ARHGAP25;ARHGAP25;GFPT1	unk	unk	unk	unk	unk	ENST00000409349;ENST00000303714;ENST00000463335;ENST00000409829	ENS_v93	ANTXR1;ANTXR1;ANTXR1;ANTXR1	Coding;Coding;Coding;Coding	NHLF;HEPG2;HMEC;HSMM;K562	NHEK	K562=ENST00000361060;ENST00000409030 /// HEPG2=unk /// NHLF=unk /// HSMM=unk /// HMEC=unk	K562=GFPT1;ARHGAP25 /// HEPG2=unk /// NHLF=unk /// HSMM=unk /// HMEC=unk	NHEK=unk	NHEK=unk	NHEK=unk
cg13992976	0.706458	0.000352763	0.00888553	Hyper	Enhancer	chr8	Open.Sea	125676472	unk	unk	unk		ENS_v93				ENST00000518547;ENST00000522162;ENST00000529463;ENST00000325064;ENST00000378017;lnc-TATDN1-4:2	LNCi_v5.2_str	lnc-TATDN1-4;lnc-TATDN1-4;lnc-TATDN1-4;lnc-TATDN1-4;lnc-TATDN1-4;lnc-TATDN1-4	e-LNC;e-LNC;e-LNC;e-LNC;e-LNC;e-LNC	K562		K562=unk	K562=unk
cg25688460	0.706384	4.34645e-05	0.00246764	Hyper	Intergenic	chr7	Open.Sea	33714628					ENS_v93					ENS_v93
cg12226865	0.706201	0.000154571	0.00532572	Hyper	Intergenic	chr5	Open.Sea	174637386					ENS_v93					ENS_v93
cg09847330	0.706138	4.69805e-05	0.00258147	Hyper	Promoter	chr21	Open.Sea	34436589				unk	unk	unk	unk	unk	lnc-C21orf62-5:1;LINC00945:1;LINC00945:3;LINC00945:2	LNCi_v5.2_str/ENS_v93	LINC00945;LINC00945;LINC00945;LINC00945	unk-LNC;unk-LNC;unk-LNC;unk-LNC		H1HESC;HUVEC			H1HESC=unk /// HUVEC=unk	H1HESC=unk /// HUVEC=unk	H1HESC=unk /// HUVEC=unk
cg00504303	0.70606	5.20236e-05	0.00274585	Hyper	Gene body	chr2	Open.Sea	51937251					LNCi_v5.2_str				lnc-CHAC2-4:1	LNCi_v5.2_str/ENS_v93	lnc-CHAC2-4	p-LNC
cg12459675	0.706041	1.66611e-05	0.00140496	Hyper	Intergenic	chr6	N.Shelve	80710923					ENS_v93					ENS_v93
cg25388738	0.706032	5.04576e-06	0.000730372	Hyper	Gene body	chr1	Open.Sea	240071723					ENS_v93				ENST00000615928;ENST00000255380	ENS_v93	CHRM3;CHRM3	Coding;Coding
cg12892186	0.705794	3.13285e-05	0.0020387	Hyper	Enhancer	chr1	Open.Sea	231209048	ENST00000360394	EnhAtlas	Deprecated		ENS_v93					ENS_v93			K562		K562=ENST00000360394	K562=Deprecated
cg13796165	0.705706	4.13298e-05	0.0023972	Hyper	Intergenic	chr2	Open.Sea	205049023					ENS_v93					ENS_v93
cg24158936	0.705537	3.4511e-05	0.00215416	Hyper	Enhancer	chr1	Open.Sea	177177623	unk	unk	unk		ENS_v93				ENST00000361539	ENS_v93	BRINP2	Coding	NHLF;HMEC;HSMM		HMEC=unk /// NHLF=unk /// HSMM=unk	HMEC=unk /// NHLF=unk /// HSMM=unk
cg08178031	0.705525	9.97088e-05	0.00407429	Hyper	Enhancer	chr3	Open.Sea	186723993	unk	unk	unk		ENS_v93				ENST00000455441;ENST00000169298;ENST00000485105;ENST00000430309;ENST00000417392;ENST00000457772;ENST00000438590;ENST00000458216;ENST00000427315;lnc-ADIPOQ-4:1;ENST00000448408	ENS_v93	ST6GAL1;ST6GAL1;ST6GAL1;ST6GAL1;ST6GAL1;ST6GAL1;ST6GAL1;ST6GAL1;ST6GAL1;ST6GAL1;ST6GAL1	Coding;Coding;Coding;Coding;Coding;Coding;Coding;Coding;Coding;Coding;Coding	K562		K562=unk	K562=unk
cg09005221	0.705484	1.9515e-05	0.00154043	Hyper	Gene body	chr14	Open.Sea	80676940					ENS_v93				ENST00000555750;ENST00000438257;ENST00000557010;ENST00000557125;ENST00000556811;ENST00000555844;ENST00000422005	ENS_v93	DIO2;DIO2;DIO2;DIO2;DIO2;DIO2;DIO2	Coding;Coding;Coding;Coding;Coding;Coding;Coding
cg11539171	0.705435	4.58459e-06	0.000692429	Hyper	Enhancer	chr6	Open.Sea	109120341	unk	unk	unk		LNCi_v5.2_str					LNCi_v5.2_str			H1HESC		H1HESC=unk	H1HESC=unk
cg01901381	0.705426	2.49955e-07	0.00018987	Hyper	Gene body	chr14	Open.Sea	73137168					ENS_v93				ENST00000610283;ENST00000556509;ENST00000614862;ENST00000381216;ENST00000366353;ENST00000557704;ENST00000541685;lnc-RGS6-4:1	LNCi_v5.2_str	lnc-RGS6-4;lnc-RGS6-4;lnc-RGS6-4;lnc-RGS6-4;lnc-RGS6-4;lnc-RGS6-4;lnc-RGS6-4;lnc-RGS6-4	e-LNC;e-LNC;e-LNC;e-LNC;e-LNC;e-LNC;e-LNC;e-LNC
cg16240520	0.70507	1.01366e-06	0.000329327	Hyper	Enhancer	chr3	Open.Sea	97406877	unk	unk	unk		ENS_v93				ENST00000389672;ENST00000477384	ENS_v93	EPHA6;EPHA6	Coding;Coding	H1HESC;NHEK		H1HESC=unk /// NHEK=unk	H1HESC=unk /// NHEK=unk
cg14404887	0.705062	2.41684e-06	0.000494891	Hyper	Gene body	chr2	Open.Sea	100256608					ENS_v93				ENST00000409236;ENST00000430789;ENST00000409579;ENST00000317233	ENS_v93	AFF3;AFF3;AFF3;AFF3	Coding;Coding;Coding;Coding
cg25320665	0.704993	0.00018843	0.00602201	Hyper	Enhancer	chr11	Open.Sea	102668176	unk	unk	unk	lnc-MMP10-2:1;lnc-MMP10-3:1	LNCi_v5.2_str;LNCi_v5.2_str	lnc-MMP10-2;lnc-MMP10-3	-106;701	e-LNC;e-LNC	ENST00000525739;lnc-MMP10-3:1;ENST00000371455;ENST00000315274;ENST00000544704	ENS_v93	WTAPP1;WTAPP1;WTAPP1;WTAPP1;WTAPP1	e-LNC;e-LNC;e-LNC;e-LNC;e-LNC	NHLF;HUVEC;NHEK		NHLF=unk /// HUVEC=unk /// NHEK=unk	NHLF=unk /// HUVEC=unk /// NHEK=unk	NHLF=lnc-MMP10-2:1;lnc-MMP10-3:1 /// HUVEC=lnc-MMP10-2:1;lnc-MMP10-3:1 /// NHEK=lnc-MMP10-2:1;lnc-MMP10-3:1	NHLF=lnc-MMP10-2;lnc-MMP10-3 /// HUVEC=lnc-MMP10-2;lnc-MMP10-3 /// NHEK=lnc-MMP10-2;lnc-MMP10-3	NHLF=e-LNC;e-LNC /// HUVEC=e-LNC;e-LNC /// NHEK=e-LNC;e-LNC
cg15799777	0.70489	4.45493e-07	0.000234126	Hyper	Gene body	chr1	Open.Sea	197417446					ENS_v93				ENST00000535699;ENST00000448952;ENST00000538660;ENST00000484075;ENST00000367399;ENST00000367400	ENS_v93	CRB1;CRB1;CRB1;CRB1;CRB1;CRB1	Coding;Coding;Coding;Coding;Coding;Coding
cg14020439	0.704789	5.15854e-05	0.00272997	Hyper	Gene body	chr20	N.Shelve	13971631					ENS_v93				ENST00000646153;ENST00000486903;ENST00000473203	ENS_v93	SEL1L2;SEL1L2;SEL1L2	Coding;Coding;Coding
cg00612751	0.704553	6.92373e-05	0.00326001	Hyper	Enhancer	chr2	Open.Sea	153468347	ENST00000475377;ENST00000288670	ENS_v93;ENS_v93;ENS_v93	FMNL2;FMNL2;FMNL2		ENS_v93				ENST00000288670	ENS_v93	FMNL2	Coding	GM12878;HUVEC;HSMM;NHLF		NHLF=ENST00000288670;ENST00000475377 /// HUVEC=unk /// GM12878=ENST00000288670 /// HSMM=unk	NHLF=FMNL2;FMNL2 /// HUVEC=unk /// GM12878=FMNL2 /// HSMM=unk
cg19916413	0.704276	2.38852e-05	0.00173257	Hyper	Gene body	chr8	Open.Sea	91925160					ENS_v93				ENST00000417640	ENS_v93	NECAB1	Coding
cg04484658	0.704203	7.96008e-05	0.00354729	Hyper	Enhancer	chr4	Open.Sea	108797476	ENST00000332884;ENST00000359079;ENST00000394684	ENS_v93;ENS_v93;ENS_v93;ENS_v93	CYP2U1;CYP2U1;SGMS2;SGMS2		LNCi_v5.2_str/ENS_v93				ENST00000394684;lnc-LEF1-3:2;ENST00000506462;lnc-LEF1-3:19;ENST00000515332;ENST00000503862;lnc-SGMS2-3:1;lnc-SGMS2-3:2	LNCi_v5.2_str	lnc-SGMS2-3;lnc-SGMS2-3;lnc-SGMS2-3;lnc-SGMS2-3;lnc-SGMS2-3;lnc-SGMS2-3;lnc-SGMS2-3;lnc-SGMS2-3	p-LNC;p-LNC;p-LNC;p-LNC;p-LNC;p-LNC;p-LNC;p-LNC	NHEK;HMEC;HUVEC		HMEC=unk /// HUVEC=unk /// NHEK=ENST00000332884;ENST00000394684;ENST00000359079	HMEC=unk /// HUVEC=unk /// NHEK=CYP2U1;SGMS2;SGMS2
cg24410387	0.704028	3.21648e-06	0.000571107	Hyper	Mixed	chr14	Open.Sea	103041044	ENST00000216281;ENST00000262241	ENS_v93;ENS_v93;ENS_v93	HSP90AA1;HSP90AA1;RCOR1	lnc-ANKRD9-2:1	LNCi_v5.2_str	lnc-ANKRD9-2	248	e-LNC	lnc-ANKRD9-2:1	LNCi_v5.2_str	lnc-ANKRD9-2	e-LNC	K562	HEPG2	K562=ENST00000262241;ENST00000216281	K562=RCOR1;HSP90AA1	K562=lnc-ANKRD9-2:1 /// HEPG2=lnc-ANKRD9-2:1	K562=lnc-ANKRD9-2 /// HEPG2=lnc-ANKRD9-2	K562=e-LNC /// HEPG2=e-LNC
cg08324703	0.704005	0.00190609	0.0253571	Hyper	Enhancer	chr10	Island	679514	unk	unk	unk		ENS_v93;ENS_v93				ENST00000634311;ENST00000280886	ENS_v93	DIP2C;DIP2C	Coding;Coding	HEPG2		HEPG2=unk	HEPG2=unk
cg06362729	0.703808	1.17005e-06	0.000350127	Hyper	Intergenic	chr4	Open.Sea	131254713					ENS_v93					ENS_v93
cg02446309	0.70308	0.000129501	0.00477322	Hyper	Enhancer	chr5	Open.Sea	106657860	unk	unk	unk		unk					unk			NHEK;HUVEC;HMEC		HMEC=unk /// HUVEC=unk /// NHEK=unk	HMEC=unk /// HUVEC=unk /// NHEK=unk
cg23687235	0.702498	1.28529e-08	9.57359e-05	Hyper	Enhancer	chr22	Open.Sea	31729100	unk	unk	unk		ENS_v93				PIK3IP1-AS1:1;PIK3IP1-AS1:9;ENST00000266269;ENST00000351933;ENST00000405309	ENS_v93	PATZ1;PATZ1;PATZ1;PATZ1;PATZ1	Coding;Coding;Coding;Coding;Coding	HMEC		HMEC=unk	HMEC=unk
cg23331762	0.702362	6.00754e-08	0.000127235	Hyper	Gene body	chr2	Open.Sea	42010476					ENS_v93;ENS_v93;ENS_v93				LINC01914:13;LINC01914:14;LINC01914:15	LNCi_v5.2_str	LINC01914;LINC01914;LINC01914	e-LNC;e-LNC;e-LNC
cg17029229	0.702219	6.68051e-05	0.00319271	Hyper	Enhancer	chr8	Open.Sea	37531946	ENST00000328195;ENST00000276461	ENS_v93;ENS_v93;ENS_v93	PLPBP;PLPBP;ERLIN2	lnc-BRF2-4:1	LNCi_v5.2_str/ENS_v93	lnc-BRF2-4	-41	e-LNC		LNCi_v5.2_str/ENS_v93			K562		K562=ENST00000328195;ENST00000276461	K562=PLPBP;ERLIN2	K562=lnc-BRF2-4:1	K562=lnc-BRF2-4	K562=e-LNC
cg07059704	0.702138	0.00011741	0.0044994	Hyper	Enhancer	chr4	Open.Sea	100242923	unk	unk	unk	ENST00000515694;ENST00000504498	ENS_v93;ENS_v93	ADH1B;ADH1B	-368;-381	e-LNC;e-LNC	ENST00000639454	ENS_v93	ADH1B	Coding	NHLF;HEPG2;H1HESC		H1HESC=unk /// HEPG2=unk /// NHLF=unk	H1HESC=unk /// HEPG2=unk /// NHLF=unk	HEPG2=ENST00000504498;ENST00000515694 /// NHLF=ENST00000504498;ENST00000515694	HEPG2=ADH1B;ADH1B /// NHLF=ADH1B;ADH1B	HEPG2=e-LNC;e-LNC /// NHLF=e-LNC;e-LNC
cg04834051	0.701982	1.01879e-05	0.00105775	Hyper	Enhancer	chr9	Open.Sea	14563998	ENST00000380880;ENST00000512701	ENS_v93;ENS_v93;ENS_v93	FREM1;FREM1;TTC39B		LNCi_v5.2_str					LNCi_v5.2_str			HEPG2		HEPG2=ENST00000512701;ENST00000380880	HEPG2=TTC39B;FREM1
cg19323261	0.701717	3.10302e-06	0.000561486	Hyper	Enhancer	chr15	Open.Sea	39602982	unk	unk	unk	lnc-FSIP1-6:4;lnc-FSIP1-6:3;lnc-FSIP1-6:2;lnc-FSIP1-6:1	LNCi_v5.2_str/ENS_v93;LNCi_v5.2_str/ENS_v93;LNCi_v5.2_str;LNCi_v5.2_str	lnc-FSIP1-6;lnc-FSIP1-6;lnc-FSIP1-6;lnc-FSIP1-6	-22;1;3;36	e-LNC;e-LNC;e-LNC;e-LNC	lnc-FSIP1-6:3;lnc-FSIP1-6:2;lnc-FSIP1-6:1;lnc-FSIP1-4:17;lnc-FSIP1-4:11;lnc-FSIP1-4:10;ENST00000559318	ENS_v93	AC013652.1;AC013652.1;AC013652.1;AC013652.1;AC013652.1;AC013652.1;AC013652.1	unk-LNC;unk-LNC;unk-LNC;unk-LNC;unk-LNC;unk-LNC;unk-LNC	NHEK;HMEC;NHLF;HSMM		HMEC=unk /// NHLF=unk /// HSMM=unk /// NHEK=unk	HMEC=unk /// NHLF=unk /// HSMM=unk /// NHEK=unk	HMEC=lnc-FSIP1-6:4;lnc-FSIP1-6:3;lnc-FSIP1-6:1;lnc-FSIP1-6:2 /// NHLF=lnc-FSIP1-6:3;lnc-FSIP1-6:4;lnc-FSIP1-6:2;lnc-FSIP1-6:1 /// HSMM=lnc-FSIP1-6:1;lnc-FSIP1-6:4;lnc-FSIP1-6:2;lnc-FSIP1-6:3 /// NHEK=lnc-FSIP1-6:1;lnc-FSIP1-6:3;lnc-FSIP1-6:2;lnc-FSIP1-6:4	HMEC=lnc-FSIP1-6;lnc-FSIP1-6;lnc-FSIP1-6;lnc-FSIP1-6 /// NHLF=lnc-FSIP1-6;lnc-FSIP1-6;lnc-FSIP1-6;lnc-FSIP1-6 /// HSMM=lnc-FSIP1-6;lnc-FSIP1-6;lnc-FSIP1-6;lnc-FSIP1-6 /// NHEK=lnc-FSIP1-6;lnc-FSIP1-6;lnc-FSIP1-6;lnc-FSIP1-6	HMEC=e-LNC;e-LNC;e-LNC;e-LNC /// NHLF=e-LNC;e-LNC;e-LNC;e-LNC /// HSMM=e-LNC;e-LNC;e-LNC;e-LNC /// NHEK=e-LNC;e-LNC;e-LNC;e-LNC
cg25725261	0.701623	1.4794e-05	0.00131167	Hyper	Intergenic	chr4	Open.Sea	66746626					unk					unk
cg17598013	0.701315	1.09094e-05	0.00110039	Hyper	Gene body	chr4	Open.Sea	23736501					ENS_v93				lnc-SOD3-4:1	LNCi_v5.2_str/ENS_v93	lnc-SOD3-4	e-LNC
cg13377633	0.701197	6.24599e-06	0.000815173	Hyper	Enhancer	chr3	Open.Sea	98505362	ENST00000273342;ENST00000383985	ENS_v93;ENS_v93;ENS_v93	COL8A1;COL8A1;RNU6-26P	ENST00000504327;ENST00000493953;ENST00000477899	ENS_v93;ENS_v93;ENS_v93	PDLIM1P4;ST3GAL6;ST3GAL6	4330;2088;3007	e-LNC;e-LNC;e-LNC	ENST00000492254;ENST00000486334;ENST00000485145;ENST00000474595;ENST00000485391;ENST00000394162;ENST00000486249;ENST00000493953;ENST00000477899;ENST00000497008;ENST00000483910;ENST00000477574;ENST00000265261;ENST00000497621;ENST00000613264;ENST00000469105;ENST00000462152	ENS_v93	ST3GAL6;ST3GAL6;ST3GAL6;ST3GAL6;ST3GAL6;ST3GAL6;ST3GAL6;ST3GAL6;ST3GAL6;ST3GAL6;ST3GAL6;ST3GAL6;ST3GAL6;ST3GAL6;ST3GAL6;ST3GAL6;ST3GAL6	p-LNC;p-LNC;p-LNC;p-LNC;p-LNC;p-LNC;p-LNC;p-LNC;p-LNC;p-LNC;p-LNC;p-LNC;p-LNC;p-LNC;p-LNC;p-LNC;p-LNC	GM12878;HSMM;HMEC;NHLF;HEPG2		GM12878=ENST00000383985 /// HEPG2=unk /// NHLF=ENST00000273342 /// HSMM=unk /// HMEC=unk	GM12878=RNU6-26P /// HEPG2=unk /// NHLF=COL8A1 /// HSMM=unk /// HMEC=unk	HMEC=ENST00000477899;ENST00000493953;ENST00000504327 /// HEPG2=ENST00000504327;ENST00000477899;ENST00000493953	HMEC=ST3GAL6;ST3GAL6;PDLIM1P4 /// HEPG2=PDLIM1P4;ST3GAL6;ST3GAL6	HMEC=e-LNC;e-LNC;e-LNC /// HEPG2=e-LNC;e-LNC;e-LNC
cg18016701	0.701051	4.95813e-05	0.00266814	Hyper	Intergenic	chr2	Open.Sea	57780430					unk					unk
cg26119028	0.701027	0.00029037	0.00787174	Hyper	Enhancer	chr18	Open.Sea	59414957	unk	unk	unk	LINC01544:3;lnc-RNF152-2:1;LINC01544:2;LINC01544:1;lnc-RNF152-2:2;lnc-RNF152-2:3	LNCi_v5.2_str/ENS_v93;LNCi_v5.2_str;LNCi_v5.2_str;LNCi_v5.2_str;LNCi_v5.2_str/ENS_v93;LNCi_v5.2_str/ENS_v93	LINC01544;lnc-RNF152-2;LINC01544;LINC01544;lnc-RNF152-2;lnc-RNF152-2	-451;1243;-451;-451;1108;1030	e-LNC;e-LNC;e-LNC;e-LNC;e-LNC;e-LNC	lnc-RNF152-2:1;lnc-RNF152-2:3;lnc-RNF152-2:2	LNCi_v5.2_str/ENS_v93	lnc-RNF152-2;lnc-RNF152-2;lnc-RNF152-2	e-LNC;e-LNC;e-LNC	HUVEC		HUVEC=unk	HUVEC=unk	HUVEC=lnc-RNF152-2:2;LINC01544:2;LINC01544:1;lnc-RNF152-2:1;lnc-RNF152-2:3;LINC01544:3	HUVEC=lnc-RNF152-2;LINC01544;LINC01544;lnc-RNF152-2;lnc-RNF152-2;LINC01544	HUVEC=e-LNC;e-LNC;e-LNC;e-LNC;e-LNC;e-LNC
cg06892465	0.700764	1.84643e-07	0.00017545	Hyper	Enhancer	chr2	Open.Sea	25633546	ENST00000395826;ENST00000321117;ENST00000403714;ENST00000380794	ENS_v93;ENS_v93;ENS_v93;ENS_v93;ENS_v93	POMC;POMC;DNMT3A;EFR3B;POMC		ENS_v93				ENST00000482145;ENST00000356599;ENST00000407186;ENST00000407661;ENST00000288642;ENST00000481841;ENST00000406818;ENST00000479898;ENST00000407038;ENST00000398951;ENST00000404103;ENST00000496972;ENST00000489949;ENST00000405222	ENS_v93	DTNB;DTNB;DTNB;DTNB;DTNB;DTNB;DTNB;DTNB;DTNB;DTNB;DTNB;DTNB;DTNB;DTNB	Coding;Coding;Coding;Coding;Coding;Coding;Coding;Coding;Coding;Coding;Coding;Coding;Coding;Coding	GM12878		GM12878=ENST00000395826;ENST00000321117;ENST00000403714;ENST00000380794	GM12878=POMC;DNMT3A;EFR3B;POMC
cg03417411	0.700746	1.22981e-08	9.29469e-05	Hyper	Enhancer	chr1	Open.Sea	61429608	unk	unk	unk	lnc-TM2D1-6:1	LNCi_v5.2_str	lnc-TM2D1-6	-3678	e-LNC	NFIA-AS2:7;NFIA-AS2:4;NFIA-AS2:3;NFIA-AS2:2;NFIA-AS2:1;NFIA-AS2:9;NFIA-AS2:8;ENST00000371191;NFIA-AS2:16;NFIA-AS2:15;NFIA-AS2:14;NFIA-AS2:13;NFIA-AS2:12;NFIA-AS2:11;NFIA-AS2:10	LNCi_v5.2_str	NFIA-AS2;NFIA-AS2;NFIA-AS2;NFIA-AS2;NFIA-AS2;NFIA-AS2;NFIA-AS2;NFIA-AS2;NFIA-AS2;NFIA-AS2;NFIA-AS2;NFIA-AS2;NFIA-AS2;NFIA-AS2;NFIA-AS2	e-LNC;e-LNC;e-LNC;e-LNC;e-LNC;e-LNC;e-LNC;e-LNC;e-LNC;e-LNC;e-LNC;e-LNC;e-LNC;e-LNC;e-LNC	HUVEC;HSMM		HUVEC=unk /// HSMM=unk	HUVEC=unk /// HSMM=unk	HUVEC=lnc-TM2D1-6:1	HUVEC=lnc-TM2D1-6	HUVEC=e-LNC
cg11992171	0.70067	0.00017705	0.00579825	Hyper	Gene body	chr2	N.Shelve	155550084					ENS_v93				lnc-RPRM-5:3	LNCi_v5.2_str	lnc-RPRM-5	p-LNC
cg10041288	0.700547	1.37335e-05	0.00125538	Hyper	Enhancer	chr2	Open.Sea	106429320	unk	unk	unk		ENS_v93				ENST00000393348;ENST00000451463;ENST00000233154	ENS_v93	NCK2;NCK2;NCK2	Coding;Coding;Coding	HMEC;NHLF;NHEK;GM12878;HSMM		HMEC=unk /// NHLF=unk /// HSMM=unk /// NHEK=unk /// GM12878=unk	HMEC=unk /// NHLF=unk /// HSMM=unk /// NHEK=unk /// GM12878=unk
cg03725686	0.700524	0.000132981	0.00485259	Hyper	Gene body	chr1	Open.Sea	197302018					ENS_v93				ENST00000535699;ENST00000475659;ENST00000638467;ENST00000538660;lnc-CFHR5-5:1;ENST00000484075;ENST00000367399;ENST00000367400	ENS_v93	CRB1;CRB1;CRB1;CRB1;CRB1;CRB1;CRB1;CRB1	Coding;Coding;Coding;Coding;Coding;Coding;Coding;Coding
cg19904126	0.700492	4.29615e-05	0.0024508	Hyper	Enhancer	chr22	Open.Sea	20919808	unk	unk	unk	ENST00000478831	ENS_v93	MED15	-944	e-LNC	ENST00000476767;ENST00000487550;ENST00000382974;ENST00000423862;ENST00000263205;ENST00000492381;ENST00000406969;ENST00000292733;ENST00000433831	ENS_v93	MED15;MED15;MED15;MED15;MED15;MED15;MED15;MED15;MED15	Coding;Coding;Coding;Coding;Coding;Coding;Coding;Coding;Coding	NHLF		NHLF=unk	NHLF=unk	NHLF=ENST00000478831	NHLF=MED15	NHLF=e-LNC
cg19339102	0.70049	0.000377614	0.00926661	Hyper	Enhancer	chr12	Open.Sea	40601799	unk	unk	unk		ENS_v93				LINC02471:3;ENST00000416796;lnc-SLC2A13-2:1;lnc-SLC2A13-2:4	LNCi_v5.2_str	lnc-SLC2A13-2;lnc-SLC2A13-2;lnc-SLC2A13-2;lnc-SLC2A13-2	p-LNC;p-LNC;p-LNC;p-LNC	NHEK;HMEC		HMEC=unk /// NHEK=unk	HMEC=unk /// NHEK=unk
cg03580872	0.70046	2.36974e-05	0.00172463	Hyper	Enhancer	chr17	Open.Sea	67729035	unk	unk	unk		ENS_v93				lnc-ABCA5-9:1;LINC01483:3;LINC01483:5;LINC01483:4;LINC01483:7;LINC01483:9;LINC01483:8;LINC01483:13;LINC01483:12	LNCi_v5.2_str	LINC01483;LINC01483;LINC01483;LINC01483;LINC01483;LINC01483;LINC01483;LINC01483;LINC01483	e-LNC;e-LNC;e-LNC;e-LNC;e-LNC;e-LNC;e-LNC;e-LNC;e-LNC	HMEC;NHLF;HSMM;NHEK		HMEC=unk /// NHLF=unk /// HSMM=unk /// NHEK=unk	HMEC=unk /// NHLF=unk /// HSMM=unk /// NHEK=unk
cg07571020	0.700314	2.92105e-05	0.00195282	Hyper	Mixed	chr8	Open.Sea	75015421	unk	unk	unk	lnc-LY96-2:6;lnc-LY96-2:5;lnc-LY96-2:4;lnc-LY96-2:1;lnc-LY96-2:3;lnc-LY96-2:2	LNCi_v5.2_str;LNCi_v5.2_str;LNCi_v5.2_str;LNCi_v5.2_str;LNCi_v5.2_str;LNCi_v5.2_str/ENS_v93	lnc-LY96-2;lnc-LY96-2;lnc-LY96-2;lnc-LY96-2;lnc-LY96-2;lnc-LY96-2	-304;-304;-304;-203;-304;-329	e-LNC;e-LNC;e-LNC;e-LNC;e-LNC;e-LNC		LNCi_v5.2_str;LNCi_v5.2_str;LNCi_v5.2_str;LNCi_v5.2_str;LNCi_v5.2_str;LNCi_v5.2_str/ENS_v93			HSMM	HUVEC	HSMM=unk	HSMM=unk	HUVEC=unk /// HSMM=lnc-LY96-2:4;lnc-LY96-2:1;lnc-LY96-2:2;lnc-LY96-2:5;lnc-LY96-2:6;lnc-LY96-2:3	HUVEC=unk /// HSMM=lnc-LY96-2;lnc-LY96-2;lnc-LY96-2;lnc-LY96-2;lnc-LY96-2;lnc-LY96-2	HUVEC=unk /// HSMM=e-LNC;e-LNC;e-LNC;e-LNC;e-LNC;e-LNC
cg26917727	0.700274	0.000149485	0.00520998	Hyper	Enhancer	chr3	Open.Sea	177135130	unk	unk	unk		ENS_v93					ENS_v93			GM12878		GM12878=unk	GM12878=unk
cg16460816	0.699949	2.41695e-09	8.61064e-05	Hyper	Gene body	chr16	S.Shelve	1601884					LNCi_v5.2_str				ENST00000565298;ENST00000253934;ENST00000426508;ENST00000566264;ENST00000397417	ENS_v93	IFT140;IFT140;IFT140;IFT140;IFT140	Coding;Coding;Coding;Coding;Coding
cg23675809	0.699813	2.0131e-06	0.000454946	Hyper	Enhancer	chr12	N.Shelve	42678439	unk	unk	unk		ENS_v93				ENST00000549190	ENS_v93	PPHLN1	Coding	GM12878		GM12878=unk	GM12878=unk
cg16899444	0.699784	9.19246e-07	0.000316771	Hyper	Gene body	chr3	Open.Sea	151119739					ENS_v93				ENST00000273432;ENST00000488092;ENST00000474524	ENS_v93	MED12L;MED12L;MED12L	Coding;Coding;Coding
cg21092342	0.699699	0.00023844	0.00696405	Hyper	Intergenic	chr3	Open.Sea	115105435					ENS_v93					ENS_v93
cg23859292	0.699684	0.00025577	0.00728539	Hyper	Gene body	chr7	Open.Sea	87042706					ENS_v93				ENST00000359206;ENST00000265723;ENST00000358400;ENST00000453593	ENS_v93	ABCB4;ABCB4;ABCB4;ABCB4	Coding;Coding;Coding;Coding
cg05013166	0.699599	6.32397e-06	0.000821054	Hyper	Intergenic	chr18	Open.Sea	52805120					ENS_v93					ENS_v93
cg05421677	0.69953	1.21889e-05	0.00117073	Hyper	Gene body	chr8	Open.Sea	40237170					ENS_v93				lnc-TCIM-3:2	LNCi_v5.2_str/ENS_v93	lnc-TCIM-3	e-LNC
cg14691364	0.699479	6.52808e-06	0.000835234	Hyper	Enhancer	chr7	Open.Sea	126165242	unk	unk	unk		ENS_v93				ENST00000341617;ENST00000444921;ENST00000358373;ENST00000339582;ENST00000472701	ENS_v93	GRM8;GRM8;GRM8;GRM8;GRM8	Coding;Coding;Coding;Coding;Coding	H1HESC		H1HESC=unk	H1HESC=unk
cg26783404	0.699361	2.51096e-06	0.000504905	Hyper	Enhancer	chr3	Open.Sea	115346099	unk	unk	unk		ENS_v93				ENST00000393780;ENST00000305124	ENS_v93	GAP43;GAP43	Coding;Coding	H1HESC		H1HESC=unk	H1HESC=unk
cg23782164	0.69922	2.84948e-06	0.000537852	Hyper	Intergenic	chr13	S.Shelve	111675747					LNCi_v5.2_str					LNCi_v5.2_str
cg01901796	0.699105	0.000154493	0.00532427	Hyper	Intergenic	chr6	S.Shore	78361653					ENS_v93					ENS_v93
cg18482108	0.698978	5.01763e-05	0.00268644	Hyper	Gene body	chr4	Open.Sea	79241689					ENS_v93				ENST00000325942;ENST00000508900;ENST00000512123	ENS_v93	FRAS1;FRAS1;FRAS1	Coding;Coding;Coding
cg06270148	0.698834	3.18729e-05	0.00205695	Hyper	Enhancer	chr21	Open.Sea	30660723	unk	unk	unk	LINC00189:16	LNCi_v5.2_str	LINC00189	117	e-LNC	lnc-CCT8-6:1;ENST00000548219;LINC00189:7;LINC00189:13;LINC00189:16;ENST00000546469;ENST00000550131;ENST00000547141	ENS_v93	BACH1;BACH1;BACH1;BACH1;BACH1;BACH1;BACH1;BACH1	Coding;Coding;Coding;Coding;Coding;Coding;Coding;Coding	HUVEC		HUVEC=unk	HUVEC=unk	HUVEC=LINC00189:16	HUVEC=LINC00189	HUVEC=e-LNC
cg16413763	0.698436	3.47246e-07	0.000213315	Hyper	Mixed	chr5	Open.Sea	16737972	unk	unk	unk	ENST00000515803	ENS_v93	MYO10	551	Coding	ENST00000510401;ENST00000513882;ENST00000505695;ENST00000513610;ENST00000508318;ENST00000515803;ENST00000506343;ENST00000274203;ENST00000512061	ENS_v93	MYO10;MYO10;MYO10;MYO10;MYO10;MYO10;MYO10;MYO10;MYO10	e-LNC;e-LNC;e-LNC;e-LNC;e-LNC;e-LNC;e-LNC;e-LNC;e-LNC	HMEC;HUVEC;NHEK	H1HESC;HEPG2	HMEC=unk /// HUVEC=unk /// NHEK=unk	HMEC=unk /// HUVEC=unk /// NHEK=unk	H1HESC=ENST00000515803 /// HEPG2=ENST00000515803	H1HESC=MYO10 /// HEPG2=MYO10	H1HESC=Coding /// HEPG2=Coding
cg09652294	0.698355	1.68637e-05	0.00141615	Hyper	Enhancer	chr15	Open.Sea	84104736	unk	unk	unk		LNCi_v5.2_str;LNCi_v5.2_str;ENS_v93				lnc-SH3GL3-5:3	LNCi_v5.2_str/ENS_v93	lnc-SH3GL3-5	unk-LNC	HSMM		HSMM=unk	HSMM=unk
cg12849978	0.698354	6.79574e-05	0.00322676	Hyper	Intergenic	chr11	Open.Sea	93734156					ENS_v93					ENS_v93
cg21530308	0.698229	1.51508e-06	0.000393617	Hyper	Gene body	chr7	Open.Sea	4210949					ENS_v93				ENST00000615806;ENST00000476701;ENST00000404826;ENST00000389531	ENS_v93	SDK1;SDK1;SDK1;SDK1	Coding;Coding;Coding;Coding
cg13218707	0.698199	6.31364e-06	0.000820566	Hyper	Mixed	chr11	N.Shore	118900557	unk	unk	unk	ENST00000525102;ENST00000525372;ENST00000524428;ENST00000638186;ENST00000525039;ENST00000357590;ENST00000527992;ENST00000532888;ENST00000526626;ENST00000545985;ENST00000532085;ENST00000638360;ENST00000330775;ENST00000638925;ENST00000534384;ENST00000526275;ENST00000529510;ENST00000530407;ENST00000538950;ENST00000525787	ENS_v93;ENS_v93;ENS_v93;ENS_v93;ENS_v93;ENS_v93;ENS_v93;ENS_v93;ENS_v93;ENS_v93;ENS_v93;ENS_v93;ENS_v93;ENS_v93;ENS_v93;ENS_v93;ENS_v93;ENS_v93;ENS_v93;ENS_v93	SLC37A4;SLC37A4;SLC37A4;SLC37A4;SLC37A4;SLC37A4;SLC37A4;SLC37A4;SLC37A4;SLC37A4;SLC37A4;SLC37A4;SLC37A4;SLC37A4;SLC37A4;SLC37A4;SLC37A4;SLC37A4;SLC37A4;SLC37A4	1059;-478;-478;127;1041;1059;1033;-283;-283;1059;1016;1043;1059;1042;93;-813;-460;1025;1059;-183	p-LNC;unk-LNC;unk-LNC;p-LNC;p-LNC;Coding;p-LNC;e-LNC;e-LNC;Coding;p-LNC;p-LNC;Coding;p-LNC;p-LNC;e-LNC;unk-LNC;p-LNC;Coding;e-LNC	ENST00000330775;ENST00000525039;ENST00000527992;ENST00000638925;ENST00000638360;ENST00000638186;ENST00000357590;ENST00000545985;ENST00000532085;ENST00000525102;ENST00000534384;ENST00000530407;ENST00000538950	ENS_v93	SLC37A4;SLC37A4;SLC37A4;SLC37A4;SLC37A4;SLC37A4;SLC37A4;SLC37A4;SLC37A4;SLC37A4;SLC37A4;SLC37A4;SLC37A4	Coding;Coding;Coding;Coding;Coding;Coding;Coding;Coding;Coding;Coding;Coding;Coding;Coding	NHLF;GM12878;NHEK;K562;HUVEC	HSMM;HEPG2;HMEC;H1HESC	K562=unk /// NHLF=unk /// HUVEC=unk /// GM12878=unk /// NHEK=unk	K562=unk /// NHLF=unk /// HUVEC=unk /// GM12878=unk /// NHEK=unk	HEPG2=ENST00000530407;ENST00000532085;ENST00000532888;ENST00000538950;ENST00000526626;ENST00000638186;ENST00000527992;ENST00000524428;ENST00000330775;ENST00000525787;ENST00000525039;ENST00000529510;ENST00000545985;ENST00000534384;ENST00000638925;ENST00000525102;ENST00000638360;ENST00000525372;ENST00000357590 /// HUVEC=ENST00000525787;ENST00000526626;ENST00000532888 /// NHEK=ENST00000638186;ENST00…	HEPG2=SLC37A4;SLC37A4;SLC37A4;SLC37A4;SLC37A4;SLC37A4;SLC37A4;SLC37A4;SLC37A4;SLC37A4;SLC37A4;SLC37A4;SLC37A4;SLC37A4;SLC37A4;SLC37A4;SLC37A4;SLC37A4;SLC37A4 /// HUVEC=SLC37A4;SLC37A4;SLC37A4 /// NHEK=SLC37A4;SLC37A4;SLC37A4;SLC37A4;SLC37A4 /// K562=SLC37A4;SLC37A4;SLC37A4;SLC37A4;SLC37A4;SLC37A4;SLC37A4;SLC37A4;SLC37A4 /// HMEC=SLC37A4;SLC37A4;SLC37A4;SLC37A4;SLC37A4;SLC37A4;SLC37A4 /// HSMM=SLC…	HEPG2=p-LNC;p-LNC;e-LNC;Coding;e-LNC;p-LNC;p-LNC;unk-LNC;Coding;e-LNC;p-LNC;unk-LNC;Coding;p-LNC;p-LNC;p-LNC;p-LNC;unk-LNC;Coding /// HUVEC=e-LNC;e-LNC;e-LNC /// NHEK=p-LNC;e-LNC;e-LNC;e-LNC;p-LNC /// K562=e-LNC;p-LNC;p-LNC;e-LNC;unk-LNC;unk-LNC;e-LNC;e-LNC;unk-LNC /// HMEC=p-LNC;e-LNC;p-LNC;e-LNC;p-LNC;e-LNC;p-LNC /// HSMM=p-LNC;p-LNC;p-LNC;p-LNC;p-LNC;p-LNC;p-LNC;p-LNC;Coding;p-LNC;Coding;Codin…
cg02357867	0.698189	7.22669e-07	0.000286852	Hyper	Gene body	chr2	Open.Sea	25718561					ENS_v93				ENST00000356599;ENST00000407186;ENST00000489756;ENST00000407661;ENST00000288642;ENST00000481841;ENST00000406818;ENST00000407038;ENST00000485845;ENST00000398951;ENST00000404103;ENST00000496972;ENST00000486555;ENST00000405222	ENS_v93	DTNB;DTNB;DTNB;DTNB;DTNB;DTNB;DTNB;DTNB;DTNB;DTNB;DTNB;DTNB;DTNB;DTNB	Coding;Coding;Coding;Coding;Coding;Coding;Coding;Coding;Coding;Coding;Coding;Coding;Coding;Coding
cg27083183	0.697868	1.22201e-06	0.000356094	Hyper	Enhancer	chr7	Open.Sea	77368411	unk	unk	unk		unk				ENST00000334955;ENST00000445288	ENS_v93	RSBN1L;RSBN1L	Coding;Coding	HUVEC;NHLF;HEPG2		HUVEC=unk /// NHLF=unk /// HEPG2=unk	HUVEC=unk /// NHLF=unk /// HEPG2=unk
cg19761961	0.697852	1.85987e-06	0.000437286	Hyper	Enhancer	chr18	Open.Sea	31296993	unk	unk	unk		LNCi_v5.2_str				ENST00000592288;lnc-NOL4-3:1;ENST00000592541;ENST00000269197;ENST00000642541;ENST00000593195	ENS_v93	ASXL3;ASXL3;ASXL3;ASXL3;ASXL3;ASXL3	Coding;Coding;Coding;Coding;Coding;Coding	GM12878		GM12878=unk	GM12878=unk
cg09725157	0.697759	6.62269e-06	0.000840575	Hyper	Gene body	chr3	Open.Sea	192446883					ENS_v93				ENST00000450716	ENS_v93	FGF12	Coding
cg16875121	0.697706	6.73319e-05	0.00320866	Hyper	Enhancer	chr11	Open.Sea	105100761	unk	unk	unk		LNCi_v5.2_str;LNCi_v5.2_str;LNCi_v5.2_str				lnc-CARD18-2:1	LNCi_v5.2_str/ENS_v93	lnc-CARD18-2	unk-LNC	NHLF		NHLF=unk	NHLF=unk
cg13468685	0.69761	1.75831e-05	0.00145198	Hyper	Promoter	chr2	Open.Sea	68592737				lnc-CNRIP1-1:1;ENST00000234313	LNCi_v5.2_str/ENS_v93;ENS_v93	lnc-CNRIP1-1;PLEK	-21;432	p-LNC;Coding	ENST00000234313	ENS_v93	PLEK	Coding		GM12878			GM12878=ENST00000234313;lnc-CNRIP1-1:1	GM12878=PLEK;lnc-CNRIP1-1	GM12878=Coding;p-LNC
cg19959088	0.697552	4.01571e-05	0.0023548	Hyper	Gene body	chr6	S.Shelve	72599091					ENS_v93				ENST00000522291;ENST00000518273;ENST00000521978;ENST00000370419;ENST00000517960;ENST00000520567;ENST00000264839;ENST00000491071	ENS_v93	RIMS1;RIMS1;RIMS1;RIMS1;RIMS1;RIMS1;RIMS1;RIMS1	Coding;Coding;Coding;Coding;Coding;Coding;Coding;Coding
cg25464383	0.697128	3.60103e-07	0.000217231	Hyper	Enhancer	chr9	Open.Sea	83852266	unk	unk	unk		ENS_v93					ENS_v93			HEPG2		HEPG2=unk	HEPG2=unk
cg05031917	0.696896	3.53733e-07	0.000215354	Hyper	Gene body	chr6	Open.Sea	14417087					ENS_v93				lnc-DTNBP1-16:22	LNCi_v5.2_str	lnc-DTNBP1-16	e-LNC
cg24311236	0.696635	0.000120281	0.00456372	Hyper	Intergenic	chr1	Open.Sea	73381117					ENS_v93					ENS_v93
cg18439609	0.696602	8.81594e-07	0.000312102	Hyper	Intergenic	chr5	Open.Sea	5324100					LNCi_v5.2_str					LNCi_v5.2_str
cg23735699	0.696549	6.67771e-05	0.00319178	Hyper	Enhancer	chr13	Open.Sea	47424667	unk	unk	unk		ENS_v93				ENST00000543956;ENST00000542664;ENST00000378688	ENS_v93	HTR2A;HTR2A;HTR2A	Coding;Coding;Coding	GM12878		GM12878=unk	GM12878=unk
cg10943877	0.696472	9.32337e-08	0.000144131	Hyper	Gene body	chr5	Open.Sea	145241325					LNCi_v5.2_str/ENS_v93				ENST00000377976;ENST00000639411	ENS_v93	GRXCR2;GRXCR2	Coding;Coding
cg23970546	0.696398	0.000156157	0.0053621	Hyper	Enhancer	chr5	Open.Sea	87205266	unk	unk	unk		LNCi_v5.2_str					LNCi_v5.2_str			H1HESC		H1HESC=unk	H1HESC=unk
cg06992864	0.696291	6.95678e-05	0.00327003	Hyper	Intergenic	chr1	Open.Sea	219761938					unk					unk
cg22008289	0.696277	1.52875e-09	8.61064e-05	Hyper	Enhancer	chr15	Open.Sea	75112146	unk	unk	unk		LNCi_v5.2_str				ENST00000488000;ENST00000565585;ENST00000456603;ENST00000470711;ENST00000309664;ENST00000379709	ENS_v93	LMAN1L;LMAN1L;LMAN1L;LMAN1L;LMAN1L;LMAN1L	Coding;Coding;Coding;Coding;Coding;Coding	K562		K562=unk	K562=unk
cg14354272	0.696185	7.83765e-05	0.00351471	Hyper	Enhancer	chr1	Open.Sea	63553693	unk	unk	unk		ENS_v93				lnc-DOCK7-5:1	LNCi_v5.2_str	lnc-DOCK7-5	unk-LNC	H1HESC		H1HESC=unk	H1HESC=unk
cg05137838	0.696089	4.25674e-05	0.00243715	Hyper	Gene body	chr2	Open.Sea	25338955					ENS_v93				ENST00000403714;ENST00000405108;ENST00000402191;ENST00000401432	ENS_v93	EFR3B;EFR3B;EFR3B;EFR3B	Coding;Coding;Coding;Coding
cg16088235	0.696065	0.000126525	0.00470614	Hyper	Intergenic	chr6	Open.Sea	166650404					ENS_v93					ENS_v93
cg05824488	0.696064	0.000145323	0.00512485	Hyper	Enhancer	chr11	Open.Sea	22802933	unk	unk	unk		LNCi_v5.2_str				ENST00000454584;ENST00000278187;ENST00000524701	ENS_v93	GAS2;GAS2;GAS2	Coding;Coding;Coding	GM12878		GM12878=unk	GM12878=unk
cg00277866	0.69602	5.16173e-07	0.000249169	Hyper	Gene body	chr18	Open.Sea	66510108					ENS_v93				ENST00000360242;ENST00000577772;ENST00000584775;ENST00000584156	ENS_v93	CCDC102B;CCDC102B;CCDC102B;CCDC102B	Coding;Coding;Coding;Coding
cg26728983	0.695984	1.14736e-06	0.000347423	Hyper	Enhancer	chr2	Open.Sea	20702058	ENST00000403006;ENST00000272233	ENS_v93;ENS_v93;ENS_v93	LDAH;LDAH;RHOB	lnc-HS1BP3-2:1	LNCi_v5.2_str/ENS_v93	lnc-HS1BP3-2	-987	e-LNC		LNCi_v5.2_str/ENS_v93			K562;HMEC;NHLF		K562=unk /// HMEC=unk /// NHLF=ENST00000403006;ENST00000272233	K562=unk /// HMEC=unk /// NHLF=LDAH;RHOB	HMEC=lnc-HS1BP3-2:1 /// NHLF=lnc-HS1BP3-2:1	HMEC=lnc-HS1BP3-2 /// NHLF=lnc-HS1BP3-2	HMEC=e-LNC /// NHLF=e-LNC
cg05243070	0.695947	0.000295755	0.00796749	Hyper	Intergenic	chr14	Open.Sea	87253396					ENS_v93					ENS_v93
cg16728850	0.695818	0.000261324	0.00738529	Hyper	Intergenic	chr4	Open.Sea	156372531					ENS_v93;ENS_v93;LNCi_v5.2_str;ENS_v93;ENS_v93;ENS_v93;ENS_v93;ENS_v93					ENS_v93;ENS_v93;LNCi_v5.2_str;ENS_v93;ENS_v93;ENS_v93;ENS_v93;ENS_v93
cg00064080	0.69571	0.000245685	0.0071012	Hyper	Gene body	chr10	Open.Sea	122598254					ENS_v93;ENS_v93;ENS_v93;ENS_v93;ENS_v93;ENS_v93;ENS_v93;ENS_v93;ENS_v93;ENS_v93;LNCi_v5.2_str;LNCi_v5.2_str;ENS_v93;LNCi_v5.2_str;LNCi_v5.2_str;ENS_v93;ENS_v93;ENS_v93;ENS_v93;ENS_v93;ENS_v93;ENS_v93;ENS_v93				lnc-FGFR2-12:1;lnc-FGFR2-12:3;lnc-FGFR2-12:2;lnc-FGFR2-12:4;lnc-FGFR2-12:6	LNCi_v5.2_str/ENS_v93	lnc-FGFR2-12;lnc-FGFR2-12;lnc-FGFR2-12;lnc-FGFR2-12;lnc-FGFR2-12	p-LNC;p-LNC;p-LNC;p-LNC;p-LNC
cg16018773	0.69554	2.64024e-07	0.000193112	Hyper	Promoter	chr7	Open.Sea	3079807				unk	unk	unk	unk	unk	ENST00000356408;ENST00000396946	ENS_v93	CARD11;CARD11	Coding;Coding		GM12878			GM12878=unk	GM12878=unk	GM12878=unk
cg08810690	0.695514	1.61068e-05	0.00137872	Hyper	Enhancer	chr3	Open.Sea	159668221	unk	unk	unk		unk				IL12A-AS1:2;IL12A-AS1:3;IL12A-AS1:8;IL12A-AS1:9;IL12A-AS1:14;IL12A-AS1:10	LNCi_v5.2_str	IL12A-AS1;IL12A-AS1;IL12A-AS1;IL12A-AS1;IL12A-AS1;IL12A-AS1	p-LNC;p-LNC;p-LNC;p-LNC;p-LNC;p-LNC	GM12878		GM12878=unk	GM12878=unk
cg01484829	0.695367	3.06888e-05	0.00201298	Hyper	Enhancer	chr12	Open.Sea	25585865	unk	unk	unk		ENS_v93				ENST00000543629	ENS_v93	LMNTD1	Coding	NHLF		NHLF=unk	NHLF=unk
cg02353570	0.695297	9.30862e-06	0.00100576	Hyper	Mixed	chr13	Open.Sea	73096352	unk	unk	unk	unk	unk	unk	unk	unk	lnc-MZT1-3:1	LNCi_v5.2_str	lnc-MZT1-3	e-LNC	HUVEC	NHEK	HUVEC=unk	HUVEC=unk	NHEK=unk	NHEK=unk	NHEK=unk
cg05620690	0.695164	5.37283e-05	0.00279871	Hyper	Gene body	chr10	Open.Sea	117875637					ENS_v93				ENST00000439649;ENST00000369236;ENST00000369234;ENST00000355422	ENS_v93	GFRA1;GFRA1;GFRA1;GFRA1	Coding;Coding;Coding;Coding
cg03116035	0.695152	3.35989e-05	0.00211879	Hyper	Enhancer	chr4	Open.Sea	170897498	unk	unk	unk	LINC02275:14;LINC02275:11;LINC02275:10;LINC02275:13;LINC02275:12;LINC02275:9	LNCi_v5.2_str;LNCi_v5.2_str;LNCi_v5.2_str;LNCi_v5.2_str;LNCi_v5.2_str;LNCi_v5.2_str/ENS_v93	LINC02275;LINC02275;LINC02275;LINC02275;LINC02275;LINC02275	-445;-445;-445;-445;-445;-445	e-LNC;e-LNC;e-LNC;e-LNC;e-LNC;e-LNC		LNCi_v5.2_str;LNCi_v5.2_str;LNCi_v5.2_str;LNCi_v5.2_str;LNCi_v5.2_str;LNCi_v5.2_str/ENS_v93			HEPG2;HSMM		HEPG2=unk /// HSMM=unk	HEPG2=unk /// HSMM=unk	HEPG2=LINC02275:13;LINC02275:9;LINC02275:10;LINC02275:14;LINC02275:11;LINC02275:12 /// HSMM=LINC02275:13;LINC02275:14;LINC02275:10;LINC02275:11;LINC02275:9;LINC02275:12	HEPG2=LINC02275;LINC02275;LINC02275;LINC02275;LINC02275;LINC02275 /// HSMM=LINC02275;LINC02275;LINC02275;LINC02275;LINC02275;LINC02275	HEPG2=e-LNC;e-LNC;e-LNC;e-LNC;e-LNC;e-LNC /// HSMM=e-LNC;e-LNC;e-LNC;e-LNC;e-LNC;e-LNC
cg02419401	0.69499	8.0184e-05	0.0035614	Hyper	Gene body	chr5	Open.Sea	35026569					ENS_v93				ENST00000231420;ENST00000618015;ENST00000510428	ENS_v93	AGXT2;AGXT2;AGXT2	Coding;Coding;Coding
cg07774691	0.694905	0.00187746	0.0251193	Hyper	Gene body	chr5	Open.Sea	57789545					LNCi_v5.2_str				ENST00000396776;lnc-GAPT-6:3;lnc-GAPT-6:2;ENST00000513924;ENST00000502276;ENST00000515443;ENST00000511930	ENS_v93	GAPT;GAPT;GAPT;GAPT;GAPT;GAPT;GAPT	Coding;Coding;Coding;Coding;Coding;Coding;Coding
cg20423807	0.694678	4.28298e-05	0.00244684	Hyper	Intergenic	chr1	Open.Sea	63603428					ENS_v93					ENS_v93
cg00782812	0.694622	4.76745e-07	0.000241838	Hyper	Enhancer	chr18	Open.Sea	68045082	LINC01909:14;ENST00000397942;ENST00000255674;ENST00000582322	LNCi_v5.2_str/ENS_v93;LNCi_v5.2_str/ENS_v93;ENS_v93;ENS_v93;ENS_v93	LINC01909;LINC01909;SOCS6;RTTN;SOCS6		ENS_v93					ENS_v93			HEPG2;NHLF;K562		K562=ENST00000397942 /// HEPG2=LINC01909:14;ENST00000255674 /// NHLF=ENST00000582322	K562=SOCS6 /// HEPG2=LINC01909;RTTN /// NHLF=SOCS6
cg12165702	0.694583	6.32779e-06	0.000821178	Hyper	Gene body	chr10	Open.Sea	56629795					ENS_v93;LNCi_v5.2_str				ENST00000613346;ENST00000458638	ENS_v93	PCDH15;PCDH15	Coding;Coding
cg10738791	0.694492	3.84017e-05	0.00229332	Hyper	Enhancer	chr2	Open.Sea	228492566	unk	unk	unk		ENS_v93				ENST00000409066;ENST00000642055;ENST00000264387;ENST00000641422	ENS_v93	C2orf83;C2orf83;C2orf83;C2orf83	Coding;Coding;Coding;Coding	GM12878		GM12878=unk	GM12878=unk
cg12992268	0.69419	0.000105896	0.00422467	Hyper	Gene body	chr8	Open.Sea	76181841					ENS_v93				CASC9:2;CASC9:3;CASC9:1;CASC9:6;CASC9:7;CASC9:4;CASC9:5;CASC9:8;CASC9:9;CASC9:10;CASC9:11	LNCi_v5.2_str	CASC9;CASC9;CASC9;CASC9;CASC9;CASC9;CASC9;CASC9;CASC9;CASC9;CASC9	p-LNC;p-LNC;p-LNC;p-LNC;p-LNC;p-LNC;p-LNC;p-LNC;p-LNC;p-LNC;p-LNC
cg01075038	0.694088	0.000485766	0.0108367	Hyper	Gene body	chr21	Open.Sea	17455337					ENS_v93				MIR99AHG:52;MIR99AHG:53;MIR99AHG:50;MIR99AHG:51;MIR99AHG:49;MIR99AHG:48;MIR99AHG:33;MIR99AHG:45;ENST00000619222;MIR99AHG:42;MIR99AHG:4;MIR99AHG:7;MIR99AHG:2;MIR99AHG:3;MIR99AHG:110	LNCi_v5.2_str	MIR99AHG;MIR99AHG;MIR99AHG;MIR99AHG;MIR99AHG;MIR99AHG;MIR99AHG;MIR99AHG;MIR99AHG;MIR99AHG;MIR99AHG;MIR99AHG;MIR99AHG;MIR99AHG;MIR99AHG	e-LNC;e-LNC;e-LNC;e-LNC;e-LNC;e-LNC;e-LNC;e-LNC;e-LNC;e-LNC;e-LNC;e-LNC;e-LNC;e-LNC;e-LNC
cg10910996	0.693984	7.33765e-05	0.00338045	Hyper	Enhancer	chr8	Open.Sea	125682230	unk	unk	unk		ENS_v93				ENST00000518547;ENST00000522162;ENST00000529463;ENST00000325064;ENST00000378017;lnc-TATDN1-4:2	LNCi_v5.2_str	lnc-TATDN1-4;lnc-TATDN1-4;lnc-TATDN1-4;lnc-TATDN1-4;lnc-TATDN1-4;lnc-TATDN1-4	e-LNC;e-LNC;e-LNC;e-LNC;e-LNC;e-LNC	HEPG2		HEPG2=unk	HEPG2=unk
cg00135293	0.693814	3.24589e-05	0.00207835	Hyper	Gene body	chr6	Open.Sea	102088363					ENS_v93				ENST00000358361;ENST00000369138;ENST00000369137;ENST00000421544;ENST00000413795;ENST00000369134;ENST00000318991	ENS_v93	GRIK2;GRIK2;GRIK2;GRIK2;GRIK2;GRIK2;GRIK2	Coding;Coding;Coding;Coding;Coding;Coding;Coding
cg08390798	0.693688	5.82587e-07	0.000263865	Hyper	Enhancer	chr1	Open.Sea	207005013	ENST00000423557;ENST00000367114;ENST00000367080;ENST00000367103	ENS_v93;ENS_v93;ENS_v93;ENS_v93;ENS_v93	IL10;IL10;EIF2D;PFKFB2;MAPKAPK2		ENS_v93				ENST00000270218;ENST00000340758	ENS_v93	IL19;IL19	Coding;Coding	GM12878		GM12878=ENST00000367103;ENST00000367080;ENST00000367114;ENST00000423557	GM12878=MAPKAPK2;PFKFB2;EIF2D;IL10
cg17134966	0.69364	0.000123071	0.00462458	Hyper	Gene body	chr8	Open.Sea	32297582					ENS_v93				ENST00000519301;ENST00000520407;ENST00000631040;ENST00000518104;ENST00000523534	ENS_v93	NRG1;NRG1;NRG1;NRG1;NRG1	Coding;Coding;Coding;Coding;Coding
cg26501518	0.693578	3.50063e-05	0.00217005	Hyper	Enhancer	chr11	Open.Sea	35630162	unk	unk	unk		ENS_v93				lnc-PAMR1-2:1	LNCi_v5.2_str	lnc-PAMR1-2	unk-LNC	HMEC;H1HESC		H1HESC=unk /// HMEC=unk	H1HESC=unk /// HMEC=unk
cg14012634	0.693216	1.00359e-07	0.000148224	Hyper	Intergenic	chr5	Open.Sea	85163974					LNCi_v5.2_str					LNCi_v5.2_str
cg25736198	0.69306	2.53933e-05	0.00179957	Hyper	Gene body	chr12	Open.Sea	72345225					ENS_v93				ENST00000333850;ENST00000546576	ENS_v93	TPH2;TPH2	e-LNC;e-LNC
cg23033755	0.693002	9.36198e-06	0.00100934	Hyper	Enhancer	chr1	Open.Sea	65062243	unk	unk	unk		ENS_v93				ENST00000290039;ENST00000495994;ENST00000470527	ENS_v93	CACHD1;CACHD1;CACHD1	unk-LNC;unk-LNC;unk-LNC	H1HESC		H1HESC=unk	H1HESC=unk
cg11996423	0.692733	4.73032e-06	0.00070532	Hyper	Enhancer	chr5	Open.Sea	5341921	unk	unk	unk		ENS_v93;ENS_v93;ENS_v93;ENS_v93;ENS_v93;ENS_v93;ENS_v93					ENS_v93;ENS_v93;ENS_v93;ENS_v93;ENS_v93;ENS_v93;ENS_v93			HMEC;HSMM;NHEK		HMEC=unk /// HSMM=unk /// NHEK=unk	HMEC=unk /// HSMM=unk /// NHEK=unk
cg12912786	0.692703	1.05275e-08	9.29469e-05	Hyper	Enhancer	chr3	Open.Sea	71738644	unk	unk	unk		ENS_v93				ENST00000481525;ENST00000468147;ENST00000389826;ENST00000421769;lnc-PROK2-2:2;ENST00000448225;ENST00000425534;ENST00000295612	ENS_v93	EIF4E3;EIF4E3;EIF4E3;EIF4E3;EIF4E3;EIF4E3;EIF4E3;EIF4E3	Coding;Coding;Coding;Coding;Coding;Coding;Coding;Coding	NHEK;HMEC;H1HESC		H1HESC=unk /// HMEC=unk /// NHEK=unk	H1HESC=unk /// HMEC=unk /// NHEK=unk
cg21160594	0.692601	0.000159542	0.00543445	Hyper	Enhancer	chr15	Open.Sea	80236283	ENST00000478497;ENST00000542003;ENST00000267953;ENST00000258874;ENST00000494999	ENS_v93;ENS_v93;EnhAtlas;ENS_v93;ENS_v93;ENS_v93	ST20;ST20;Deprecated;BCL2A1;MTHFS;ST20-MTHFS	ENST00000557880	ENS_v93	AC015871.1	-557	e-LNC		ENS_v93			GM12878;NHLF		NHLF=ENST00000542003 /// GM12878=ENST00000267953;ENST00000258874;ENST00000478497;ENST00000494999	NHLF=Deprecated /// GM12878=BCL2A1;MTHFS;ST20;ST20-MTHFS	NHLF=ENST00000557880 /// GM12878=ENST00000557880	NHLF=AC015871.1 /// GM12878=AC015871.1	NHLF=e-LNC /// GM12878=e-LNC
cg12808075	0.692355	3.36945e-05	0.00212303	Hyper	Intergenic	chr2	Open.Sea	204880439					ENS_v93					ENS_v93
cg09033244	0.692262	7.74532e-06	0.00091416	Hyper	Enhancer	chr16	Open.Sea	12704539	ENST00000399147;ENST00000381774;ENST00000283033	ENS_v93;ENS_v93;ENS_v93;ENS_v93	NPIPB2;NPIPB2;CPPED1;TXNDC11	lnc-CPPED1-2:1;lnc-SNX29-4:1	LNCi_v5.2_str/ENS_v93;LNCi_v5.2_str/ENS_v93	lnc-CPPED1-2;lnc-SNX29-4	362;-3768	e-LNC;e-LNC	lnc-CPPED1-2:1	LNCi_v5.2_str/ENS_v93	lnc-CPPED1-2	e-LNC	HEPG2;K562		K562=ENST00000381774;ENST00000283033;ENST00000399147 /// HEPG2=ENST00000399147	K562=CPPED1;TXNDC11;NPIPB2 /// HEPG2=NPIPB2	K562=lnc-CPPED1-2:1;lnc-SNX29-4:1 /// HEPG2=lnc-CPPED1-2:1;lnc-SNX29-4:1	K562=lnc-CPPED1-2;lnc-SNX29-4 /// HEPG2=lnc-CPPED1-2;lnc-SNX29-4	K562=e-LNC;e-LNC /// HEPG2=e-LNC;e-LNC
cg06700740	0.692047	0.000377293	0.00926033	Hyper	Intergenic	chr1	Open.Sea	221333169					ENS_v93					ENS_v93
cg08406082	0.692004	4.65343e-07	0.000239135	Hyper	Enhancer	chr12	Open.Sea	5378296	unk	unk	unk		ENS_v93					ENS_v93			NHLF		NHLF=unk	NHLF=unk
cg07454149	0.691981	3.31374e-07	0.000208559	Hyper	Enhancer	chr8	Open.Sea	11800403	ENST00000446331;ENST00000434271	ENS_v93;ENS_v93;EnhAtlas	FDFT1;FDFT1;Deprecated		LNCi_v5.2_str					LNCi_v5.2_str			K562		K562=ENST00000434271;ENST00000446331	K562=Deprecated;FDFT1
cg11851122	0.691973	2.78039e-06	0.000531922	Hyper	Gene body	chr14	Open.Sea	63680099					LNCi_v5.2_str				ENST00000316754;ENST00000557447;ENST00000555125;ENST00000557133	ENS_v93	RHOJ;RHOJ;RHOJ;RHOJ	p-LNC;p-LNC;p-LNC;p-LNC
cg15813675	0.691716	0.000204008	0.0063327	Hyper	Enhancer	chr8	Open.Sea	126394706	unk	unk	unk		LNCi_v5.2_str					LNCi_v5.2_str			K562		K562=unk	K562=unk
cg01907911	0.691646	5.12169e-05	0.00271967	Hyper	Enhancer	chr3	Open.Sea	4931065	unk	unk	unk		LNCi_v5.2_str					LNCi_v5.2_str			GM12878;HSMM;K562		K562=unk /// GM12878=unk /// HSMM=unk	K562=unk /// GM12878=unk /// HSMM=unk
cg05890727	0.691625	8.8512e-07	0.000312537	Hyper	Enhancer	chr14	N.Shore	55764647	ENST00000395314;ENST00000395308	ENS_v93;ENS_v93;ENS_v93	KTN1;KTN1;KTN1	ENST00000556017	ENS_v93	CHMP4BP1	-715	e-LNC	ENST00000554940;ENST00000440021;ENST00000557647;ENST00000313833;ENST00000555087	ENS_v93	FBXO34;FBXO34;FBXO34;FBXO34;FBXO34	p-LNC;p-LNC;p-LNC;p-LNC;p-LNC	HMEC;GM12878;HUVEC;NHEK		HMEC=unk /// HUVEC=unk /// GM12878=ENST00000395314 /// NHEK=ENST00000395314;ENST00000395308	HMEC=unk /// HUVEC=unk /// GM12878=KTN1 /// NHEK=KTN1;KTN1	HMEC=ENST00000556017 /// NHEK=ENST00000556017	HMEC=CHMP4BP1 /// NHEK=CHMP4BP1	HMEC=e-LNC /// NHEK=e-LNC
cg22049769	0.691618	3.14859e-07	0.000206015	Hyper	Enhancer	chr1	Open.Sea	168466077	unk	unk	unk		LNCi_v5.2_str					LNCi_v5.2_str			HEPG2		HEPG2=unk	HEPG2=unk
cg25732410	0.691606	0.000124827	0.00466713	Hyper	Enhancer	chr3	Open.Sea	32885242	ENST00000307363;ENST00000399402	ENS_v93;ENS_v93;ENS_v93	GLB1;GLB1;GLB1		ENS_v93				ENST00000383763	ENS_v93	TRIM71	Coding	H1HESC;HEPG2		H1HESC=unk /// HEPG2=ENST00000307363;ENST00000399402	H1HESC=unk /// HEPG2=GLB1;GLB1
cg12491659	0.691346	4.33961e-05	0.00246601	Hyper	Enhancer	chr5	Open.Sea	57786356	unk	unk	unk	ENST00000513924;ENST00000515443;lnc-GAPT-6:3;lnc-GAPT-6:2	ENS_v93;ENS_v93;LNCi_v5.2_str;LNCi_v5.2_str	GAPT;GAPT;lnc-GAPT-6;lnc-GAPT-6	-952;-963;-962;-951	e-LNC;e-LNC;e-LNC;e-LNC		ENS_v93;ENS_v93;LNCi_v5.2_str;LNCi_v5.2_str			GM12878;H1HESC		H1HESC=unk /// GM12878=unk	H1HESC=unk /// GM12878=unk	H1HESC=lnc-GAPT-6:3;ENST00000513924;ENST00000515443;lnc-GAPT-6:2 /// GM12878=lnc-GAPT-6:3;ENST00000515443;lnc-GAPT-6:2;ENST00000513924	H1HESC=lnc-GAPT-6;GAPT;GAPT;lnc-GAPT-6 /// GM12878=lnc-GAPT-6;GAPT;lnc-GAPT-6;GAPT	H1HESC=e-LNC;e-LNC;e-LNC;e-LNC /// GM12878=e-LNC;e-LNC;e-LNC;e-LNC
cg21748003	0.691339	4.4e-06	0.000676151	Hyper	Enhancer	chr7	Open.Sea	33765080	ENST00000311067	ENS_v93	AC008080.1	ENST00000311067	ENS_v93	AC008080.1	-513	e-LNC		ENS_v93			HUVEC		HUVEC=ENST00000311067	HUVEC=AC008080.1	HUVEC=ENST00000311067	HUVEC=AC008080.1	HUVEC=e-LNC
cg01415457	0.691329	2.70229e-06	0.000524224	Hyper	Promoter	chr3	Open.Sea	109051665				ENST00000477303;lnc-C3orf85-4:2;lnc-C3orf85-4:3;lnc-C3orf85-4:4;lnc-C3orf85-4:5;lnc-C3orf85-4:6;lnc-DPPA4-1:3;lnc-C3orf85-4:8;ENST00000487299;lnc-C3orf85-4:7;ENST00000495679;ENST00000463966;ENST00000335658;ENST00000478791;lnc-C3orf85-4:1;ENST00000489281	ENS_v93;LNCi_v5.2_str;LNCi_v5.2_str;LNCi_v5.2_str;LNCi_v5.2_str;LNCi_v5.2_str;LNCi_v5.2_str;LNCi_v5.2_str;ENS_v93;LNCi_v5.2_str;ENS_v93;ENS_v93;ENS_v93;ENS_v93;LNCi_v5.2_str;ENS_v93	DPPA4;lnc-C3orf85-4;lnc-C3orf85-4;lnc-C3orf85-4;lnc-C3orf85-4;lnc-C3orf85-4;lnc-DPPA4-1;lnc-C3orf85-4;DPPA4;lnc-C3orf85-4;DPPA4;DPPA4;DPPA4;DPPA4;lnc-C3orf85-4;DPPA4	3613;-4921;-4921;-4921;-4921;-4999;4727;-5840;-628;-5732;4699;4704;4754;4697;-4921;4727	Coding;p-LNC;p-LNC;p-LNC;p-LNC;p-LNC;p-LNC;p-LNC;p-LNC;p-LNC;Coding;p-LNC;Coding;p-LNC;p-LNC;p-LNC	ENST00000335658;ENST00000477303;ENST00000495679;ENST00000478791;ENST00000463966;lnc-DPPA4-1:2	LNCi_v5.2_str	lnc-DPPA4-1;lnc-DPPA4-1;lnc-DPPA4-1;lnc-DPPA4-1;lnc-DPPA4-1;lnc-DPPA4-1	unk-LNC;unk-LNC;unk-LNC;unk-LNC;unk-LNC;unk-LNC		H1HESC			H1HESC=ENST00000487299;lnc-C3orf85-4:2;lnc-C3orf85-4:3;lnc-DPPA4-1:3;ENST00000495679;ENST00000478791;lnc-C3orf85-4:4;ENST00000477303;lnc-C3orf85-4:5;lnc-C3orf85-4:8;lnc-C3orf85-4:6;ENST00000489281;lnc-C3orf85-4:7;ENST00000335658;lnc-C3orf85-4:1;ENST00000463966	H1HESC=DPPA4;lnc-C3orf85-4;lnc-C3orf85-4;lnc-DPPA4-1;DPPA4;DPPA4;lnc-C3orf85-4;DPPA4;lnc-C3orf85-4;lnc-C3orf85-4;lnc-C3orf85-4;DPPA4;lnc-C3orf85-4;DPPA4;lnc-C3orf85-4;DPPA4	H1HESC=p-LNC;p-LNC;p-LNC;p-LNC;Coding;p-LNC;p-LNC;Coding;p-LNC;p-LNC;p-LNC;p-LNC;p-LNC;Coding;p-LNC;p-LNC
cg14802400	0.69124	6.73661e-09	9.00086e-05	Hyper	Intergenic	chr12	N.Shore	104608583					ENS_v93					ENS_v93
cg24630239	0.69102	4.87398e-08	0.000121964	Hyper	Gene body	chr1	Open.Sea	216380754					ENS_v93				ENST00000366942;ENST00000307340	ENS_v93	USH2A;USH2A	Coding;Coding
cg03815928	0.691004	4.66585e-06	0.000698837	Hyper	Enhancer	chr6	Open.Sea	110741537	unk	unk	unk		ENS_v93				lnc-CDC40-6:2	LNCi_v5.2_str	lnc-CDC40-6	p-LNC	HEPG2		HEPG2=unk	HEPG2=unk
cg12121586	0.690998	3.28329e-05	0.00209093	Hyper	Enhancer	chr2	Open.Sea	25453284	unk	unk	unk	lnc-DNMT3A-2:1	LNCi_v5.2_str	lnc-DNMT3A-2	-1066	e-LNC	ENST00000264709	ENS_v93	DNMT3A	Coding	H1HESC		H1HESC=unk	H1HESC=unk	H1HESC=lnc-DNMT3A-2:1	H1HESC=lnc-DNMT3A-2	H1HESC=e-LNC
cg17588954	0.690973	0.000900459	0.0158964	Hyper	Enhancer	chr8	Open.Sea	19565764	unk	unk	unk		ENS_v93				ENST00000522573;lnc-SLC18A1-3:1;ENST00000523262;ENST00000517494;ENST00000524213	ENS_v93	CSGALNACT1;CSGALNACT1;CSGALNACT1;CSGALNACT1;CSGALNACT1	Coding;Coding;Coding;Coding;Coding	GM12878		GM12878=unk	GM12878=unk
cg17403817	0.690935	8.10082e-06	0.000934138	Hyper	Gene body	chr6	Open.Sea	118480809					ENS_v93				ENST00000621341;ENST00000360388	ENS_v93	SLC35F1;SLC35F1	Coding;Coding
cg10070202	0.690782	4.1052e-05	0.00238664	Hyper	Mixed	chr22	Open.Sea	31278562	ENST00000405742;ENST00000407817	ENS_v93;ENS_v93;ENS_v93	TCN2;TCN2;TCN2	ENST00000453621;ENST00000535268;ENST00000431368;ENST00000454145	ENS_v93;ENS_v93;ENS_v93;ENS_v93	OSBP2;OSBP2;OSBP2;OSBP2	894;894;894;894	Coding;Coding;Coding;Coding	ENST00000445781;ENST00000431368;ENST00000453621;ENST00000407373;ENST00000403222;ENST00000438716;ENST00000401475;ENST00000437268;ENST00000446658;ENST00000332585;ENST00000424224;ENST00000535268;ENST00000454145	ENS_v93	OSBP2;OSBP2;OSBP2;OSBP2;OSBP2;OSBP2;OSBP2;OSBP2;OSBP2;OSBP2;OSBP2;OSBP2;OSBP2	Coding;Coding;Coding;Coding;Coding;Coding;Coding;Coding;Coding;Coding;Coding;Coding;Coding	K562	HEPG2	K562=ENST00000407817;ENST00000405742	K562=TCN2;TCN2	HEPG2=ENST00000454145;ENST00000535268;ENST00000453621;ENST00000431368	HEPG2=OSBP2;OSBP2;OSBP2;OSBP2	HEPG2=Coding;Coding;Coding;Coding
cg13645172	0.690657	3.64201e-06	0.000611268	Hyper	Gene body	chr17	Open.Sea	70068453					LNCi_v5.2_str				lnc-SLC39A11-10:7;lnc-SLC39A11-10:9;lnc-SLC39A11-10:15;lnc-SLC39A11-10:30;lnc-SLC39A11-10:31;lnc-SLC39A11-10:11;lnc-SLC39A11-10:12;lnc-SLC39A11-10:18;lnc-SLC39A11-10:19;lnc-SLC39A11-10:17;lnc-SLC39A11-10:20;lnc-SLC39A11-10:24;lnc-SLC39A11-10:27;lnc-SLC39A11-10:26;lnc-SLC39A11-10:29;lnc-SLC39A11-10:28;lnc-SLC39A11-10:40	LNCi_v5.2_str	lnc-SLC39A11-10;lnc-SLC39A11-10;lnc-SLC39A11-10;lnc-SLC39A11-10;lnc-SLC39A11-10;lnc-SLC39A11-10;lnc-SLC39A11-10;lnc-SLC39A11-10;lnc-SLC39A11-10;lnc-SLC39A11-10;lnc-SLC39A11-10;lnc-SLC39A11-10;lnc-SLC39A11-10;lnc-SLC39A11-10;lnc-SLC39A11-10;lnc-SLC39A11-10;lnc-SLC39A11-10	unk-LNC;unk-LNC;unk-LNC;unk-LNC;unk-LNC;unk-LNC;unk-LNC;unk-LNC;unk-LNC;unk-LNC;unk-LNC;unk-LNC;unk-LNC;unk-LNC;unk-LNC;unk-LNC;unk-LNC
cg27519599	0.690308	9.94061e-05	0.00406547	Hyper	Enhancer	chr8	Open.Sea	110456058	unk	unk	unk		LNCi_v5.2_str/ENS_v93				ENST00000378402	ENS_v93	PKHD1L1	Coding	H1HESC		H1HESC=unk	H1HESC=unk
cg20127859	0.690295	2.3387e-05	0.0017117	Hyper	Enhancer	chr8	S.Shelve	144656271	unk	unk	unk	ENST00000529179;ENST00000531730;ENST00000464332;lnc-NAPRT-1:2;ENST00000498076	ENS_v93;ENS_v93;ENS_v93;LNCi_v5.2_str;ENS_v93	NAPRT;AC067930.5;NAPRT;lnc-NAPRT-1;NAPRT	1222;611;2700;1222;1314	unk-LNC;e-LNC;unk-LNC;unk-LNC;unk-LNC	ENST00000531730	ENS_v93	AC067930.5	e-LNC	HMEC;K562;NHEK		K562=unk /// HMEC=unk /// NHEK=unk	K562=unk /// HMEC=unk /// NHEK=unk	K562=ENST00000531730 /// HMEC=ENST00000464332;lnc-NAPRT-1:2;ENST00000498076;ENST00000529179;ENST00000531730 /// NHEK=ENST00000531730	K562=AC067930.5 /// HMEC=NAPRT;lnc-NAPRT-1;NAPRT;NAPRT;AC067930.5 /// NHEK=AC067930.5	K562=e-LNC /// HMEC=unk-LNC;unk-LNC;unk-LNC;unk-LNC;e-LNC /// NHEK=e-LNC
cg11963170	0.690289	9.68065e-05	0.0039988	Hyper	Gene body	chr10	Open.Sea	68676712					ENS_v93				lnc-DNAJC12-7:1;ENST00000494580;ENST00000433211	ENS_v93	CTNNA3;CTNNA3;CTNNA3	Coding;Coding;Coding
cg06152535	0.690009	1.97977e-05	0.00155485	Hyper	Mixed	chr13	Open.Sea	30683191	unk	unk	unk	LINC00365:4;LINC00365:1;LINC00365:3;LINC00365:2	LNCi_v5.2_str;LNCi_v5.2_str/ENS_v93;LNCi_v5.2_str/ENS_v93;LNCi_v5.2_str	LINC00365;LINC00365;LINC00365;LINC00365	-179;-179;-186;-186	e-LNC;e-LNC;e-LNC;e-LNC		LNCi_v5.2_str;LNCi_v5.2_str/ENS_v93;LNCi_v5.2_str/ENS_v93;LNCi_v5.2_str			HMEC;NHEK	HEPG2	HMEC=unk /// NHEK=unk	HMEC=unk /// NHEK=unk	HEPG2=LINC00365:3;LINC00365:2;LINC00365:4;LINC00365:1 /// NHEK=LINC00365:2;LINC00365:4;LINC00365:1;LINC00365:3 /// HMEC=LINC00365:1;LINC00365:3;LINC00365:2;LINC00365:4	HEPG2=LINC00365;LINC00365;LINC00365;LINC00365 /// NHEK=LINC00365;LINC00365;LINC00365;LINC00365 /// HMEC=LINC00365;LINC00365;LINC00365;LINC00365	HEPG2=e-LNC;e-LNC;e-LNC;e-LNC /// NHEK=e-LNC;e-LNC;e-LNC;e-LNC /// HMEC=e-LNC;e-LNC;e-LNC;e-LNC
cg05466107	0.689946	0.000383551	0.00935036	Hyper	Gene body	chr8	Open.Sea	75911164					LNCi_v5.2_str				ENST00000262207;ENST00000520277;ENST00000519798;lnc-JPH1-5:2	LNCi_v5.2_str	lnc-JPH1-5;lnc-JPH1-5;lnc-JPH1-5;lnc-JPH1-5	unk-LNC;unk-LNC;unk-LNC;unk-LNC
cg27503949	0.689826	8.34325e-07	0.00030571	Hyper	Enhancer	chr12	Open.Sea	31493376	unk	unk	unk		ENS_v93				LINC02387:5	LNCi_v5.2_str	LINC02387	e-LNC	H1HESC;NHEK		H1HESC=unk /// NHEK=unk	H1HESC=unk /// NHEK=unk
cg16069012	0.68974	3.24298e-06	0.00057335	Hyper	Gene body	chr5	Open.Sea	122511929					ENS_v93				ENST00000407847;ENST00000434521;ENST00000427739	ENS_v93	PRDM6;PRDM6;PRDM6	unk-LNC;unk-LNC;unk-LNC
cg12420787	0.689538	0.00079633	0.0147064	Hyper	Enhancer	chr2	Open.Sea	152854895	unk	unk	unk		ENS_v93				ENST00000637309;ENST00000201943;ENST00000427385;ENST00000636496;ENST00000470066;ENST00000636129;ENST00000539935;ENST00000635743;ENST00000636442;ENST00000636762;ENST00000637913;ENST00000636785;ENST00000638005	ENS_v93	CACNB4;CACNB4;CACNB4;CACNB4;CACNB4;CACNB4;CACNB4;CACNB4;CACNB4;CACNB4;CACNB4;CACNB4;CACNB4	Coding;Coding;Coding;Coding;Coding;Coding;Coding;Coding;Coding;Coding;Coding;Coding;Coding	HEPG2		HEPG2=unk	HEPG2=unk
cg12304447	0.689514	3.7229e-05	0.00224997	Hyper	Gene body	chr12	Open.Sea	73523500					ENS_v93				lnc-ZFC3H1-8:2;lnc-ZFC3H1-8:3;lnc-ZFC3H1-8:1	LNCi_v5.2_str/ENS_v93	lnc-ZFC3H1-8;lnc-ZFC3H1-8;lnc-ZFC3H1-8	unk-LNC;unk-LNC;unk-LNC
cg03996645	0.689456	7.54102e-07	0.000290788	Hyper	Enhancer	chr13	Open.Sea	67857921	unk	unk	unk		ENS_v93					ENS_v93			HSMM;HEPG2		HEPG2=unk /// HSMM=unk	HEPG2=unk /// HSMM=unk
cg21143956	0.689391	0.000159199	0.00542752	Hyper	Enhancer	chr8	Open.Sea	125769926	ENST00000523430	ENS_v93	SQLE		ENS_v93				lnc-ZNF572-5:1	LNCi_v5.2_str	lnc-ZNF572-5	e-LNC	K562;HSMM;GM12878		K562=unk /// HSMM=unk /// GM12878=ENST00000523430	K562=unk /// HSMM=unk /// GM12878=SQLE
cg13199868	0.689374	0.000444056	0.0102519	Hyper	Gene body	chr2	Open.Sea	208329241					LNCi_v5.2_str				lnc-KLF7-1:18;lnc-KLF7-1:19;lnc-KLF7-1:32;lnc-KLF7-1:33;lnc-KLF7-1:30;lnc-KLF7-1:31;lnc-KLF7-1:2;lnc-KLF7-1:1;lnc-KLF7-1:21;lnc-KLF7-1:20;lnc-KLF7-1:23;lnc-KLF7-1:22;lnc-KLF7-1:24;lnc-KLF7-1:27;lnc-KLF7-1:26;lnc-KLF7-1:29;lnc-KLF7-1:28	LNCi_v5.2_str	lnc-KLF7-1;lnc-KLF7-1;lnc-KLF7-1;lnc-KLF7-1;lnc-KLF7-1;lnc-KLF7-1;lnc-KLF7-1;lnc-KLF7-1;lnc-KLF7-1;lnc-KLF7-1;lnc-KLF7-1;lnc-KLF7-1;lnc-KLF7-1;lnc-KLF7-1;lnc-KLF7-1;lnc-KLF7-1;lnc-KLF7-1	p-LNC;p-LNC;p-LNC;p-LNC;p-LNC;p-LNC;p-LNC;p-LNC;p-LNC;p-LNC;p-LNC;p-LNC;p-LNC;p-LNC;p-LNC;p-LNC;p-LNC
cg17652718	0.689234	9.14134e-08	0.000143128	Hyper	Gene body	chr21	Open.Sea	28733016					ENS_v93;ENS_v93				lnc-ADAMTS5-1:1	LNCi_v5.2_str/ENS_v93	lnc-ADAMTS5-1	e-LNC
cg24322628	0.689074	4.91335e-06	0.000719428	Hyper	Intergenic	chr4	N.Shelve	74715923					ENS_v93					ENS_v93
cg26461309	0.68905	0.000366746	0.00909265	Hyper	Gene body	chr5	Open.Sea	58506484					ENS_v93;ENS_v93;ENS_v93;ENS_v93				ENST00000340635;ENST00000405053;ENST00000638939;ENST00000546160;ENST00000621323;ENST00000360047;ENST00000507116;ENST00000636120;ENST00000502575;ENST00000309641;ENST00000405755;ENST00000502484;ENST00000515324;ENST00000505453;ENST00000503258	ENS_v93	PDE4D;PDE4D;PDE4D;PDE4D;PDE4D;PDE4D;PDE4D;PDE4D;PDE4D;PDE4D;PDE4D;PDE4D;PDE4D;PDE4D;PDE4D	Coding;Coding;Coding;Coding;Coding;Coding;Coding;Coding;Coding;Coding;Coding;Coding;Coding;Coding;Coding
cg15771582	0.688979	0.000214713	0.00653476	Hyper	Enhancer	chr3	Open.Sea	78881522	ENST00000495273	ENS_v93	ROBO1		ENS_v93;ENS_v93;ENS_v93;LNCi_v5.2_str;ENS_v93				ENST00000436010;ENST00000618833;ENST00000467549;ENST00000495273;ENST00000618846;ENST00000464233	ENS_v93	ROBO1;ROBO1;ROBO1;ROBO1;ROBO1;ROBO1	Coding;Coding;Coding;Coding;Coding;Coding	HEPG2		HEPG2=ENST00000495273	HEPG2=ROBO1
cg05032059	0.688904	0.000152093	0.00527091	Hyper	Enhancer	chr2	Open.Sea	19774488	ENST00000272223	ENS_v93	OSR1	lnc-RHOB-20:1;lnc-RHOB-20:2	LNCi_v5.2_str;LNCi_v5.2_str	lnc-RHOB-20;lnc-RHOB-20	-194;-468	e-LNC;e-LNC		LNCi_v5.2_str;LNCi_v5.2_str			HUVEC;HSMM;HMEC;NHEK;NHLF		HUVEC=unk /// NHLF=ENST00000272223 /// HSMM=unk /// NHEK=unk /// HMEC=unk	HUVEC=unk /// NHLF=OSR1 /// HSMM=unk /// NHEK=unk /// HMEC=unk	NHLF=lnc-RHOB-20:1;lnc-RHOB-20:2 /// HUVEC=lnc-RHOB-20:1 /// HSMM=lnc-RHOB-20:1;lnc-RHOB-20:2 /// NHEK=lnc-RHOB-20:1;lnc-RHOB-20:2 /// HMEC=lnc-RHOB-20:1;lnc-RHOB-20:2	NHLF=lnc-RHOB-20;lnc-RHOB-20 /// HUVEC=lnc-RHOB-20 /// HSMM=lnc-RHOB-20;lnc-RHOB-20 /// NHEK=lnc-RHOB-20;lnc-RHOB-20 /// HMEC=lnc-RHOB-20;lnc-RHOB-20	NHLF=e-LNC;e-LNC /// HUVEC=e-LNC /// HSMM=e-LNC;e-LNC /// NHEK=e-LNC;e-LNC /// HMEC=e-LNC;e-LNC
cg15262742	0.688693	6.17627e-05	0.00304332	Hyper	Intergenic	chr6	N.Shelve	87829657					LNCi_v5.2_str					LNCi_v5.2_str
cg05903095	0.688646	1.51009e-05	0.00132865	Hyper	Gene body	chr1	Open.Sea	74949449					ENS_v93;ENS_v93;ENS_v93				ENST00000294635;ENST00000557284;ENST00000326637	ENS_v93	TNNI3K;TNNI3K;TNNI3K	Coding;Coding;Coding
cg02144803	0.688486	8.37821e-05	0.00365973	Hyper	Promoter	chr15	Open.Sea	32993173				unk	unk	unk	unk	unk		unk				HEPG2			HEPG2=unk	HEPG2=unk	HEPG2=unk
cg01368160	0.68846	0.00030278	0.00808692	Hyper	Gene body	chr4	Open.Sea	87187259					ENS_v93				ENST00000640527;ENST00000642098;ENST00000641831;ENST00000359221;ENST00000642035;ENST00000641297;ENST00000509464;ENST00000641358;ENST00000641823;ENST00000641826;ENST00000641102;ENST00000641943;ENST00000641066;ENST00000642013;ENST00000641217;ENST00000642015;ENST00000511328;ENST00000642019;ENST00000641782;ENST00000641724;ENST00000641283;ENST00000641080;ENST00000641287;ENST00000395169;ENST00000641110…	ENS_v93	MAPK10;MAPK10;MAPK10;MAPK10;MAPK10;MAPK10;MAPK10;MAPK10;MAPK10;MAPK10;MAPK10;MAPK10;MAPK10;MAPK10;MAPK10;MAPK10;MAPK10;MAPK10;MAPK10;MAPK10;MAPK10;MAPK10;MAPK10;MAPK10;MAPK10;MAPK10;MAPK10;MAPK10;MAPK10;MAPK10;MAPK10;MAPK10;MAPK10;MAPK10;MAPK10;MAPK10;MAPK10;MAPK10;MAPK10;MAPK10;MAPK10;MAPK10;MAPK10;MAPK10;MAPK10;MAPK10;MAPK10;MAPK10;MAPK10;MAPK10;MAPK10;MAPK10;MAPK10;MAPK10;MAPK10;MAPK10;MAPK10;…	Coding;Coding;Coding;Coding;Coding;Coding;Coding;Coding;Coding;Coding;Coding;Coding;Coding;Coding;Coding;Coding;Coding;Coding;Coding;Coding;Coding;Coding;Coding;Coding;Coding;Coding;Coding;Coding;Coding;Coding;Coding;Coding;Coding;Coding;Coding;Coding;Coding;Coding;Coding;Coding;Coding;Coding;Coding;Coding;Coding;Coding;Coding;Coding;Coding;Coding;Coding;Coding;Coding;Coding;Coding;Coding;Coding;…
cg10614445	0.688202	0.000151126	0.00524958	Hyper	Enhancer	chr2	Open.Sea	25526696	unk	unk	unk		ENS_v93;ENS_v93;LNCi_v5.2_str;ENS_v93;ENS_v93				ENST00000321117;ENST00000380756;ENST00000264709;ENST00000406659	ENS_v93	DNMT3A;DNMT3A;DNMT3A;DNMT3A	Coding;Coding;Coding;Coding	H1HESC		H1HESC=unk	H1HESC=unk
cg06681856	0.688145	0.000216498	0.00657129	Hyper	Enhancer	chr21	Open.Sea	32849399	unk	unk	unk		LNCi_v5.2_str				ENST00000469412;ENST00000541036;ENST00000286827	ENS_v93	TIAM1;TIAM1;TIAM1	Coding;Coding;Coding	H1HESC		H1HESC=unk	H1HESC=unk
cg07612131	0.687816	6.74403e-06	0.000848643	Hyper	Enhancer	chr6	Open.Sea	1479470	ENST00000296839	ENS_v93	FOXQ1		ENS_v93				lnc-GMDS-6:25;lnc-GMDS-6:24;lnc-GMDS-6:21;lnc-GMDS-6:20	LNCi_v5.2_str	lnc-GMDS-6;lnc-GMDS-6;lnc-GMDS-6;lnc-GMDS-6	p-LNC;p-LNC;p-LNC;p-LNC	HMEC;NHLF;HSMM		HMEC=unk /// NHLF=ENST00000296839 /// HSMM=unk	HMEC=unk /// NHLF=FOXQ1 /// HSMM=unk
cg00770379	0.687739	2.75631e-05	0.00188358	Hyper	Enhancer	chr3	Open.Sea	172564123	unk	unk	unk		ENS_v93					ENS_v93			K562;GM12878		K562=unk /// GM12878=unk	K562=unk /// GM12878=unk
cg12986181	0.687696	0.000144599	0.00510821	Hyper	Gene body	chr4	Open.Sea	83476919					ENS_v93				ENST00000454948;ENST00000449862;ENST00000508701;ENST00000515780	ENS_v93	TMEM150C;TMEM150C;TMEM150C;TMEM150C	Coding;Coding;Coding;Coding
cg19071879	0.687513	0.000183213	0.00591822	Hyper	Promoter	chr2	S.Shore	100722155				ENST00000409579;ENST00000427118;ENST00000441400;ENST00000409236;ENST00000415384;ENST00000440445;ENST00000434301;ENST00000424600	ENS_v93;ENS_v93;ENS_v93;ENS_v93;ENS_v93;ENS_v93;ENS_v93;ENS_v93	AFF3;AFF3;AFF3;AFF3;AFF3;AFF3;AC092667.1;AFF3	435;354;-266;-977;354;114;774;-354	Coding;Coding;Coding;Coding;Coding;Coding;p-LNC;Coding	ENST00000427118;ENST00000423966;ENST00000409579;ENST00000415384;ENST00000317233;ENST00000416492;ENST00000440445;ENST00000434301	ENS_v93	AC092667.1;AC092667.1;AC092667.1;AC092667.1;AC092667.1;AC092667.1;AC092667.1;AC092667.1	p-LNC;p-LNC;p-LNC;p-LNC;p-LNC;p-LNC;p-LNC;p-LNC		H1HESC;GM12878;NHLF			H1HESC=ENST00000415384;ENST00000427118;ENST00000434301;ENST00000441400;ENST00000409579;ENST00000440445;ENST00000424600 /// NHLF=ENST00000441400;ENST00000424600 /// GM12878=ENST00000434301;ENST00000440445;ENST00000409236;ENST00000427118;ENST00000441400;ENST00000424600;ENST00000415384	H1HESC=AFF3;AFF3;AC092667.1;AFF3;AFF3;AFF3;AFF3 /// NHLF=AFF3;AFF3 /// GM12878=AC092667.1;AFF3;AFF3;AFF3;AFF3;AFF3;AFF3	H1HESC=Coding;Coding;p-LNC;Coding;Coding;Coding;Coding /// NHLF=Coding;Coding /// GM12878=p-LNC;Coding;Coding;Coding;Coding;Coding;Coding
cg07368519	0.687279	8.35098e-05	0.00365317	Hyper	Enhancer	chr13	Open.Sea	47043376	unk	unk	unk		ENS_v93				LINC01198:1;LINC01198:2	LNCi_v5.2_str/ENS_v93	LINC01198;LINC01198	unk-LNC;unk-LNC	HSMM		HSMM=unk	HSMM=unk
cg01041926	0.687274	4.75018e-05	0.00259756	Hyper	Gene body	chr8	Open.Sea	96691693					ENS_v93				C8orf37-AS1:3;C8orf37-AS1:7;C8orf37-AS1:6;C8orf37-AS1:5;C8orf37-AS1:4;C8orf37-AS1:9;C8orf37-AS1:8;C8orf37-AS1:12;C8orf37-AS1:11;C8orf37-AS1:10;C8orf37-AS1:17;C8orf37-AS1:18	LNCi_v5.2_str	C8orf37-AS1;C8orf37-AS1;C8orf37-AS1;C8orf37-AS1;C8orf37-AS1;C8orf37-AS1;C8orf37-AS1;C8orf37-AS1;C8orf37-AS1;C8orf37-AS1;C8orf37-AS1;C8orf37-AS1	p-LNC;p-LNC;p-LNC;p-LNC;p-LNC;p-LNC;p-LNC;p-LNC;p-LNC;p-LNC;p-LNC;p-LNC
cg10263448	0.687254	0.000109074	0.00430723	Hyper	Mixed	chr12	Open.Sea	15058286	ENST00000539261	ENS_v93	MGP	unk	unk	unk	unk	unk	lnc-C12orf60-2:2;ENST00000527783	ENS_v93	C12orf60;C12orf60	p-LNC;p-LNC	HUVEC;HMEC	NHEK	HMEC=unk /// HUVEC=ENST00000539261	HMEC=unk /// HUVEC=MGP	NHEK=unk	NHEK=unk	NHEK=unk
cg03081689	0.686961	0.000602645	0.0123772	Hyper	Enhancer	chr11	Open.Sea	5408788	unk	unk	unk		LNCi_v5.2_str				ENST00000641529;ENST00000418729;ENST00000380259;ENST00000380252;lnc-HBE1-1:3;ENST00000292896;ENST00000642046;ENST00000380237;lnc-HBE1-1:1;lnc-HBE1-1:4	LNCi_v5.2_str/ENS_v93	lnc-HBE1-1;lnc-HBE1-1;lnc-HBE1-1;lnc-HBE1-1;lnc-HBE1-1;lnc-HBE1-1;lnc-HBE1-1;lnc-HBE1-1;lnc-HBE1-1;lnc-HBE1-1	p-LNC;p-LNC;p-LNC;p-LNC;p-LNC;p-LNC;p-LNC;p-LNC;p-LNC;p-LNC	H1HESC		H1HESC=unk	H1HESC=unk
cg07866705	0.686859	6.50449e-05	0.00314251	Hyper	Gene body	chr11	Open.Sea	124989802					ENS_v93				ENST00000534728	ENS_v93	KRT18P59	unk-LNC
cg20748544	0.686794	6.24162e-05	0.00306157	Hyper	Enhancer	chr1	Open.Sea	100031562	unk	unk	unk		ENS_v93				LINC01708:15	LNCi_v5.2_str/ENS_v93	LINC01708	e-LNC	HMEC;NHEK;HEPG2		HMEC=unk /// NHEK=unk /// HEPG2=unk	HMEC=unk /// NHEK=unk /// HEPG2=unk
cg21767036	0.686751	3.58847e-05	0.00220333	Hyper	Promoter	chr5	S.Shore	137610920				ENST00000378362;ENST00000274721	ENS_v93;ENS_v93	GFRA3;GFRA3	-666;-560	Coding;Coding		ENS_v93;ENS_v93				H1HESC			H1HESC=ENST00000378362;ENST00000274721	H1HESC=GFRA3;GFRA3	H1HESC=Coding;Coding
cg16102363	0.686239	2.42982e-05	0.00174911	Hyper	Enhancer	chr10	Open.Sea	104376001	unk	unk	unk		ENS_v93				ENST00000369902;ENST00000423559;ENST00000369899	ENS_v93	SUFU;SUFU;SUFU	Coding;Coding;Coding	GM12878;HSMM		GM12878=unk /// HSMM=unk	GM12878=unk /// HSMM=unk
cg01384487	0.686191	1.69993e-06	0.000419501	Hyper	Enhancer	chr1	Open.Sea	232059544	unk	unk	unk	DISC1-IT1:2;DISC1-IT1:1	LNCi_v5.2_str;LNCi_v5.2_str/ENS_v93	DISC1-IT1;DISC1-IT1	-2035;-2035	e-LNC;e-LNC	ENST00000427560;ENST00000422590;ENST00000628350;ENST00000535983;ENST00000622252;ENST00000439617;ENST00000366637;ENST00000620189	ENS_v93	DISC1;DISC1;DISC1;DISC1;DISC1;DISC1;DISC1;DISC1	Coding;Coding;Coding;Coding;Coding;Coding;Coding;Coding	HMEC;HSMM		HMEC=unk /// HSMM=unk	HMEC=unk /// HSMM=unk	HSMM=DISC1-IT1:2;DISC1-IT1:1	HSMM=DISC1-IT1;DISC1-IT1	HSMM=e-LNC;e-LNC
cg24414037	0.686159	8.24151e-05	0.00362159	Hyper	Intergenic	chr3	Open.Sea	154257993					LNCi_v5.2_str/ENS_v93					LNCi_v5.2_str/ENS_v93
cg01219777	0.685813	6.71881e-06	0.000847112	Hyper	Intergenic	chr3	Open.Sea	163192523					LNCi_v5.2_str					LNCi_v5.2_str
cg07692939	0.685723	5.94924e-05	0.00297371	Hyper	Enhancer	chr1	S.Shore	79473783	unk	unk	unk		ENS_v93					ENS_v93			HUVEC		HUVEC=unk	HUVEC=unk
cg18129749	0.685333	0.000390623	0.00946331	Hyper	Gene body	chr4	Open.Sea	68863502					LNCi_v5.2_str/ENS_v93				ENST00000431070;UBA6-AS1:10;UBA6-AS1:22	LNCi_v5.2_str	UBA6-AS1;UBA6-AS1;UBA6-AS1	p-LNC;p-LNC;p-LNC
cg14767917	0.685316	6.76206e-06	0.000849769	Hyper	Intergenic	chr21	Open.Sea	28149763					LNCi_v5.2_str					LNCi_v5.2_str
cg19653234	0.685186	0.000341215	0.00869388	Hyper	Enhancer	chr9	Open.Sea	6620649	ENST00000321612	ENS_v93	GLDC		ENS_v93				ENST00000321612;ENST00000639020;ENST00000639364;ENST00000640592;ENST00000639840;ENST00000639954	ENS_v93	GLDC;GLDC;GLDC;GLDC;GLDC;GLDC	p-LNC;p-LNC;p-LNC;p-LNC;p-LNC;p-LNC	GM12878		GM12878=ENST00000321612	GM12878=GLDC
cg10742903	0.684903	7.82515e-05	0.00351143	Hyper	Enhancer	chr2	Open.Sea	171035896	ENST00000260953;ENST00000308099	ENS_v93;ENS_v93;ENS_v93	METTL5;METTL5;METTL5	ENST00000409940;ENST00000438642	ENS_v93;ENS_v93	MYO3B;MYO3B	1241;1241	e-LNC;e-LNC	ENST00000409940;ENST00000408978;ENST00000409044;ENST00000317935;ENST00000438642	ENS_v93	MYO3B;MYO3B;MYO3B;MYO3B;MYO3B	e-LNC;e-LNC;e-LNC;e-LNC;e-LNC	NHLF;GM12878;NHEK		NHLF=ENST00000260953;ENST00000308099 /// GM12878=ENST00000308099;ENST00000260953 /// NHEK=ENST00000308099;ENST00000260953	NHLF=METTL5;METTL5 /// GM12878=METTL5;METTL5 /// NHEK=METTL5;METTL5	NHLF=ENST00000409940;ENST00000438642 /// GM12878=ENST00000438642;ENST00000409940 /// NHEK=ENST00000438642;ENST00000409940	NHLF=MYO3B;MYO3B /// GM12878=MYO3B;MYO3B /// NHEK=MYO3B;MYO3B	NHLF=e-LNC;e-LNC /// GM12878=e-LNC;e-LNC /// NHEK=e-LNC;e-LNC
cg15048309	0.684879	0.000519988	0.0113094	Hyper	Gene body	chr11	Open.Sea	102550898					ENS_v93				lnc-BIRC2-5:2	LNCi_v5.2_str	lnc-BIRC2-5	p-LNC
cg00182393	0.684729	4.43056e-05	0.00249439	Hyper	Gene body	chr13	Open.Sea	106381542					ENS_v93				LINC00343:7;LINC00343:6;LINC00343:9;LINC00343:8;LINC00343:19;LINC00343:18;LINC00343:15;LINC00343:14;LINC00343:17;LINC00343:16;LINC00343:11;LINC00343:10;LINC00343:13;LINC00343:20	LNCi_v5.2_str/ENS_v93	LINC00343;LINC00343;LINC00343;LINC00343;LINC00343;LINC00343;LINC00343;LINC00343;LINC00343;LINC00343;LINC00343;LINC00343;LINC00343;LINC00343	unk-LNC;unk-LNC;unk-LNC;unk-LNC;unk-LNC;unk-LNC;unk-LNC;unk-LNC;unk-LNC;unk-LNC;unk-LNC;unk-LNC;unk-LNC;unk-LNC
cg08057255	0.684701	9.54964e-07	0.000321713	Hyper	Mixed	chr14	Open.Sea	69036779	unk	unk	unk	unk	unk	unk	unk	unk	ENST00000556251;ENST00000487861;ENST00000478014;ENST00000553595;ENST00000487270;ENST00000488612;ENST00000554244	ENS_v93	RAD51B;RAD51B;RAD51B;RAD51B;RAD51B;RAD51B;RAD51B	unk-LNC;unk-LNC;unk-LNC;unk-LNC;unk-LNC;unk-LNC;unk-LNC	HUVEC	HEPG2	HUVEC=unk	HUVEC=unk	HEPG2=unk	HEPG2=unk	HEPG2=unk
cg03960177	0.684376	1.78617e-05	0.00146493	Hyper	Enhancer	chr2	Open.Sea	174635750	unk	unk	unk		ENS_v93;ENS_v93;LNCi_v5.2_str/ENS_v93				lnc-CDCA7-1:6;lnc-CDCA7-1:4	LNCi_v5.2_str	lnc-CDCA7-1;lnc-CDCA7-1	p-LNC;p-LNC	H1HESC		H1HESC=unk	H1HESC=unk
cg22308101	0.684297	0.00304829	0.0341309	Hyper	Gene body	chr8	Open.Sea	77616048					LNCi_v5.2_str				ENST00000517683;ENST00000523885;ENST00000520307;ENST00000517585;ENST00000521891;ENST00000458716;ENST00000523809	ENS_v93	ZFHX4;ZFHX4;ZFHX4;ZFHX4;ZFHX4;ZFHX4;ZFHX4	Coding;Coding;Coding;Coding;Coding;Coding;Coding
cg00850175	0.684154	0.000149632	0.00521389	Hyper	Mixed	chr7	Open.Sea	110653046	unk	unk	unk	unk	unk	unk	unk	unk	ENST00000452895;ENST00000450877;ENST00000447215;ENST00000489381;ENST00000331762;ENST00000405709	ENS_v93	IMMP2L;IMMP2L;IMMP2L;IMMP2L;IMMP2L;IMMP2L	Coding;Coding;Coding;Coding;Coding;Coding	NHEK;HMEC	GM12878	HMEC=unk /// NHEK=unk	HMEC=unk /// NHEK=unk	GM12878=unk	GM12878=unk	GM12878=unk
cg08966753	0.684144	2.93902e-05	0.0019601	Hyper	Gene body	chr16	Open.Sea	14031435					ENS_v93				ENST00000389138;ENST00000311895	ENS_v93	ERCC4;ERCC4	Coding;Coding
cg20994699	0.683974	6.45712e-09	9.00086e-05	Hyper	Enhancer	chr12	Open.Sea	20755688	unk	unk	unk		ENS_v93				ENST00000359062;ENST00000544307	ENS_v93	PDE3A;PDE3A	unk-LNC;unk-LNC	NHLF;HUVEC		NHLF=unk /// HUVEC=unk	NHLF=unk /// HUVEC=unk
cg24313572	0.683915	0.000613169	0.0125024	Hyper	Enhancer	chr1	Open.Sea	56050060	unk	unk	unk		ENS_v93				lnc-PCSK9-4:7;ENST00000422374;lnc-PCSK9-4:10;lnc-PCSK9-4:11;lnc-PCSK9-4:8	LNCi_v5.2_str	lnc-PCSK9-4;lnc-PCSK9-4;lnc-PCSK9-4;lnc-PCSK9-4;lnc-PCSK9-4	e-LNC;e-LNC;e-LNC;e-LNC;e-LNC	HSMM		HSMM=unk	HSMM=unk
cg09982352	0.683854	3.70222e-05	0.00224244	Hyper	Enhancer	chr10	Open.Sea	23651319	unk	unk	unk		unk					unk			GM12878		GM12878=unk	GM12878=unk
cg15912573	0.683822	1.07433e-07	0.000150078	Hyper	Intergenic	chr5	Open.Sea	21269501					ENS_v93					ENS_v93
cg00389225	0.683772	5.7766e-09	8.80525e-05	Hyper	Enhancer	chr2	Open.Sea	102724345	ENST00000498066	ENS_v93	MAP4K4		ENS_v93				ENST00000409929;ENST00000409589;ENST00000452403;ENST00000409329;ENST00000424272	ENS_v93	IL1R1;IL1R1;IL1R1;IL1R1;IL1R1	Coding;Coding;Coding;Coding;Coding	HEPG2;NHLF		HEPG2=ENST00000498066 /// NHLF=unk	HEPG2=MAP4K4 /// NHLF=unk
cg13669740	0.683692	0.00061594	0.0125404	Hyper	Gene body	chr3	Open.Sea	114012833					ENS_v93				ENST00000481065;ENST00000461158;ENST00000486257;ENST00000383671	ENS_v93	TIGIT;TIGIT;TIGIT;TIGIT	Coding;Coding;Coding;Coding
cg12883739	0.683669	2.68225e-06	0.000521955	Hyper	Enhancer	chr4	Open.Sea	110912517	unk	unk	unk		ENS_v93				ENST00000503392;ENST00000509793;ENST00000509996;ENST00000265171	ENS_v93	EGF;EGF;EGF;EGF	Coding;Coding;Coding;Coding	GM12878		GM12878=unk	GM12878=unk
cg05269474	0.683587	1.39924e-05	0.00126918	Hyper	Gene body	chr8	Open.Sea	27813766					ENS_v93				ENST00000518030;ENST00000354914;ENST00000524352;ENST00000380385	ENS_v93	SCARA5;SCARA5;SCARA5;SCARA5	Coding;Coding;Coding;Coding
cg16361596	0.683556	1.26972e-05	0.00119895	Hyper	Gene body	chr12	N.Shelve	22089801					LNCi_v5.2_str				ENST00000636888;ENST00000538350;ENST00000326684	ENS_v93	ABCC9;ABCC9;ABCC9	Coding;Coding;Coding
cg11383739	0.683506	3.69229e-05	0.00223906	Hyper	Gene body	chr7	Open.Sea	26352685					LNCi_v5.2_str/ENS_v93				ENST00000446848;ENST00000412416;ENST00000416246;ENST00000396376;ENST00000338523	ENS_v93	SNX10;SNX10;SNX10;SNX10;SNX10	Coding;Coding;Coding;Coding;Coding
cg17787321	0.683319	6.77449e-05	0.00321948	Hyper	Intergenic	chr3	Open.Sea	127568127					ENS_v93					ENS_v93
cg12556220	0.68314	1.74804e-06	0.000425394	Hyper	Mixed	chr20	N.Shore	47892452	unk	unk	unk	ENST00000326677;ENST00000428008;ENST00000615787;ENST00000458653;ENST00000391002;ENST00000410433;ENST00000371754;ENST00000610973;ENST00000371752;ZFAS1:19;ZFAS1:30;ZFAS1:17;ENST00000441722;ZFAS1:10;ZFAS1:11;ENST00000417721;ENST00000450535;ZFAS1:16;ENST00000396105;ZFAS1:31;ENST00000615977;ENST00000371743;ZFAS1:26;ENST00000386307;ZFAS1:29;ZFAS1:28;ZFAS1:22;ZFAS1:21;ZFAS1:20;ZFAS1:27;ENST00000371744;Z…	ENS_v93;ENS_v93;ENS_v93;ENS_v93;ENS_v93;ENS_v93;ENS_v93;ENS_v93;ENS_v93;LNCi_v5.2_str;LNCi_v5.2_str;LNCi_v5.2_str/ENS_v93;ENS_v93;LNCi_v5.2_str;LNCi_v5.2_str;ENS_v93;ENS_v93;LNCi_v5.2_str/ENS_v93;ENS_v93;LNCi_v5.2_str;ENS_v93;ENS_v93;LNCi_v5.2_str;ENS_v93;LNCi_v5.2_str;LNCi_v5.2_str;LNCi_v5.2_str;LNCi_v5.2_str;LNCi_v5.2_str;LNCi_v5.2_str;ENS_v93;LNCi_v5.2_str;LNCi_v5.2_str	ZFAS1;ZFAS1;RF02215;ZFAS1;SNORD12;SNORD12B;ZNFX1;RF02216;ZNFX1;ZFAS1;ZFAS1;ZFAS1;ZFAS1;ZFAS1;ZFAS1;ZFAS1;ZFAS1;ZFAS1;ZNFX1;ZFAS1;RF02217;ZFAS1;ZFAS1;SNORD12C;ZFAS1;ZFAS1;ZFAS1;ZFAS1;ZFAS1;ZFAS1;ZNFX1;ZFAS1;ZFAS1	-2727;-2727;-2512;-2356;-4768;-4404;2511;-3201;2150;-823;-4592;-3258;-2263;-2668;-2668;-2263;-2263;-2738;2304;-2262;-4570;-2263;-2726;-3025;-4592;-2726;-2726;-2726;-823;-2726;2126;-2726;-2726	p-LNC;p-LNC;small-NC;p-LNC;small-NC;small-NC;Coding;small-NC;Coding;e-LNC;e-LNC;p-LNC;p-LNC;p-LNC;p-LNC;p-LNC;p-LNC;p-LNC;Coding;p-LNC;small-NC;p-LNC;p-LNC;small-NC;e-LNC;p-LNC;p-LNC;p-LNC;e-LNC;p-LNC;Coding;p-LNC;p-LNC	ENST00000396105;ENST00000371754;ENST00000371752;ENST00000371744	ENS_v93	ZNFX1;ZNFX1;ZNFX1;ZNFX1	Coding;Coding;Coding;Coding	K562;HEPG2;NHEK;HMEC;NHLF;HUVEC	GM12878	HEPG2=unk /// HUVEC=unk /// NHEK=unk /// K562=unk /// HMEC=unk /// NHLF=unk	HEPG2=unk /// HUVEC=unk /// NHEK=unk /// K562=unk /// HMEC=unk /// NHLF=unk	K562=ZFAS1:19;ZFAS1:20 /// HMEC=ZFAS1:20;ZFAS1:19 /// HUVEC=ZFAS1:19;ZFAS1:20 /// GM12878=ENST00000371743;ZFAS1:25;ENST00000458653;ZFAS1:22;ENST00000371752;ENST00000371744;ENST00000386307;ENST00000450535;ZFAS1:27;ZFAS1:10;ENST00000615787;ENST00000371754;ZFAS1:17;ENST00000396105;ENST00000615977;ZFAS1:20;ZFAS1:24;ENST00000391002;ZFAS1:19;ZFAS1:21;ENST00000410433;ZFAS1:29;ENST00000441722;ZFAS1:26;ZF…	K562=ZFAS1;ZFAS1 /// HMEC=ZFAS1;ZFAS1 /// HUVEC=ZFAS1;ZFAS1 /// GM12878=ZFAS1;ZFAS1;ZFAS1;ZFAS1;ZNFX1;ZNFX1;SNORD12C;ZFAS1;ZFAS1;ZFAS1;RF02215;ZNFX1;ZFAS1;ZNFX1;RF02217;ZFAS1;ZFAS1;SNORD12;ZFAS1;ZFAS1;SNORD12B;ZFAS1;ZFAS1;ZFAS1;ZFAS1;ZFAS1;ZFAS1;RF02216;ZFAS1;ZFAS1;ZFAS1;ZFAS1;ZFAS1 /// HEPG2=ZFAS1;ZFAS1	K562=e-LNC;e-LNC /// HMEC=e-LNC;e-LNC /// HUVEC=e-LNC;e-LNC /// GM12878=p-LNC;p-LNC;p-LNC;p-LNC;Coding;Coding;small-NC;p-LNC;p-LNC;p-LNC;small-NC;Coding;p-LNC;Coding;small-NC;e-LNC;p-LNC;small-NC;e-LNC;p-LNC;small-NC;e-LNC;p-LNC;p-LNC;p-LNC;p-LNC;p-LNC;small-NC;p-LNC;p-LNC;e-LNC;p-LNC;p-LNC /// HEPG2=e-LNC;e-LNC
cg23975975	0.682913	0.000547489	0.0116807	Hyper	Intergenic	chr18	S.Shore	76192780					ENS_v93					ENS_v93
cg18888392	0.682798	4.70177e-05	0.00258275	Hyper	Promoter	chr8	Open.Sea	58934797				unk	unk	unk	unk	unk	ENST00000361488;lnc-FAM110B-1:3;ENST00000519262;lnc-FAM110B-1:4;ENST00000520369	ENS_v93	FAM110B;FAM110B;FAM110B;FAM110B;FAM110B	p-LNC;p-LNC;p-LNC;p-LNC;p-LNC		GM12878			GM12878=unk	GM12878=unk	GM12878=unk
cg23497879	0.682713	0.00038445	0.00936348	Hyper	Enhancer	chr13	Open.Sea	72725526	unk	unk	unk		ENS_v93					ENS_v93			HMEC;HSMM;NHEK		HMEC=unk /// HSMM=unk /// NHEK=unk	HMEC=unk /// HSMM=unk /// NHEK=unk
cg12783799	0.682702	0.000233389	0.00687575	Hyper	Gene body	chr13	N.Shelve	20803852					ENS_v93				ENST00000645654;ENST00000643121;ENST00000400065;ENST00000647243;ENST00000644667;ENST00000400066;ENST00000643211;lnc-GJB2-2:1;ENST00000644283;ENST00000642251;ENST00000644236;ENST00000241124;ENST00000647029;ENST00000356192;ENST00000646108	ENS_v93	GJB6;GJB6;GJB6;GJB6;GJB6;GJB6;GJB6;GJB6;GJB6;GJB6;GJB6;GJB6;GJB6;GJB6;GJB6	Coding;Coding;Coding;Coding;Coding;Coding;Coding;Coding;Coding;Coding;Coding;Coding;Coding;Coding;Coding
cg20025956	0.682615	0.000849734	0.015329	Hyper	Enhancer	chr13	Open.Sea	109508277	unk	unk	unk	ENST00000482793	ENS_v93	MYO16	633	e-LNC	ENST00000482793;ENST00000357550;ENST00000375857;ENST00000356711;ENST00000457511;ENST00000251041	ENS_v93	MYO16;MYO16;MYO16;MYO16;MYO16;MYO16	Coding;Coding;Coding;Coding;Coding;Coding	H1HESC;GM12878		H1HESC=unk /// GM12878=unk	H1HESC=unk /// GM12878=unk	GM12878=ENST00000482793	GM12878=MYO16	GM12878=e-LNC
cg27501873	0.682603	9.9608e-06	0.00104426	Hyper	Intergenic	chr6	Open.Sea	81785825					ENS_v93					ENS_v93
cg18830993	0.682602	0.000269054	0.00751754	Hyper	Enhancer	chr14	Open.Sea	56672508	unk	unk	unk		LNCi_v5.2_str				ENST00000267460;ENST00000559044;ENST00000561019	ENS_v93	PELI2;PELI2;PELI2	Coding;Coding;Coding	NHEK;K562;HUVEC		K562=unk /// HUVEC=unk /// NHEK=unk	K562=unk /// HUVEC=unk /// NHEK=unk
cg08969650	0.682382	0.000275758	0.00762991	Hyper	Enhancer	chr1	Open.Sea	45501245	ENST00000246337	ENS_v93	UROD		unk				ENST00000359600	ENS_v93	ZSWIM5	Coding	K562		K562=ENST00000246337	K562=UROD
cg04122198	0.682282	1.56686e-05	0.00135785	Hyper	Enhancer	chr2	Open.Sea	159174180	unk	unk	unk		ENS_v93				ENST00000417066;ENST00000451554;ENST00000283233;ENST00000454257;ENST00000448656;ENST00000409187	ENS_v93	CCDC148;CCDC148;CCDC148;CCDC148;CCDC148;CCDC148	Coding;Coding;Coding;Coding;Coding;Coding	K562;H1HESC		K562=unk /// H1HESC=unk	K562=unk /// H1HESC=unk
cg20180538	0.682124	0.000685682	0.0134155	Hyper	Gene body	chr3	Open.Sea	64559102					ENS_v93				ENST00000295903;ENST00000481060;ENST00000626280;ENST00000474313;ENST00000493124;ENST00000498707;ENST00000482490;ADAMTS9-AS1:22;ENST00000594810;ENST00000470447;ENST00000625328;ENST00000626014	ENS_v93	ADAMTS9-AS1;ADAMTS9-AS1;ADAMTS9-AS1;ADAMTS9-AS1;ADAMTS9-AS1;ADAMTS9-AS1;ADAMTS9-AS1;ADAMTS9-AS1;ADAMTS9-AS1;ADAMTS9-AS1;ADAMTS9-AS1;ADAMTS9-AS1	p-LNC;p-LNC;p-LNC;p-LNC;p-LNC;p-LNC;p-LNC;p-LNC;p-LNC;p-LNC;p-LNC;p-LNC
cg25595500	0.682048	3.20711e-06	0.000570253	Hyper	Enhancer	chr6	Open.Sea	113360369	unk	unk	unk		ENS_v93					ENS_v93			K562		K562=unk	K562=unk
cg10415401	0.681971	0.000168557	0.00561549	Hyper	Intergenic	chr12	Open.Sea	42139999					LNCi_v5.2_str/ENS_v93					LNCi_v5.2_str/ENS_v93
cg24297835	0.681869	0.000112386	0.00438745	Hyper	Gene body	chr8	Open.Sea	133732174					ENS_v93				ENST00000356838;ENST00000522780;ENST00000377901;ENST00000523829	ENS_v93	TMEM71;TMEM71;TMEM71;TMEM71	Coding;Coding;Coding;Coding
cg16002985	0.681866	4.37533e-05	0.00247827	Hyper	Enhancer	chr4	Open.Sea	149803689	unk	unk	unk		ENS_v93					ENS_v93			H1HESC		H1HESC=unk	H1HESC=unk
cg05128504	0.681813	0.000615201	0.0125305	Hyper	Enhancer	chr5	Open.Sea	38106218	unk	unk	unk		ENS_v93				LINC02107:3	LNCi_v5.2_str/ENS_v93	LINC02107	unk-LNC	HEPG2		HEPG2=unk	HEPG2=unk
cg00700455	0.681773	5.21548e-05	0.00274909	Hyper	Gene body	chr1	Open.Sea	100179606					LNCi_v5.2_str				ENST00000646001;ENST00000287474;ENST00000492943	ENS_v93	FRRS1;FRRS1;FRRS1	unk-LNC;unk-LNC;unk-LNC
cg27405946	0.681742	9.70569e-06	0.0010289	Hyper	Enhancer	chr12	S.Shelve	102096066	unk	unk	unk		LNCi_v5.2_str/ENS_v93				ENST00000549128;ENST00000549872;ENST00000546490;ENST00000552351;ENST00000229266;ENST00000552215;ENST00000550385	ENS_v93	CHPT1;CHPT1;CHPT1;CHPT1;CHPT1;CHPT1;CHPT1	p-LNC;p-LNC;p-LNC;p-LNC;p-LNC;p-LNC;p-LNC	K562		K562=unk	K562=unk
cg23995605	0.681543	7.7905e-05	0.00350197	Hyper	Enhancer	chr6	S.Shore	160681418	unk	unk	unk		ENS_v93				ENST00000366952	ENS_v93	SLC22A2	Coding	H1HESC;HMEC;NHEK		H1HESC=unk /// HMEC=unk /// NHEK=unk	H1HESC=unk /// HMEC=unk /// NHEK=unk
cg10460080	0.681542	5.67816e-08	0.000126822	Hyper	Enhancer	chr12	Open.Sea	48133493	unk	unk	unk	ENST00000490387;ENST00000476259;lnc-ENDOU-4:2	ENS_v93;ENS_v93;LNCi_v5.2_str	RAPGEF3;RAPGEF3;lnc-ENDOU-4	14;685;14	e-LNC;e-LNC;e-LNC	ENST00000473777;ENST00000490387;ENST00000449771;ENST00000405493;ENST00000488250;ENST00000389212;ENST00000548919;ENST00000476259;ENST00000479866;ENST00000549151;ENST00000548434;lnc-ENDOU-4:2;ENST00000547799;ENST00000547856;ENST00000395360;ENST00000482843	ENS_v93	RAPGEF3;RAPGEF3;RAPGEF3;RAPGEF3;RAPGEF3;RAPGEF3;RAPGEF3;RAPGEF3;RAPGEF3;RAPGEF3;RAPGEF3;RAPGEF3;RAPGEF3;RAPGEF3;RAPGEF3;RAPGEF3	p-LNC;p-LNC;p-LNC;p-LNC;p-LNC;p-LNC;p-LNC;p-LNC;p-LNC;p-LNC;p-LNC;p-LNC;p-LNC;p-LNC;p-LNC;p-LNC	K562;GM12878		K562=unk /// GM12878=unk	K562=unk /// GM12878=unk	K562=ENST00000490387;lnc-ENDOU-4:2;ENST00000476259 /// GM12878=lnc-ENDOU-4:2;ENST00000490387	K562=RAPGEF3;lnc-ENDOU-4;RAPGEF3 /// GM12878=lnc-ENDOU-4;RAPGEF3	K562=e-LNC;e-LNC;e-LNC /// GM12878=e-LNC;e-LNC
cg12986639	0.681415	7.69757e-05	0.00347663	Hyper	Gene body	chr7	Open.Sea	141673903					ENS_v93				ENST00000465654	ENS_v93	MGAM	Coding
cg19621723	0.681145	0.000120091	0.00455995	Hyper	Enhancer	chr10	Open.Sea	11122821	lnc-USP6NL-4:1	LNCi_v5.2_str/ENS_v93	lnc-USP6NL-4		ENS_v93				ENST00000416382;ENST00000632065;ENST00000637215;ENST00000633077;ENST00000631460;ENST00000542579;CELF2-AS2:9;ENST00000636488;ENST00000633200;CELF2-AS2:10;ENST00000631816;ENST00000638035;ENST00000632728;CELF2-AS2:2;CELF2-AS2:3;CELF2-AS2:4;CELF2-AS2:5;CELF2-AS2:6	LNCi_v5.2_str	CELF2-AS2;CELF2-AS2;CELF2-AS2;CELF2-AS2;CELF2-AS2;CELF2-AS2;CELF2-AS2;CELF2-AS2;CELF2-AS2;CELF2-AS2;CELF2-AS2;CELF2-AS2;CELF2-AS2;CELF2-AS2;CELF2-AS2;CELF2-AS2;CELF2-AS2;CELF2-AS2	unk-LNC;unk-LNC;unk-LNC;unk-LNC;unk-LNC;unk-LNC;unk-LNC;unk-LNC;unk-LNC;unk-LNC;unk-LNC;unk-LNC;unk-LNC;unk-LNC;unk-LNC;unk-LNC;unk-LNC;unk-LNC	GM12878		GM12878=lnc-USP6NL-4:1	GM12878=lnc-USP6NL-4
cg20689681	0.681141	8.81284e-05	0.00377641	Hyper	Enhancer	chr5	Open.Sea	35159949	ENST00000382002;ENST00000342382;ENST00000336767	EnhAtlas;EnhAtlas;ENS_v93;ENS_v93	Deprecated;Deprecated;DNAJC21;BRIX1		ENS_v93				ENST00000618457;ENST00000504500;ENST00000515839;ENST00000509839;ENST00000508107	ENS_v93	PRLR;PRLR;PRLR;PRLR;PRLR	Coding;Coding;Coding;Coding;Coding	HEPG2		HEPG2=ENST00000342382;ENST00000382002;ENST00000336767	HEPG2=DNAJC21;Deprecated;BRIX1
cg26500501	0.680988	4.22786e-06	0.000662481	Hyper	Enhancer	chr4	Open.Sea	129271175	ENST00000515069;ENST00000512483	ENS_v93;ENS_v93;ENS_v93	PLK4;PLK4;PGRMC2		ENS_v93				lnc-LARP1B-1:20;lnc-LARP1B-1:23;lnc-LARP1B-1:24;lnc-LARP1B-1:2;lnc-LARP1B-1:1	LNCi_v5.2_str/ENS_v93	lnc-LARP1B-1;lnc-LARP1B-1;lnc-LARP1B-1;lnc-LARP1B-1;lnc-LARP1B-1	e-LNC;e-LNC;e-LNC;e-LNC;e-LNC	HEPG2;NHLF;K562;H1HESC		K562=ENST00000515069;ENST00000512483 /// HEPG2=ENST00000512483;ENST00000515069 /// NHLF=unk /// H1HESC=unk	K562=PLK4;PGRMC2 /// HEPG2=PGRMC2;PLK4 /// NHLF=unk /// H1HESC=unk
cg23792718	0.680954	1.23048e-06	0.000357446	Hyper	Intergenic	chr6	Open.Sea	104729268					ENS_v93					ENS_v93
cg12347098	0.680845	0.000166633	0.00557374	Hyper	Enhancer	chr13	Open.Sea	49356869	ENST00000378654;ENST00000258662;ENST00000541916	ENS_v93;ENS_v93;ENS_v93;ENS_v93	SUCLA2;SUCLA2;NUDT15;FNDC3A		ENS_v93;ENS_v93;LNCi_v5.2_str					ENS_v93;ENS_v93;LNCi_v5.2_str			HMEC;NHLF		HMEC=unk /// NHLF=ENST00000378654;ENST00000541916;ENST00000258662	HMEC=unk /// NHLF=SUCLA2;FNDC3A;NUDT15
cg08877283	0.680829	7.78904e-05	0.00350173	Hyper	Gene body	chr11	Open.Sea	120725871					LNCi_v5.2_str				ENST00000638419;ENST00000533291;ENST00000438375;ENST00000527524	ENS_v93	GRIK4;GRIK4;GRIK4;GRIK4	Coding;Coding;Coding;Coding
cg18022884	0.680791	3.94229e-05	0.00232792	Hyper	Enhancer	chr10	Open.Sea	124318974	unk	unk	unk		ENS_v93					ENS_v93			NHEK;HMEC		HMEC=unk /// NHEK=unk	HMEC=unk /// NHEK=unk
cg27427263	0.680654	8.03246e-07	0.000298617	Hyper	Enhancer	chr2	N.Shelve	60772746	ENST00000335712	ENS_v93	BCL11A	ENST00000492272;ENST00000645224;ENST00000477659;lnc-PUS10-5:1;ENST00000644606;lnc-PUS10-5:2;ENST00000645455	ENS_v93;ENS_v93;ENS_v93;LNCi_v5.2_str;ENS_v93;LNCi_v5.2_str;ENS_v93	BCL11A;BCL11A;BCL11A;lnc-PUS10-5;BCL11A;lnc-PUS10-5;BCL11A	-17076;-17396;-9405;-17076;783;-17396;-17756	e-LNC;e-LNC;e-LNC;e-LNC;e-LNC;e-LNC;e-LNC	ENST00000647469;ENST00000646249;ENST00000409351;ENST00000644606;ENST00000643004;ENST00000643716;ENST00000643222;ENST00000647472;ENST00000358510;ENST00000642180;ENST00000356842;ENST00000335712;ENST00000359629;ENST00000489183;ENST00000642439;ENST00000489516;ENST00000631857;ENST00000642384;ENST00000643459	ENS_v93	BCL11A;BCL11A;BCL11A;BCL11A;BCL11A;BCL11A;BCL11A;BCL11A;BCL11A;BCL11A;BCL11A;BCL11A;BCL11A;BCL11A;BCL11A;BCL11A;BCL11A;BCL11A;BCL11A	Coding;Coding;Coding;Coding;Coding;Coding;Coding;Coding;Coding;Coding;Coding;Coding;Coding;Coding;Coding;Coding;Coding;Coding;Coding	NHEK;GM12878		GM12878=ENST00000335712 /// NHEK=ENST00000335712	GM12878=BCL11A /// NHEK=BCL11A	GM12878=ENST00000644606 /// NHEK=ENST00000477659;ENST00000645224;ENST00000645455;ENST00000492272;lnc-PUS10-5:1;lnc-PUS10-5:2;ENST00000644606	GM12878=BCL11A /// NHEK=BCL11A;BCL11A;BCL11A;BCL11A;lnc-PUS10-5;lnc-PUS10-5;BCL11A	GM12878=e-LNC /// NHEK=e-LNC;e-LNC;e-LNC;e-LNC;e-LNC;e-LNC;e-LNC
cg06012135	0.680244	3.80528e-06	0.000625229	Hyper	Mixed	chr1	Open.Sea	174841093	unk	unk	unk	unk	unk	unk	unk	unk	ENST00000251507;ENST00000489615;ENST00000325589;ENST00000529145;ENST00000347255;ENST00000469553;ENST00000367687	ENS_v93	RABGAP1L;RABGAP1L;RABGAP1L;RABGAP1L;RABGAP1L;RABGAP1L;RABGAP1L	Coding;Coding;Coding;Coding;Coding;Coding;Coding	H1HESC;HMEC;K562;NHEK	GM12878	H1HESC=unk /// HMEC=unk /// K562=unk /// NHEK=unk	H1HESC=unk /// HMEC=unk /// K562=unk /// NHEK=unk	GM12878=unk	GM12878=unk	GM12878=unk
cg08849079	0.680231	2.10498e-06	0.000465012	Hyper	Enhancer	chr6	Open.Sea	147354020	unk	unk	unk		ENS_v93				STXBP5-AS1:21;STXBP5-AS1:23;STXBP5-AS1:22;STXBP5-AS1:25;STXBP5-AS1:24;STXBP5-AS1:26;STXBP5-AS1:18;STXBP5-AS1:16;STXBP5-AS1:15;STXBP5-AS1:34;STXBP5-AS1:17;STXBP5-AS1:8;STXBP5-AS1:2;STXBP5-AS1:3;STXBP5-AS1:1;STXBP5-AS1:6;STXBP5-AS1:7;STXBP5-AS1:5	LNCi_v5.2_str/ENS_v93	STXBP5-AS1;STXBP5-AS1;STXBP5-AS1;STXBP5-AS1;STXBP5-AS1;STXBP5-AS1;STXBP5-AS1;STXBP5-AS1;STXBP5-AS1;STXBP5-AS1;STXBP5-AS1;STXBP5-AS1;STXBP5-AS1;STXBP5-AS1;STXBP5-AS1;STXBP5-AS1;STXBP5-AS1;STXBP5-AS1	e-LNC;e-LNC;e-LNC;e-LNC;e-LNC;e-LNC;e-LNC;e-LNC;e-LNC;e-LNC;e-LNC;e-LNC;e-LNC;e-LNC;e-LNC;e-LNC;e-LNC;e-LNC	H1HESC		H1HESC=unk	H1HESC=unk
cg21306078	0.680042	0.000234998	0.00690228	Hyper	Enhancer	chr5	Open.Sea	146852353	unk	unk	unk		ENS_v93				lnc-JAKMIP2-2:1;ENST00000343218;ENST00000504965	ENS_v93	DPYSL3;DPYSL3;DPYSL3	p-LNC;p-LNC;p-LNC	HUVEC		HUVEC=unk	HUVEC=unk
cg04391253	0.679973	2.84886e-06	0.000537852	Hyper	Intergenic	chr9	Open.Sea	81396981					ENS_v93					ENS_v93
cg16913068	0.67985	3.9237e-06	0.000635592	Hyper	Promoter	chr6	Open.Sea	70500562				ENST00000370570	ENS_v93	LMBRD1	-5	Coding	ENST00000472827;ENST00000370577	ENS_v93	LMBRD1;LMBRD1	Coding;Coding		GM12878			GM12878=ENST00000370570	GM12878=LMBRD1	GM12878=Coding
cg22570104	0.679524	7.2238e-05	0.00334779	Hyper	Enhancer	chr8	Open.Sea	11706556	unk	unk	unk	ENST00000420692;ENST00000532409;ENST00000530624;ENST00000530290;ENST00000533110;lnc-DEFB136-2:1	ENS_v93;ENS_v93;ENS_v93;ENS_v93;ENS_v93;LNCi_v5.2_str/ENS_v93	CTSB;CTSB;CTSB;CTSB;CTSB;lnc-DEFB136-2	-344;531;-538;-420;1000;-2656	e-LNC;e-LNC;e-LNC;e-LNC;e-LNC;e-LNC	ENST00000353047;ENST00000531089;ENST00000534636;ENST00000534510;ENST00000533572;ENST00000530296;ENST00000453527;ENST00000533455;ENST00000532409;ENST00000525076;ENST00000345125;ENST00000526195;ENST00000533110;ENST00000531551;ENST00000530640	ENS_v93	CTSB;CTSB;CTSB;CTSB;CTSB;CTSB;CTSB;CTSB;CTSB;CTSB;CTSB;CTSB;CTSB;CTSB;CTSB	Coding;Coding;Coding;Coding;Coding;Coding;Coding;Coding;Coding;Coding;Coding;Coding;Coding;Coding;Coding	HMEC;NHEK		HMEC=unk /// NHEK=unk	HMEC=unk /// NHEK=unk	HMEC=ENST00000420692;ENST00000530624;ENST00000530290;ENST00000532409;ENST00000533110 /// NHEK=ENST00000530290;lnc-DEFB136-2:1;ENST00000530624;ENST00000533110;ENST00000420692;ENST00000532409	HMEC=CTSB;CTSB;CTSB;CTSB;CTSB /// NHEK=CTSB;lnc-DEFB136-2;CTSB;CTSB;CTSB;CTSB	HMEC=e-LNC;e-LNC;e-LNC;e-LNC;e-LNC /// NHEK=e-LNC;e-LNC;e-LNC;e-LNC;e-LNC;e-LNC
cg10631174	0.679443	0.000200692	0.00626905	Hyper	Enhancer	chr3	N.Shelve	44278702	unk	unk	unk		ENS_v93					ENS_v93			K562		K562=unk	K562=unk
cg04823857	0.679369	6.42837e-06	0.000827572	Hyper	Gene body	chr3	Open.Sea	124635298					LNCi_v5.2_str				ENST00000616727;ENST00000478191	ENS_v93	MUC13;MUC13	Coding;Coding
cg17801930	0.679222	8.15175e-05	0.00359672	Hyper	Intergenic	chr5	Open.Sea	56009405					ENS_v93					ENS_v93
cg12141898	0.679202	9.54737e-05	0.00396424	Hyper	Enhancer	chr3	Open.Sea	143020241	unk	unk	unk		ENS_v93				ENST00000316549	ENS_v93	SLC9A9	Coding	K562		K562=unk	K562=unk
cg20426364	0.679164	3.66403e-07	0.000218178	Hyper	Enhancer	chr6	Open.Sea	22035909	unk	unk	unk		ENS_v93				CASC15:6;CASC15:7;CASC15:5;CASC15:3;CASC15:13;CASC15:52;CASC15:14;CASC15:15;CASC15:38;CASC15:37;CASC15:53;CASC15:33;CASC15:30;CASC15:47;CASC15:46;CASC15:45;CASC15:44;CASC15:43;CASC15:42;CASC15:54;CASC15:75;CASC15:12;CASC15:55;CASC15:56;CASC15:10	LNCi_v5.2_str	CASC15;CASC15;CASC15;CASC15;CASC15;CASC15;CASC15;CASC15;CASC15;CASC15;CASC15;CASC15;CASC15;CASC15;CASC15;CASC15;CASC15;CASC15;CASC15;CASC15;CASC15;CASC15;CASC15;CASC15;CASC15	unk-LNC;unk-LNC;unk-LNC;unk-LNC;unk-LNC;unk-LNC;unk-LNC;unk-LNC;unk-LNC;unk-LNC;unk-LNC;unk-LNC;unk-LNC;unk-LNC;unk-LNC;unk-LNC;unk-LNC;unk-LNC;unk-LNC;unk-LNC;unk-LNC;unk-LNC;unk-LNC;unk-LNC;unk-LNC	K562;H1HESC;GM12878		K562=unk /// H1HESC=unk /// GM12878=unk	K562=unk /// H1HESC=unk /// GM12878=unk
cg16251564	0.679027	2.44983e-07	0.000188656	Hyper	Gene body	chr2	Open.Sea	217223563					ENS_v93				ENST00000273067	ENS_v93	MARCH4	Coding
cg03601444	0.678975	0.00133214	0.0202853	Hyper	Gene body	chr18	Open.Sea	10754208					ENS_v93				ENST00000383408;ENST00000302079;ENST00000580640;ENST00000503781;ENST00000582913	ENS_v93	PIEZO2;PIEZO2;PIEZO2;PIEZO2;PIEZO2	Coding;Coding;Coding;Coding;Coding
cg02450248	0.678961	0.000112702	0.00439543	Hyper	Enhancer	chr9	Open.Sea	16145918	ENST00000380672	ENS_v93	BNC2		ENS_v93					ENS_v93			HSMM;NHEK;HMEC		HMEC=unk /// HSMM=ENST00000380672 /// NHEK=unk	HMEC=unk /// HSMM=BNC2 /// NHEK=unk
cg23704359	0.678941	0.000110932	0.00435249	Hyper	Gene body	chr1	Open.Sea	239871732					ENS_v93				ENST00000615928;ENST00000468573;CHRM3-AS2:1;CHRM3-AS2:3;CHRM3-AS2:2;CHRM3-AS2:5;CHRM3-AS2:4;CHRM3-AS2:7;CHRM3-AS2:6;CHRM3-AS2:9;CHRM3-AS2:8;lnc-CHRM3-1:1;ENST00000255380	ENS_v93	CHRM3;CHRM3;CHRM3;CHRM3;CHRM3;CHRM3;CHRM3;CHRM3;CHRM3;CHRM3;CHRM3;CHRM3;CHRM3	Coding;Coding;Coding;Coding;Coding;Coding;Coding;Coding;Coding;Coding;Coding;Coding;Coding
cg04009611	0.678887	9.98807e-09	9.29469e-05	Hyper	Intergenic	chr3	Open.Sea	112128752					ENS_v93					ENS_v93
cg17062268	0.678559	0.000259022	0.00734298	Hyper	Enhancer	chr12	Open.Sea	5353230	unk	unk	unk	LINC02443:14;LINC02443:12;LINC02443:13;LINC02443:11	LNCi_v5.2_str;LNCi_v5.2_str;LNCi_v5.2_str/ENS_v93;LNCi_v5.2_str	LINC02443;LINC02443;LINC02443;LINC02443	-913;151;-913;151	e-LNC;e-LNC;e-LNC;e-LNC	LINC02443:12;LINC02443:11	LNCi_v5.2_str	LINC02443;LINC02443	e-LNC;e-LNC	K562;H1HESC;HSMM		K562=unk /// H1HESC=unk /// HSMM=unk	K562=unk /// H1HESC=unk /// HSMM=unk	H1HESC=LINC02443:11;LINC02443:12 /// K562=LINC02443:11;LINC02443:12 /// HSMM=LINC02443:13;LINC02443:12;LINC02443:14;LINC02443:11	H1HESC=LINC02443;LINC02443 /// K562=LINC02443;LINC02443 /// HSMM=LINC02443;LINC02443;LINC02443;LINC02443	H1HESC=e-LNC;e-LNC /// K562=e-LNC;e-LNC /// HSMM=e-LNC;e-LNC;e-LNC;e-LNC
cg21036194	0.678551	0.000260392	0.00736823	Hyper	Gene body	chr5	Open.Sea	121742044					ENS_v93;ENS_v93;ENS_v93;ENS_v93;ENS_v93;ENS_v93;ENS_v93;ENS_v93;ENS_v93;ENS_v93;ENS_v93				ENST00000508017;ENST00000395466;ENST00000504884;ENST00000261367;ENST00000261368;ENST00000509023;ENST00000395469;ENST00000512146;ENST00000542191;ENST00000512385;ENST00000379538;ENST00000515215;ENST00000510003;ENST00000506272;ENST00000509154;ENST00000508681;ENST00000514467;ENST00000414317;ENST00000510658	ENS_v93	SNCAIP;SNCAIP;SNCAIP;SNCAIP;SNCAIP;SNCAIP;SNCAIP;SNCAIP;SNCAIP;SNCAIP;SNCAIP;SNCAIP;SNCAIP;SNCAIP;SNCAIP;SNCAIP;SNCAIP;SNCAIP;SNCAIP	Coding;Coding;Coding;Coding;Coding;Coding;Coding;Coding;Coding;Coding;Coding;Coding;Coding;Coding;Coding;Coding;Coding;Coding;Coding
cg16846842	0.678526	0.000115619	0.00445921	Hyper	Enhancer	chr5	Open.Sea	72721765	ENST00000335895	ENS_v93	BTF3		ENS_v93					ENS_v93			NHEK;HMEC		HMEC=unk /// NHEK=ENST00000335895	HMEC=unk /// NHEK=BTF3
cg07482571	0.678485	4.16515e-06	0.000657633	Hyper	Gene body	chr15	Open.Sea	91464689					ENS_v93				ENST00000559717;VPS33B-DT:17;ENST00000360468	ENS_v93	MAN2A2;MAN2A2;MAN2A2	Coding;Coding;Coding
cg19426232	0.678457	5.48162e-05	0.00283292	Hyper	Gene body	chr7	Open.Sea	73401986					ENS_v93				lnc-ELN-3:1	LNCi_v5.2_str/ENS_v93	lnc-ELN-3	unk-LNC
cg11535506	0.678299	3.27652e-06	0.000576568	Hyper	Gene body	chr1	Open.Sea	152132450					ENS_v93				ENST00000628080	ENS_v93	PUDPP2	unk-LNC
cg03830198	0.678291	1.81753e-05	0.00147962	Hyper	Gene body	chr7	Open.Sea	111030944					unk				ENST00000452895;ENST00000450877;ENST00000447215;ENST00000331762;ENST00000405709	ENS_v93	IMMP2L;IMMP2L;IMMP2L;IMMP2L;IMMP2L	Coding;Coding;Coding;Coding;Coding
cg24750091	0.678266	0.000535848	0.0115248	Hyper	Enhancer	chr4	Open.Sea	57000596	unk	unk	unk		ENS_v93				ENST00000636006;ENST00000646253;ENST00000629263	ENS_v93	KIAA1211;KIAA1211;KIAA1211	Coding;Coding;Coding	H1HESC;HUVEC;HSMM;HEPG2		H1HESC=unk /// HEPG2=unk /// HUVEC=unk /// HSMM=unk	H1HESC=unk /// HEPG2=unk /// HUVEC=unk /// HSMM=unk
cg14373585	0.678254	4.02177e-06	0.000644363	Hyper	Promoter	chr18	N.Shore	59000597				ENST00000538374;ENST00000262717	ENS_v93;ENS_v93	CDH20;CDH20	-909;-218	Coding;Coding		ENS_v93;ENS_v93				H1HESC;HUVEC;NHLF			H1HESC=ENST00000262717;ENST00000538374 /// HUVEC=ENST00000262717;ENST00000538374 /// NHLF=ENST00000262717;ENST00000538374	H1HESC=CDH20;CDH20 /// HUVEC=CDH20;CDH20 /// NHLF=CDH20;CDH20	H1HESC=Coding;Coding /// HUVEC=Coding;Coding /// NHLF=Coding;Coding
cg01547466	0.677732	3.11655e-05	0.00203195	Hyper	Enhancer	chr18	Open.Sea	22813556	unk	unk	unk	ENST00000577720	ENS_v93	ZNF521	-2062	e-LNC	ENST00000581869;ENST00000577801;ENST00000579111;ENST00000538137;ENST00000583398;ENST00000399425;ENST00000583005;ENST00000580488;ENST00000361524;ENST00000584787;lnc-ZNF521-7:2;lnc-ZNF521-7:3;lnc-ZNF521-7:1	LNCi_v5.2_str	lnc-ZNF521-7;lnc-ZNF521-7;lnc-ZNF521-7;lnc-ZNF521-7;lnc-ZNF521-7;lnc-ZNF521-7;lnc-ZNF521-7;lnc-ZNF521-7;lnc-ZNF521-7;lnc-ZNF521-7;lnc-ZNF521-7;lnc-ZNF521-7;lnc-ZNF521-7	p-LNC;p-LNC;p-LNC;p-LNC;p-LNC;p-LNC;p-LNC;p-LNC;p-LNC;p-LNC;p-LNC;p-LNC;p-LNC	HUVEC;NHLF		HUVEC=unk /// NHLF=unk	HUVEC=unk /// NHLF=unk	HUVEC=ENST00000577720 /// NHLF=ENST00000577720	HUVEC=ZNF521 /// NHLF=ZNF521	HUVEC=e-LNC /// NHLF=e-LNC
cg01666163	0.677647	0.000152519	0.00528032	Hyper	Gene body	chr15	Open.Sea	51616154					ENS_v93;ENS_v93;ENS_v93;ENS_v93				ENST00000439712;ENST00000561075;ENST00000453807;ENST00000492852;ENST00000558328;ENST00000396404;ENST00000405011;ENST00000396402;lnc-DMXL2-2:1;ENST00000557858;ENST00000557934;ENST00000559980	ENS_v93	CYP19A1;CYP19A1;CYP19A1;CYP19A1;CYP19A1;CYP19A1;CYP19A1;CYP19A1;CYP19A1;CYP19A1;CYP19A1;CYP19A1	Coding;Coding;Coding;Coding;Coding;Coding;Coding;Coding;Coding;Coding;Coding;Coding
cg20394549	0.677644	2.83276e-05	0.00191641	Hyper	Enhancer	chr5	Open.Sea	38147345	ENST00000502536;LINC02119:3	ENS_v93;ENS_v93;LNCi_v5.2_str/ENS_v93	OSMR;OSMR;LINC02119		ENS_v93				LINC02107:3	LNCi_v5.2_str/ENS_v93	LINC02107	unk-LNC	HEPG2		HEPG2=ENST00000502536;LINC02119:3	HEPG2=OSMR;LINC02119
cg14451846	0.67749	3.84519e-05	0.00229458	Hyper	Gene body	chr4	Open.Sea	54481135					ENS_v93				ENST00000507168;lnc-SCFD2-5:1;ENST00000507166;ENST00000504299;ENST00000510143;ENST00000504605;ENST00000513421	ENS_v93	LNX1;LNX1;LNX1;LNX1;LNX1;LNX1;LNX1	Coding;Coding;Coding;Coding;Coding;Coding;Coding
cg05941610	0.677427	0.000266943	0.00748017	Hyper	Gene body	chr2	Open.Sea	207571069					ENS_v93				ENST00000644951;ENST00000452335	ENS_v93	DYTN;DYTN	Coding;Coding
cg11006261	0.677144	1.59255e-07	0.000167279	Hyper	Enhancer	chr12	Open.Sea	5368265	unk	unk	unk		ENS_v93					ENS_v93			HMEC;HSMM;NHLF;NHEK;H1HESC		H1HESC=unk /// HMEC=unk /// NHLF=unk /// HSMM=unk /// NHEK=unk	H1HESC=unk /// HMEC=unk /// NHLF=unk /// HSMM=unk /// NHEK=unk
cg16224128	0.67711	0.000115269	0.00445101	Hyper	Enhancer	chr22	Open.Sea	40999151	ENST00000407029;ENST00000454266	ENS_v93;ENS_v93;EnhAtlas	MKL1;MKL1;Deprecated	lnc-MCHR1-2:1	LNCi_v5.2_str	lnc-MCHR1-2	-3153	e-LNC	ENST00000466278;ENST00000463769;ENST00000355630;lnc-MCHR1-3:4;ENST00000396617;lnc-MCHR1-3:2;lnc-MCHR1-3:3;lnc-MCHR1-3:1;ENST00000402042	ENS_v93	MKL1;MKL1;MKL1;MKL1;MKL1;MKL1;MKL1;MKL1;MKL1	Coding;Coding;Coding;Coding;Coding;Coding;Coding;Coding;Coding	HEPG2;HUVEC;NHLF;HSMM;GM12878;NHEK;HMEC		HEPG2=unk /// HUVEC=unk /// NHEK=ENST00000454266;ENST00000407029 /// HMEC=unk /// HSMM=unk /// GM12878=unk /// NHLF=ENST00000407029;ENST00000454266	HEPG2=unk /// HUVEC=unk /// NHEK=Deprecated;MKL1 /// HMEC=unk /// HSMM=unk /// GM12878=unk /// NHLF=MKL1;Deprecated	HMEC=lnc-MCHR1-2:1 /// HSMM=lnc-MCHR1-2:1	HMEC=lnc-MCHR1-2 /// HSMM=lnc-MCHR1-2	HMEC=e-LNC /// HSMM=e-LNC
cg14570210	0.676961	0.000162314	0.00548889	Hyper	Enhancer	chr5	Open.Sea	87195085	unk	unk	unk		ENS_v93					ENS_v93			H1HESC		H1HESC=unk	H1HESC=unk
cg07785556	0.676821	8.10012e-05	0.00358113	Hyper	Gene body	chr1	N.Shelve	214358088					ENS_v93				lnc-PTPN14-11:1	LNCi_v5.2_str/ENS_v93	lnc-PTPN14-11	p-LNC
cg20830627	0.676733	4.21248e-05	0.00242284	Hyper	Enhancer	chr12	Open.Sea	122443562	unk	unk	unk		ENS_v93					ENS_v93			HSMM;GM12878		HSMM=unk /// GM12878=unk	HSMM=unk /// GM12878=unk
cg13609353	0.676723	1.89905e-05	0.00151596	Hyper	Enhancer	chr7	Open.Sea	119974659	unk	unk	unk		LNCi_v5.2_str				ENST00000331113	ENS_v93	KCND2	Coding	GM12878		GM12878=unk	GM12878=unk
cg26521402	0.676695	1.41413e-05	0.00127649	Hyper	Mixed	chr7	S.Shore	89842741	unk	unk	unk	unk	unk	unk	unk	unk	ENST00000428074;ENST00000394632;ENST00000287908;ENST00000394626;ENST00000402625;ENST00000394622;ENST00000394621;ENST00000426158	ENS_v93	STEAP2;STEAP2;STEAP2;STEAP2;STEAP2;STEAP2;STEAP2;STEAP2	Coding;Coding;Coding;Coding;Coding;Coding;Coding;Coding	HEPG2;NHLF	H1HESC	HEPG2=unk /// NHLF=unk	HEPG2=unk /// NHLF=unk	H1HESC=unk	H1HESC=unk	H1HESC=unk
cg24245367	0.676424	3.39724e-05	0.00213282	Hyper	Enhancer	chr8	Open.Sea	54816065	ENST00000355221	ENS_v93	ATP6V1H	lnc-MRPL15-1:1	LNCi_v5.2_str	lnc-MRPL15-1	4497	e-LNC	ENST00000276500;ENST00000517659;ENST00000523064;ENST00000522225;ENST00000297313;lnc-MRPL15-1:1;ENST00000518286;ENST00000344277;ENST00000523280;ENST00000523414	ENS_v93	RGS20;RGS20;RGS20;RGS20;RGS20;RGS20;RGS20;RGS20;RGS20;RGS20	p-LNC;p-LNC;p-LNC;p-LNC;p-LNC;p-LNC;p-LNC;p-LNC;p-LNC;p-LNC	HMEC;HSMM;NHLF;NHEK;GM12878;H1HESC		NHEK=ENST00000355221 /// HMEC=unk /// HSMM=unk /// H1HESC=unk /// GM12878=unk /// NHLF=ENST00000355221	NHEK=ATP6V1H /// HMEC=unk /// HSMM=unk /// H1HESC=unk /// GM12878=unk /// NHLF=ATP6V1H	GM12878=lnc-MRPL15-1:1	GM12878=lnc-MRPL15-1	GM12878=e-LNC
cg14959425	0.676395	8.27643e-06	0.000942295	Hyper	Enhancer	chr7	Open.Sea	20447707	ENST00000222573	ENS_v93	ITGB8		ENS_v93				ENST00000537992;ENST00000222573	ENS_v93	ITGB8;ITGB8	Coding;Coding	HUVEC;NHLF;HSMM;NHEK;HMEC		HUVEC=ENST00000222573 /// NHLF=unk /// HSMM=ENST00000222573 /// NHEK=unk /// HMEC=unk	HUVEC=ITGB8 /// NHLF=unk /// HSMM=ITGB8 /// NHEK=unk /// HMEC=unk
cg22973641	0.676206	2.30197e-05	0.00169827	Hyper	Gene body	chr2	Open.Sea	17783309					ENS_v93				ENST00000457525;ENST00000295156;ENST00000404666;ENST00000406397;ENST00000451533	ENS_v93	VSNL1;VSNL1;VSNL1;VSNL1;VSNL1	Coding;Coding;Coding;Coding;Coding
cg21413742	0.676165	0.000560887	0.0118431	Hyper	Gene body	chr6	Open.Sea	162529734					ENS_v93				ENST00000338468;ENST00000366898;ENST00000366894;ENST00000366897;ENST00000366896;ENST00000479615;ENST00000366892	ENS_v93	PRKN;PRKN;PRKN;PRKN;PRKN;PRKN;PRKN	Coding;Coding;Coding;Coding;Coding;Coding;Coding
cg15892176	0.676046	0.000262702	0.00740756	Hyper	Enhancer	chr4	Open.Sea	15339432	unk	unk	unk		LNCi_v5.2_str				lnc-FBXL5-2:1	LNCi_v5.2_str/ENS_v93	lnc-FBXL5-2	e-LNC	NHLF		NHLF=unk	NHLF=unk
cg00637085	0.67577	2.88288e-05	0.00193787	Hyper	Intergenic	chr5	Open.Sea	126952391					LNCi_v5.2_str					LNCi_v5.2_str
cg14041256	0.675767	5.24728e-05	0.00275845	Hyper	Enhancer	chr19	N.Shelve	8545867	ENST00000559450;ENST00000393927;ENST00000325495	ENS_v93;ENS_v93;ENS_v93;ENS_v93	CERS4;CERS4;ZNF414;HNRNPM	ENST00000597081	ENS_v93	HNRNPM	-486	e-LNC	ENST00000597270;ENST00000600806;ENST00000594907;ENST00000600092;ENST00000325495;ENST00000348943;ENST00000620401	ENS_v93	HNRNPM;HNRNPM;HNRNPM;HNRNPM;HNRNPM;HNRNPM;HNRNPM	Coding;Coding;Coding;Coding;Coding;Coding;Coding	NHEK;HMEC		HMEC=unk /// NHEK=ENST00000393927;ENST00000559450;ENST00000325495	HMEC=unk /// NHEK=ZNF414;CERS4;HNRNPM	HMEC=ENST00000597081 /// NHEK=ENST00000597081	HMEC=HNRNPM /// NHEK=HNRNPM	HMEC=e-LNC /// NHEK=e-LNC
cg19846707	0.675703	0.000217182	0.00658642	Hyper	Enhancer	chr3	Open.Sea	64679654	unk	unk	unk		LNCi_v5.2_str				ADAMTS9-AS2:15;ADAMTS9-AS2:17;ADAMTS9-AS2:16;ADAMTS9-AS2:13;ADAMTS9-AS2:14;ADAMTS9-AS2:19;ADAMTS9-AS2:18;ADAMTS9-AS2:5;ADAMTS9-AS2:4;ADAMTS9-AS2:7;ADAMTS9-AS2:6;ADAMTS9-AS2:1;ADAMTS9-AS2:2;lnc-ATXN7-14:1;ADAMTS9-AS2:20;ADAMTS9-AS2:21;ADAMTS9-AS2:22;ADAMTS9-AS2:23;ADAMTS9-AS2:24;ENST00000460833	ENS_v93	ADAMTS9-AS2;ADAMTS9-AS2;ADAMTS9-AS2;ADAMTS9-AS2;ADAMTS9-AS2;ADAMTS9-AS2;ADAMTS9-AS2;ADAMTS9-AS2;ADAMTS9-AS2;ADAMTS9-AS2;ADAMTS9-AS2;ADAMTS9-AS2;ADAMTS9-AS2;ADAMTS9-AS2;ADAMTS9-AS2;ADAMTS9-AS2;ADAMTS9-AS2;ADAMTS9-AS2;ADAMTS9-AS2;ADAMTS9-AS2	p-LNC;p-LNC;p-LNC;p-LNC;p-LNC;p-LNC;p-LNC;p-LNC;p-LNC;p-LNC;p-LNC;p-LNC;p-LNC;p-LNC;p-LNC;p-LNC;p-LNC;p-LNC;p-LNC;p-LNC	H1HESC;HUVEC		H1HESC=unk /// HUVEC=unk	H1HESC=unk /// HUVEC=unk
cg09772553	0.675678	5.52379e-07	0.000256722	Hyper	Enhancer	chr13	Open.Sea	50883824	DLEU1:53	LNCi_v5.2_str/ENS_v93	DLEU1		ENS_v93				DLEU1:25;DLEU1:24;DLEU1:27;DLEU1:26;DLEU1:21;DLEU1:20;DLEU1:23;DLEU1:22;DLEU1:1;DLEU1:6;DLEU1:7;DLEU1:4;DLEU1:18;DLEU1:8;DLEU1:14;DLEU1:15;DLEU1:17;DLEU1:10;DLEU1:11;DLEU1:12;DLEU1:13;DLEU1:19	LNCi_v5.2_str	DLEU1;DLEU1;DLEU1;DLEU1;DLEU1;DLEU1;DLEU1;DLEU1;DLEU1;DLEU1;DLEU1;DLEU1;DLEU1;DLEU1;DLEU1;DLEU1;DLEU1;DLEU1;DLEU1;DLEU1;DLEU1;DLEU1	p-LNC;p-LNC;p-LNC;p-LNC;p-LNC;p-LNC;p-LNC;p-LNC;p-LNC;p-LNC;p-LNC;p-LNC;p-LNC;p-LNC;p-LNC;p-LNC;p-LNC;p-LNC;p-LNC;p-LNC;p-LNC;p-LNC	NHLF		NHLF=DLEU1:53	NHLF=DLEU1
cg22100868	0.675653	1.00212e-06	0.000327857	Hyper	Gene body	chr22	S.Shelve	37452699					LNCi_v5.2_str/ENS_v93				ENST00000421900;ENST00000402077;ENST00000478231;ENST00000483389;ENST00000456470;ENST00000610767;ENST00000403888	ENS_v93	KCTD17;KCTD17;KCTD17;KCTD17;KCTD17;KCTD17;KCTD17	Coding;Coding;Coding;Coding;Coding;Coding;Coding
cg05222497	0.675651	0.000588085	0.0121889	Hyper	Enhancer	chr8	Open.Sea	121723737	unk	unk	unk		LNCi_v5.2_str/ENS_v93				ENST00000519177;ENST00000395601;ENST00000517992	ENS_v93	SNTB1;SNTB1;SNTB1	Coding;Coding;Coding	HEPG2		HEPG2=unk	HEPG2=unk
cg23260625	0.675523	1.13822e-05	0.00112531	Hyper	Enhancer	chr1	S.Shelve	64939674	unk	unk	unk		ENS_v93				ENST00000290039	ENS_v93	CACHD1	Coding	H1HESC		H1HESC=unk	H1HESC=unk
cg24282607	0.675271	7.65953e-05	0.00346516	Hyper	Enhancer	chr17	Open.Sea	70025035	unk	unk	unk	lnc-SLC39A11-10:52;lnc-SLC39A11-10:53;lnc-SLC39A11-10:54	LNCi_v5.2_str;LNCi_v5.2_str;LNCi_v5.2_str/ENS_v93	lnc-SLC39A11-10;lnc-SLC39A11-10;lnc-SLC39A11-10	-2897;-2915;-2932	e-LNC;e-LNC;e-LNC	lnc-SLC39A11-10:50;lnc-SLC39A11-10:51;lnc-SLC39A11-10:49	LNCi_v5.2_str	lnc-SLC39A11-10;lnc-SLC39A11-10;lnc-SLC39A11-10	unk-LNC;unk-LNC;unk-LNC	GM12878		GM12878=unk	GM12878=unk	GM12878=lnc-SLC39A11-10:54;lnc-SLC39A11-10:53;lnc-SLC39A11-10:52	GM12878=lnc-SLC39A11-10;lnc-SLC39A11-10;lnc-SLC39A11-10	GM12878=e-LNC;e-LNC;e-LNC
cg08129766	0.675157	2.13081e-05	0.00162222	Hyper	Enhancer	chr15	Open.Sea	67560312	unk	unk	unk		ENS_v93				ENST00000560497;ENST00000559568;ENST00000561339;ENST00000335894;ENST00000512104;ENST00000535744;ENST00000629425;ENST00000514049	ENS_v93	IQCH;IQCH;IQCH;IQCH;IQCH;IQCH;IQCH;IQCH	Coding;Coding;Coding;Coding;Coding;Coding;Coding;Coding	K562;H1HESC		K562=unk /// H1HESC=unk	K562=unk /// H1HESC=unk
cg23814002	0.674934	0.000256943	0.0073038	Hyper	Enhancer	chr4	Open.Sea	53740030	unk	unk	unk		ENS_v93				ENST00000388940;ENST00000401642	ENS_v93	SCFD2;SCFD2	Coding;Coding	HMEC;H1HESC		H1HESC=unk /// HMEC=unk	H1HESC=unk /// HMEC=unk
cg13794673	0.674911	0.000284688	0.00777352	Hyper	Enhancer	chr4	Open.Sea	10732497	ENST00000326756	ENS_v93	ZNF518B		LNCi_v5.2_str					LNCi_v5.2_str			GM12878		GM12878=ENST00000326756	GM12878=ZNF518B
cg13388635	0.674899	2.62312e-06	0.000517505	Hyper	Enhancer	chr2	Open.Sea	68618350	ENST00000409164;ENST00000234313;ENST00000263655	ENS_v93;ENS_v93;ENS_v93;ENS_v93	WDR92;WDR92;PLEK;CNRIP1	ENST00000474788	ENS_v93	PLEK	3276	e-LNC	ENST00000474788;ENST00000234313	ENS_v93	PLEK;PLEK	Coding;Coding	GM12878;K562		K562=ENST00000263655;ENST00000234313 /// GM12878=ENST00000409164	K562=CNRIP1;PLEK /// GM12878=WDR92	GM12878=ENST00000474788	GM12878=PLEK	GM12878=e-LNC
cg00569313	0.674716	2.03584e-05	0.00157841	Hyper	Enhancer	chr8	Open.Sea	60059656	ENST00000361421	ENS_v93	TOX		ENS_v93					ENS_v93			GM12878		GM12878=ENST00000361421	GM12878=TOX
cg00915818	0.674629	3.50547e-05	0.00217133	Hyper	Intergenic	chr4	N.Shelve	165875543					LNCi_v5.2_str					LNCi_v5.2_str
cg10421346	0.674616	0.000490689	0.0109026	Hyper	Intergenic	chr2	Open.Sea	222954613					ENS_v93					ENS_v93
cg00355799	0.674584	7.86993e-06	0.000919504	Hyper	Enhancer	chr1	Open.Sea	244109212	unk	unk	unk		ENS_v93				lnc-ZBTB18-2:6;lnc-ZBTB18-2:4;lnc-ZBTB18-2:5;lnc-ZBTB18-2:2;lnc-ZBTB18-2:3;lnc-ZBTB18-2:1	LNCi_v5.2_str	lnc-ZBTB18-2;lnc-ZBTB18-2;lnc-ZBTB18-2;lnc-ZBTB18-2;lnc-ZBTB18-2;lnc-ZBTB18-2	p-LNC;p-LNC;p-LNC;p-LNC;p-LNC;p-LNC	HUVEC		HUVEC=unk	HUVEC=unk
cg21025225	0.674509	0.000182515	0.00590409	Hyper	Intergenic	chr1	Open.Sea	162855527					LNCi_v5.2_str/ENS_v93					LNCi_v5.2_str/ENS_v93
cg00886730	0.67442	7.68767e-05	0.00347369	Hyper	Gene body	chr2	N.Shore	25470116					ENS_v93				ENST00000470983;ENST00000321117;ENST00000474807;ENST00000496570;ENST00000380756;ENST00000264709;ENST00000402667;ENST00000484184;ENST00000380746	ENS_v93	DNMT3A;DNMT3A;DNMT3A;DNMT3A;DNMT3A;DNMT3A;DNMT3A;DNMT3A;DNMT3A	Coding;Coding;Coding;Coding;Coding;Coding;Coding;Coding;Coding
cg09381789	0.674346	5.74328e-09	8.80525e-05	Hyper	Enhancer	chr1	Open.Sea	23744835	unk	unk	unk	lnc-ASAP3-2:2;ENST00000492271	LNCi_v5.2_str;ENS_v93	lnc-ASAP3-2;TCEA3	-44;-44	e-LNC;e-LNC	ENST00000450454;ENST00000374602;ENST00000374601;ENST00000461794	ENS_v93	TCEA3;TCEA3;TCEA3;TCEA3	Coding;Coding;Coding;Coding	HEPG2		HEPG2=unk	HEPG2=unk	HEPG2=lnc-ASAP3-2:2;ENST00000492271	HEPG2=lnc-ASAP3-2;TCEA3	HEPG2=e-LNC;e-LNC
cg01225034	0.674308	6.23675e-07	0.000267953	Hyper	Gene body	chr2	Open.Sea	100195152					ENS_v93				ENST00000409236;ENST00000409579;ENST00000317233;lnc-EIF5B-4:1	LNCi_v5.2_str	lnc-EIF5B-4;lnc-EIF5B-4;lnc-EIF5B-4;lnc-EIF5B-4	unk-LNC;unk-LNC;unk-LNC;unk-LNC
cg07829804	0.674201	2.48091e-06	0.000502239	Hyper	Enhancer	chr12	Open.Sea	10325287	unk	unk	unk		ENS_v93				ENST00000545924;lnc-GABARAPL1-2:2;ENST00000381923;lnc-OLR1-4:1	LNCi_v5.2_str	lnc-OLR1-4;lnc-OLR1-4;lnc-OLR1-4;lnc-OLR1-4	e-LNC;e-LNC;e-LNC;e-LNC	NHLF		NHLF=unk	NHLF=unk
cg14544125	0.673831	0.000119053	0.00453741	Hyper	Intergenic	chr4	Open.Sea	134405251					LNCi_v5.2_str					LNCi_v5.2_str
cg01499178	0.673761	3.5979e-05	0.00220665	Hyper	Intergenic	chr15	S.Shore	38858634					ENS_v93					ENS_v93
cg18027291	0.673728	0.00035291	0.00888793	Hyper	Gene body	chr1	Open.Sea	239871388					ENS_v93				ENST00000615928;ENST00000468573;CHRM3-AS2:1;CHRM3-AS2:3;CHRM3-AS2:2;CHRM3-AS2:5;CHRM3-AS2:4;CHRM3-AS2:7;CHRM3-AS2:6;CHRM3-AS2:9;CHRM3-AS2:8;lnc-CHRM3-1:1;ENST00000255380	ENS_v93	CHRM3;CHRM3;CHRM3;CHRM3;CHRM3;CHRM3;CHRM3;CHRM3;CHRM3;CHRM3;CHRM3;CHRM3;CHRM3	Coding;Coding;Coding;Coding;Coding;Coding;Coding;Coding;Coding;Coding;Coding;Coding;Coding
cg01363328	0.673723	6.021e-05	0.00299577	Hyper	Intergenic	chr4	Open.Sea	78625113					ENS_v93					ENS_v93
cg01624197	0.673697	2.67434e-05	0.00184904	Hyper	Gene body	chr14	Open.Sea	92252480					ENS_v93				ENST00000435962;ENST00000556018;ENST00000360594;ENST00000340892;ENST00000556590	ENS_v93	TC2N;TC2N;TC2N;TC2N;TC2N	Coding;Coding;Coding;Coding;Coding
cg05390144	0.673489	7.89246e-07	0.000295857	Hyper	Gene body	chr11	Open.Sea	34533464					ENS_v93				ENST00000257832;ENST00000532417;ENST00000429939	ENS_v93	ELF5;ELF5;ELF5	Coding;Coding;Coding
cg05639657	0.673437	0.000186965	0.00599107	Hyper	Enhancer	chr9	Open.Sea	86039855	ENST00000304195	ENS_v93	FRMD3		LNCi_v5.2_str/ENS_v93				ENST00000376438;ENST00000304195;ENST00000621208	ENS_v93	FRMD3;FRMD3;FRMD3	Coding;Coding;Coding	HEPG2		HEPG2=ENST00000304195	HEPG2=FRMD3
cg08013890	0.673393	1.14425e-05	0.00112859	Hyper	Gene body	chr12	Open.Sea	66965641					LNCi_v5.2_str				ENST00000539540;ENST00000538211;ENST00000359742;ENST00000538373;ENST00000542309;ENST00000541947;ENST00000540433;ENST00000398016;ENST00000545666	ENS_v93	GRIP1;GRIP1;GRIP1;GRIP1;GRIP1;GRIP1;GRIP1;GRIP1;GRIP1	Coding;Coding;Coding;Coding;Coding;Coding;Coding;Coding;Coding
cg20198443	0.67324	1.11353e-05	0.00111289	Hyper	Intergenic	chr2	Open.Sea	216733527					ENS_v93					ENS_v93
cg18106029	0.6732	8.15813e-05	0.00359805	Hyper	Enhancer	chr9	Open.Sea	85823059	unk	unk	unk		ENS_v93					ENS_v93			HUVEC;HEPG2		HEPG2=unk /// HUVEC=unk	HEPG2=unk /// HUVEC=unk
cg06715911	0.673171	0.000244651	0.00708191	Hyper	Intergenic	chr3	Open.Sea	154672970					LNCi_v5.2_str					LNCi_v5.2_str
cg27112066	0.672963	6.25526e-05	0.00306545	Hyper	Gene body	chr5	Open.Sea	5262780					ENS_v93				ENST00000274181;ENST00000433402	ENS_v93	ADAMTS16;ADAMTS16	p-LNC;p-LNC
cg03737975	0.672954	3.14996e-05	0.00204464	Hyper	Enhancer	chr2	Open.Sea	182264033	ENST00000410087	ENS_v93	CERKL		ENS_v93				LINC01934:8;lnc-CERKL-2:2;LINC01934:18;LINC01934:17	LNCi_v5.2_str	LINC01934;LINC01934;LINC01934;LINC01934	e-LNC;e-LNC;e-LNC;e-LNC	HMEC;NHEK;GM12878		HMEC=unk /// GM12878=unk /// NHEK=ENST00000410087	HMEC=unk /// GM12878=unk /// NHEK=CERKL
cg13996610	0.672854	7.45678e-05	0.00341488	Hyper	Gene body	chr4	S.Shelve	85407674					ENS_v93				lnc-NKX6-1-3:1	LNCi_v5.2_str	lnc-NKX6-1-3	p-LNC
cg10660595	0.672791	0.000256481	0.00729636	Hyper	Gene body	chr3	S.Shelve	131758400					ENS_v93				ENST00000506687;ENST00000512332;lnc-ACAD11-2:2;lnc-ACAD11-2:1;ENST00000505331;ENST00000511604;ENST00000512055	ENS_v93	CPNE4;CPNE4;CPNE4;CPNE4;CPNE4;CPNE4;CPNE4	Coding;Coding;Coding;Coding;Coding;Coding;Coding
cg00363215	0.672781	0.000184269	0.00594002	Hyper	Enhancer	chr18	Open.Sea	51650861	unk	unk	unk		ENS_v93;ENS_v93;ENS_v93					ENS_v93;ENS_v93;ENS_v93			H1HESC		H1HESC=unk	H1HESC=unk
cg07648746	0.672644	2.87044e-06	0.000539765	Hyper	Gene body	chr6	Open.Sea	156337776					ENS_v93				lnc-NOX3-9:3	LNCi_v5.2_str	lnc-NOX3-9	e-LNC
cg06371305	0.672549	8.4878e-07	0.000307394	Hyper	Gene body	chr15	Open.Sea	85484282					LNCi_v5.2_str/ENS_v93				ENST00000538177;ENST00000604365;lnc-SEC11A-3:1;ENST00000394573;ENST00000286749	ENS_v93	SLC28A1;SLC28A1;SLC28A1;SLC28A1;SLC28A1	Coding;Coding;Coding;Coding;Coding
cg08797751	0.672435	0.000379468	0.00929626	Hyper	Gene body	chr7	Open.Sea	3148974					ENS_v93				lnc-CARD11-5:1	LNCi_v5.2_str	lnc-CARD11-5	e-LNC
cg04394325	0.67241	9.50519e-07	0.000320938	Hyper	Enhancer	chr8	Open.Sea	53732808	ENST00000435644	ENS_v93	RB1CC1		ENS_v93					ENS_v93			NHEK;HMEC		HMEC=unk /// NHEK=ENST00000435644	HMEC=unk /// NHEK=RB1CC1
cg08299781	0.672403	0.000372783	0.00919027	Hyper	Enhancer	chr8	Open.Sea	125642769	ENST00000297632;ENST00000276689;ENST00000521443;ENST00000517845	ENS_v93;ENS_v93;ENS_v93;ENS_v93;ENS_v93	TMEM65;TMEM65;NDUFB9;TRMT12;WASHC5		ENS_v93				ENST00000518547;ENST00000522162;ENST00000529463;ENST00000325064;ENST00000378017;lnc-TATDN1-4:2	LNCi_v5.2_str	lnc-TATDN1-4;lnc-TATDN1-4;lnc-TATDN1-4;lnc-TATDN1-4;lnc-TATDN1-4;lnc-TATDN1-4	e-LNC;e-LNC;e-LNC;e-LNC;e-LNC;e-LNC	HSMM;K562;NHLF;H1HESC;NHEK;HUVEC;GM12878;HMEC;HEPG2		HEPG2=unk /// HUVEC=unk /// NHEK=unk /// K562=ENST00000521443;ENST00000276689 /// HMEC=unk /// HSMM=unk /// H1HESC=unk /// GM12878=ENST00000517845 /// NHLF=ENST00000297632;ENST00000521443	HEPG2=unk /// HUVEC=unk /// NHEK=unk /// K562=TRMT12;NDUFB9 /// HMEC=unk /// HSMM=unk /// H1HESC=unk /// GM12878=WASHC5 /// NHLF=TMEM65;TRMT12
cg04294894	0.672361	3.81432e-05	0.00228353	Hyper	Enhancer	chr6	S.Shore	160680098	unk	unk	unk		ENS_v93				ENST00000366952	ENS_v93	SLC22A2	Coding	H1HESC		H1HESC=unk	H1HESC=unk
cg20342458	0.672256	4.60056e-05	0.00255245	Hyper	Intergenic	chr2	Open.Sea	52695221					LNCi_v5.2_str/ENS_v93					LNCi_v5.2_str/ENS_v93
cg16229649	0.672224	1.33532e-07	0.000158371	Hyper	Intergenic	chr13	Open.Sea	45341203					ENS_v93					ENS_v93
cg13617535	0.67221	0.000255484	0.00727919	Hyper	Enhancer	chr3	Open.Sea	102604244	unk	unk	unk		LNCi_v5.2_str;LNCi_v5.2_str;LNCi_v5.2_str;ENS_v93;ENS_v93;LNCi_v5.2_str;ENS_v93;ENS_v93;LNCi_v5.2_str;ENS_v93;ENS_v93;ENS_v93;ENS_v93;ENS_v93;ENS_v93					LNCi_v5.2_str;LNCi_v5.2_str;LNCi_v5.2_str;ENS_v93;ENS_v93;LNCi_v5.2_str;ENS_v93;ENS_v93;LNCi_v5.2_str;ENS_v93;ENS_v93;ENS_v93;ENS_v93;ENS_v93;ENS_v93			HEPG2		HEPG2=unk	HEPG2=unk
cg10118294	0.672115	8.48951e-05	0.00368897	Hyper	Enhancer	chr15	Open.Sea	36020701	unk	unk	unk		ENS_v93;ENS_v93;ENS_v93;ENS_v93				DPH6-DT:22;DPH6-DT:24;DPH6-DT:16;DPH6-DT:17;DPH6-DT:21;DPH6-DT:20	LNCi_v5.2_str	DPH6-DT;DPH6-DT;DPH6-DT;DPH6-DT;DPH6-DT;DPH6-DT	p-LNC;p-LNC;p-LNC;p-LNC;p-LNC;p-LNC	K562;HUVEC		K562=unk /// HUVEC=unk	K562=unk /// HUVEC=unk
cg04384018	0.67193	9.22974e-08	0.000143731	Hyper	Enhancer	chr1	Open.Sea	186122796	unk	unk	unk	ENST00000475585	ENS_v93	HMCN1	-162	e-LNC	ENST00000271588	ENS_v93	HMCN1	Coding	HMEC		HMEC=unk	HMEC=unk	HMEC=ENST00000475585	HMEC=HMCN1	HMEC=e-LNC
cg10937812	0.671893	5.36569e-06	0.000755074	Hyper	Intergenic	chr1	Open.Sea	63588744					LNCi_v5.2_str					LNCi_v5.2_str
cg01154355	0.671826	1.49844e-05	0.00132166	Hyper	Enhancer	chr5	Open.Sea	124043109	ENST00000504926	ENS_v93	ZNF608	lnc-CSNK1G3-2:1	LNCi_v5.2_str/ENS_v93	lnc-CSNK1G3-2	-410	e-LNC	ENST00000504926;ENST00000306315;ENST00000505686;ENST00000503896;ENST00000613878;ENST00000509799;ENST00000513986	ENS_v93	ZNF608;ZNF608;ZNF608;ZNF608;ZNF608;ZNF608;ZNF608	Coding;Coding;Coding;Coding;Coding;Coding;Coding	GM12878;H1HESC;HEPG2;NHLF		H1HESC=unk /// HEPG2=unk /// NHLF=unk /// GM12878=ENST00000504926	H1HESC=unk /// HEPG2=unk /// NHLF=unk /// GM12878=ZNF608	H1HESC=lnc-CSNK1G3-2:1 /// NHLF=lnc-CSNK1G3-2:1 /// GM12878=lnc-CSNK1G3-2:1	H1HESC=lnc-CSNK1G3-2 /// NHLF=lnc-CSNK1G3-2 /// GM12878=lnc-CSNK1G3-2	H1HESC=e-LNC /// NHLF=e-LNC /// GM12878=e-LNC
cg01674800	0.671825	6.29931e-05	0.00307796	Hyper	Enhancer	chr5	Open.Sea	106603996	unk	unk	unk		ENS_v93					ENS_v93			NHLF;HSMM;HUVEC		NHLF=unk /// HUVEC=unk /// HSMM=unk	NHLF=unk /// HUVEC=unk /// HSMM=unk
cg09468207	0.671818	1.44803e-05	0.00129528	Hyper	Gene body	chr3	Open.Sea	170152397					ENS_v93				ENST00000486975;ENST00000471373;ENST00000643053;ENST00000477531	ENS_v93	CLDN11;CLDN11;CLDN11;CLDN11	p-LNC;p-LNC;p-LNC;p-LNC
cg11289878	0.671781	5.01624e-07	0.000246648	Hyper	Enhancer	chr4	S.Shore	111121682	unk	unk	unk		ENS_v93					ENS_v93			HEPG2;K562		K562=unk /// HEPG2=unk	K562=unk /// HEPG2=unk
cg27477833	0.671676	4.733e-06	0.000705445	Hyper	Gene body	chr5	Open.Sea	127831033					ENS_v93				ENST00000619499;ENST00000508053;ENST00000502468;ENST00000262464;ENST00000514742;ENST00000508989	ENS_v93	FBN2;FBN2;FBN2;FBN2;FBN2;FBN2	Coding;Coding;Coding;Coding;Coding;Coding
cg23733260	0.671619	0.000382138	0.00933263	Hyper	Mixed	chr3	Open.Sea	107381326	ENST00000471694	ENS_v93	CD47	ENST00000457496	ENS_v93	BBX	-110	Coding	ENST00000427402;ENST00000413213;ENST00000456419;ENST00000415149;ENST00000416476;ENST00000456817;ENST00000458458;ENST00000402163;ENST00000325805;ENST00000431630;ENST00000425868;ENST00000454540;ENST00000449213;ENST00000449335;ENST00000406780;ENST00000402543;ENST00000485939;ENST00000449271	ENS_v93	BBX;BBX;BBX;BBX;BBX;BBX;BBX;BBX;BBX;BBX;BBX;BBX;BBX;BBX;BBX;BBX;BBX;BBX	Coding;Coding;Coding;Coding;Coding;Coding;Coding;Coding;Coding;Coding;Coding;Coding;Coding;Coding;Coding;Coding;Coding;Coding	NHEK;HUVEC;HSMM	NHLF	HUVEC=ENST00000471694 /// HSMM=unk /// NHEK=unk	HUVEC=CD47 /// HSMM=unk /// NHEK=unk	NHLF=ENST00000457496	NHLF=BBX	NHLF=Coding
cg17076957	0.671582	1.17311e-07	0.000152897	Hyper	Gene body	chr9	Open.Sea	99006818					ENS_v93				ENST00000494814;ENST00000643789;ENST00000375262;ENST00000375263;ENST00000464104	ENS_v93	HSD17B3;HSD17B3;HSD17B3;HSD17B3;HSD17B3	unk-LNC;unk-LNC;unk-LNC;unk-LNC;unk-LNC
cg02200642	0.671521	4.28739e-05	0.00244786	Hyper	Gene body	chr11	Open.Sea	7871040					LNCi_v5.2_str				ENST00000305754;lnc-CYB5R2-1:11;ENST00000529488;lnc-OR5P3-2:1	LNCi_v5.2_str	lnc-OR5P3-2;lnc-OR5P3-2;lnc-OR5P3-2;lnc-OR5P3-2	unk-LNC;unk-LNC;unk-LNC;unk-LNC
cg22510476	0.671363	1.18166e-05	0.00114943	Hyper	Enhancer	chr3	Open.Sea	182204178	unk	unk	unk	LINC01994:4;LINC01994:5	LNCi_v5.2_str/ENS_v93;LNCi_v5.2_str	LINC01994;LINC01994	-26;-28	e-LNC;e-LNC	lnc-ATP11B-4:1	LNCi_v5.2_str	lnc-ATP11B-4	unk-LNC	NHEK		NHEK=unk	NHEK=unk	NHEK=LINC01994:5;LINC01994:4	NHEK=LINC01994;LINC01994	NHEK=e-LNC;e-LNC
cg07709181	0.671329	1.63227e-05	0.00138879	Hyper	Gene body	chr8	Open.Sea	75545601					ENS_v93				MIR2052HG:1;MIR2052HG:3;MIR2052HG:2	LNCi_v5.2_str/ENS_v93	MIR2052HG;MIR2052HG;MIR2052HG	e-LNC;e-LNC;e-LNC
cg06506523	0.671128	9.8447e-06	0.00103732	Hyper	Mixed	chr5	S.Shelve	126628941	unk	unk	unk	unk	unk	unk	unk	unk	ENST00000274473;ENST00000418761;ENST00000503335;ENST00000508365	ENS_v93	MEGF10;MEGF10;MEGF10;MEGF10	Coding;Coding;Coding;Coding	HSMM	H1HESC	HSMM=unk	HSMM=unk	H1HESC=unk	H1HESC=unk	H1HESC=unk
cg08671488	0.670997	4.80329e-05	0.00261586	Hyper	Enhancer	chr17	Open.Sea	68095506	unk	unk	unk		LNCi_v5.2_str				ENST00000615244;lnc-ABCA5-2:1;ENST00000591891;ENST00000283936;lnc-KCNJ2-3:2;ENST00000588112;lnc-ABCA5-10:2;lnc-ABCA5-10:1;ENST00000589377;ENST00000586462;ENST00000392671	ENS_v93	KCNJ16;KCNJ16;KCNJ16;KCNJ16;KCNJ16;KCNJ16;KCNJ16;KCNJ16;KCNJ16;KCNJ16;KCNJ16	Coding;Coding;Coding;Coding;Coding;Coding;Coding;Coding;Coding;Coding;Coding	HUVEC		HUVEC=unk	HUVEC=unk
cg22332724	0.670883	3.4836e-07	0.000213648	Hyper	Enhancer	chr9	Open.Sea	109379459	unk	unk	unk		ENS_v93				LINC01505:2;LINC01505:3;LINC01505:1;LINC01505:6;LINC01505:4;LINC01505:5;ENST00000637185;LINC01505:16	LNCi_v5.2_str	LINC01505;LINC01505;LINC01505;LINC01505;LINC01505;LINC01505;LINC01505;LINC01505	unk-LNC;unk-LNC;unk-LNC;unk-LNC;unk-LNC;unk-LNC;unk-LNC;unk-LNC	H1HESC		H1HESC=unk	H1HESC=unk
cg20559070	0.670828	5.08843e-06	0.000734286	Hyper	Enhancer	chr13	Open.Sea	47425071	unk	unk	unk		ENS_v93				ENST00000543956;ENST00000542664;ENST00000378688	ENS_v93	HTR2A;HTR2A;HTR2A	Coding;Coding;Coding	GM12878		GM12878=unk	GM12878=unk
cg09730693	0.670765	0.000309171	0.00819326	Hyper	Enhancer	chr8	Open.Sea	55249548	ENST00000297316	ENS_v93	SOX17		ENS_v93;ENS_v93					ENS_v93;ENS_v93			HUVEC;NHLF;HSMM		HUVEC=ENST00000297316 /// NHLF=unk /// HSMM=unk	HUVEC=SOX17 /// NHLF=unk /// HSMM=unk
cg14609405	0.670727	7.35491e-08	0.000132533	Hyper	Enhancer	chr2	S.Shore	145283018	unk	unk	unk		LNCi_v5.2_str				LINC01412:1	LNCi_v5.2_str	LINC01412	e-LNC	H1HESC;K562		H1HESC=unk /// K562=unk	H1HESC=unk /// K562=unk
cg06061466	0.670656	0.000100672	0.00409835	Hyper	Enhancer	chr9	Open.Sea	131815469	unk	unk	unk		ENS_v93				ENST00000358369;ENST00000445183;ENST00000439290	ENS_v93	MIGA2;MIGA2;MIGA2	Coding;Coding;Coding	HMEC		HMEC=unk	HMEC=unk
cg16458417	0.670538	5.4333e-05	0.00281806	Hyper	Enhancer	chr5	Open.Sea	57786008	unk	unk	unk	ENST00000513924;ENST00000515443;lnc-GAPT-6:3;lnc-GAPT-6:2	ENS_v93;ENS_v93;LNCi_v5.2_str;LNCi_v5.2_str	GAPT;GAPT;lnc-GAPT-6;lnc-GAPT-6	-1300;-1311;-1310;-1299	e-LNC;e-LNC;e-LNC;e-LNC		ENS_v93;ENS_v93;LNCi_v5.2_str;LNCi_v5.2_str			H1HESC		H1HESC=unk	H1HESC=unk	H1HESC=lnc-GAPT-6:3;ENST00000513924;ENST00000515443;lnc-GAPT-6:2	H1HESC=lnc-GAPT-6;GAPT;GAPT;lnc-GAPT-6	H1HESC=e-LNC;e-LNC;e-LNC;e-LNC
cg13346912	0.670498	0.000250996	0.00719765	Hyper	Enhancer	chr5	Open.Sea	146478466	unk	unk	unk		ENS_v93					ENS_v93			HSMM		HSMM=unk	HSMM=unk
cg12452371	0.670299	0.000618063	0.012571	Hyper	Enhancer	chr11	Open.Sea	86694198	unk	unk	unk		ENS_v93				lnc-PRSS23-1:5;lnc-PRSS23-1:4;lnc-PRSS23-1:7;lnc-PRSS23-1:6;lnc-PRSS23-1:1;lnc-PRSS23-1:3;lnc-PRSS23-1:2;lnc-PRSS23-1:8;lnc-PRSS23-1:11;lnc-PRSS23-1:13;lnc-PRSS23-1:12;lnc-PRSS23-1:14	LNCi_v5.2_str	lnc-PRSS23-1;lnc-PRSS23-1;lnc-PRSS23-1;lnc-PRSS23-1;lnc-PRSS23-1;lnc-PRSS23-1;lnc-PRSS23-1;lnc-PRSS23-1;lnc-PRSS23-1;lnc-PRSS23-1;lnc-PRSS23-1;lnc-PRSS23-1	p-LNC;p-LNC;p-LNC;p-LNC;p-LNC;p-LNC;p-LNC;p-LNC;p-LNC;p-LNC;p-LNC;p-LNC	HEPG2;HMEC;HUVEC		HEPG2=unk /// HUVEC=unk /// HMEC=unk	HEPG2=unk /// HUVEC=unk /// HMEC=unk
cg15364645	0.670292	0.000575371	0.0120327	Hyper	Gene body	chr2	Open.Sea	170117074					ENS_v93				ENST00000263816;ENST00000443831	ENS_v93	LRP2;LRP2	Coding;Coding
cg00137381	0.670228	3.14635e-05	0.00204355	Hyper	Gene body	chr13	Open.Sea	39402162					LNCi_v5.2_str				ENST00000482551;ENST00000280481	ENS_v93	FREM2;FREM2	Coding;Coding
cg03959937	0.670136	0.000292064	0.00790482	Hyper	Gene body	chr16	N.Shore	10910819					ENS_v93				ENST00000299866;ENST00000573857;ENST00000573360;ENST00000575135;ENST00000570692;ENST00000456096;ENST00000612195;ENST00000572980	ENS_v93	TVP23A;TVP23A;TVP23A;TVP23A;TVP23A;TVP23A;TVP23A;TVP23A	p-LNC;p-LNC;p-LNC;p-LNC;p-LNC;p-LNC;p-LNC;p-LNC
cg06481807	0.670064	1.10196e-07	0.000150888	Hyper	Enhancer	chr8	Open.Sea	71085248	ENST00000384309	ENS_v93	RNY3P14		ENS_v93				ENST00000452400;ENST00000518287	ENS_v93	NCOA2;NCOA2	Coding;Coding	NHEK;K562;NHLF;HSMM;HMEC;HUVEC;GM12878		HUVEC=unk /// NHEK=unk /// K562=unk /// HMEC=unk /// HSMM=unk /// GM12878=ENST00000384309 /// NHLF=unk	HUVEC=unk /// NHEK=unk /// K562=unk /// HMEC=unk /// HSMM=unk /// GM12878=RNY3P14 /// NHLF=unk
cg10687709	0.670043	0.00048829	0.010868	Hyper	Intergenic	chr4	Open.Sea	11013085					ENS_v93					ENS_v93
cg04265316	0.669875	4.83288e-05	0.00262547	Hyper	Enhancer	chr11	Open.Sea	92753300	ENST00000546088	ENS_v93	TAF1D		LNCi_v5.2_str					LNCi_v5.2_str			NHLF;HMEC;NHEK;HSMM		HMEC=unk /// NHLF=ENST00000546088 /// HSMM=ENST00000546088 /// NHEK=unk	HMEC=unk /// NHLF=TAF1D /// HSMM=TAF1D /// NHEK=unk
cg22991329	0.669865	0.000212072	0.00648746	Hyper	Gene body	chr9	Open.Sea	14776508					ENS_v93				ENST00000380894;ENST00000380880;ENST00000485068;ENST00000422223;ENST00000466679;ENST00000380875	ENS_v93	FREM1;FREM1;FREM1;FREM1;FREM1;FREM1	Coding;Coding;Coding;Coding;Coding;Coding
cg23369683	0.669827	1.48259e-07	0.000162479	Hyper	Intergenic	chr2	Open.Sea	61166843					ENS_v93					ENS_v93
cg12131063	0.669774	3.2991e-08	0.000116576	Hyper	Enhancer	chr1	Open.Sea	230260177	lnc-PGBD5-1:1;ENST00000366663;ENST00000366654;ENST00000366672	LNCi_v5.2_str/ENS_v93;LNCi_v5.2_str/ENS_v93;ENS_v93;ENS_v93;ENS_v93	lnc-PGBD5-1;lnc-PGBD5-1;C1orf198;FAM89A;GALNT2		LNCi_v5.2_str/ENS_v93				ENST00000494106;ENST00000366672	ENS_v93	GALNT2;GALNT2	Coding;Coding	NHLF;HMEC;NHEK;K562;HSMM;HEPG2;GM12878		HEPG2=unk /// NHEK=lnc-PGBD5-1:1;ENST00000366672 /// K562=unk /// HMEC=unk /// HSMM=unk /// GM12878=ENST00000366654;ENST00000366663 /// NHLF=ENST00000366672;lnc-PGBD5-1:1	HEPG2=unk /// NHEK=lnc-PGBD5-1;GALNT2 /// K562=unk /// HMEC=unk /// HSMM=unk /// GM12878=FAM89A;C1orf198 /// NHLF=GALNT2;lnc-PGBD5-1
cg13129016	0.669729	4.82636e-05	0.00262403	Hyper	Enhancer	chr8	Open.Sea	28225352	ENST00000256398	ENS_v93	ELP3		LNCi_v5.2_str				ENST00000523095;ENST00000517459;ENST00000519730;ENST00000523202;ENST00000522795;ENST00000521912;lnc-NUGGC-1:1;ENST00000520290;ENST00000521185;ENST00000521548;ENST00000344423	ENS_v93	ZNF395;ZNF395;ZNF395;ZNF395;ZNF395;ZNF395;ZNF395;ZNF395;ZNF395;ZNF395;ZNF395	Coding;Coding;Coding;Coding;Coding;Coding;Coding;Coding;Coding;Coding;Coding	NHEK;HUVEC;HMEC;HSMM;K562;GM12878;HEPG2;NHLF		HEPG2=ENST00000256398 /// HUVEC=unk /// NHEK=unk /// K562=unk /// HMEC=unk /// HSMM=unk /// GM12878=unk /// NHLF=unk	HEPG2=ELP3 /// HUVEC=unk /// NHEK=unk /// K562=unk /// HMEC=unk /// HSMM=unk /// GM12878=unk /// NHLF=unk
cg12930239	0.669676	1.393e-08	9.57359e-05	Hyper	Enhancer	chr1	N.Shore	150486066	unk	unk	unk		ENS_v93				ENST00000369047;lnc-MCL1-6:2	LNCi_v5.2_str	lnc-MCL1-6;lnc-MCL1-6	p-LNC;p-LNC	NHLF;NHEK;K562;HMEC		K562=unk /// HMEC=unk /// NHLF=unk /// NHEK=unk	K562=unk /// HMEC=unk /// NHLF=unk /// NHEK=unk
cg16288608	0.66966	0.000167516	0.00559398	Hyper	Gene body	chr5	Open.Sea	104345171					ENS_v93				lnc-NUDT12-7:1;lnc-NUDT12-7:4	LNCi_v5.2_str/ENS_v93	lnc-NUDT12-7;lnc-NUDT12-7	p-LNC;p-LNC
cg19420510	0.669656	0.000257891	0.00732286	Hyper	Gene body	chr12	Open.Sea	41124066					LNCi_v5.2_str				ENST00000551295;ENST00000547702;ENST00000551424	ENS_v93	CNTN1;CNTN1;CNTN1	Coding;Coding;Coding
cg18627042	0.669389	1.18477e-06	0.000351439	Hyper	Gene body	chr3	Open.Sea	114036111					ENS_v93				ENST00000357258;lnc-ZBTB20-1:4;lnc-ZBTB20-1:2	LNCi_v5.2_str	lnc-ZBTB20-1;lnc-ZBTB20-1;lnc-ZBTB20-1	e-LNC;e-LNC;e-LNC
cg08037922	0.669308	0.000103999	0.00418086	Hyper	Enhancer	chr1	Open.Sea	179521085	unk	unk	unk	ENST00000489080	ENS_v93	AXDND1	883	e-LNC	ENST00000434088;ENST00000484455;ENST00000367616;ENST00000367618;ENST00000617277;ENST00000489080;ENST00000484883;ENST00000511157;ENST00000367615	ENS_v93	NPHS2;NPHS2;NPHS2;NPHS2;NPHS2;NPHS2;NPHS2;NPHS2;NPHS2	Coding;Coding;Coding;Coding;Coding;Coding;Coding;Coding;Coding	GM12878		GM12878=unk	GM12878=unk	GM12878=ENST00000489080	GM12878=AXDND1	GM12878=e-LNC
cg18381827	0.669302	0.000127785	0.00473441	Hyper	Enhancer	chr18	Open.Sea	77962183	unk	unk	unk		LNCi_v5.2_str				ENST00000470488;ENST00000353265	ENS_v93	PARD6G;PARD6G	Coding;Coding	GM12878		GM12878=unk	GM12878=unk
cg09300185	0.66926	0.000128539	0.00475295	Hyper	Enhancer	chr12	Open.Sea	42000079	unk	unk	unk		ENS_v93					ENS_v93			H1HESC		H1HESC=unk	H1HESC=unk
cg08410365	0.669251	0.000394807	0.00952714	Hyper	Enhancer	chr6	Open.Sea	21846687	unk	unk	unk	CASC15:11	LNCi_v5.2_str	CASC15	914	e-LNC	CASC15:6;CASC15:7;CASC15:4;CASC15:5;CASC15:2;CASC15:3;CASC15:1;CASC15:29;CASC15:11;CASC15:38;CASC15:36;CASC15:37;CASC15:34;CASC15:32;CASC15:33;CASC15:30;CASC15:47;CASC15:46;CASC15:45;CASC15:44;CASC15:43;CASC15:42;CASC15:41;CASC15:40;CASC15:75;CASC15:10	LNCi_v5.2_str	CASC15;CASC15;CASC15;CASC15;CASC15;CASC15;CASC15;CASC15;CASC15;CASC15;CASC15;CASC15;CASC15;CASC15;CASC15;CASC15;CASC15;CASC15;CASC15;CASC15;CASC15;CASC15;CASC15;CASC15;CASC15;CASC15	unk-LNC;unk-LNC;unk-LNC;unk-LNC;unk-LNC;unk-LNC;unk-LNC;unk-LNC;unk-LNC;unk-LNC;unk-LNC;unk-LNC;unk-LNC;unk-LNC;unk-LNC;unk-LNC;unk-LNC;unk-LNC;unk-LNC;unk-LNC;unk-LNC;unk-LNC;unk-LNC;unk-LNC;unk-LNC;unk-LNC	HSMM;HUVEC		HUVEC=unk /// HSMM=unk	HUVEC=unk /// HSMM=unk	HUVEC=CASC15:11	HUVEC=CASC15	HUVEC=e-LNC
cg16322478	0.669242	1.54409e-05	0.00134668	Hyper	Enhancer	chr6	Open.Sea	142698737	ENST00000367621	ENS_v93	VTA1		ENS_v93				ENST00000367609;ENST00000367608;ENST00000230173;ENST00000296932;ENST00000545477	ENS_v93	ADGRG6;ADGRG6;ADGRG6;ADGRG6;ADGRG6	p-LNC;p-LNC;p-LNC;p-LNC;p-LNC	NHEK;HUVEC;HMEC;NHLF;HSMM;HEPG2		HEPG2=ENST00000367621 /// HUVEC=unk /// NHEK=ENST00000367621 /// HMEC=unk /// HSMM=unk /// NHLF=ENST00000367621	HEPG2=VTA1 /// HUVEC=unk /// NHEK=VTA1 /// HMEC=unk /// HSMM=unk /// NHLF=VTA1
cg11771002	0.669194	1.13337e-05	0.0011229	Hyper	Gene body	chr5	Open.Sea	112588631					ENS_v93				ENST00000408903;ENST00000302475;ENST00000514701	ENS_v93	MCC;MCC;MCC	Coding;Coding;Coding
cg00362995	0.669187	7.55353e-07	0.000290788	Hyper	Enhancer	chr3	Open.Sea	137716694	unk	unk	unk		ENS_v93					ENS_v93			HMEC		HMEC=unk	HMEC=unk
cg16936887	0.66906	5.99633e-05	0.00298807	Hyper	Mixed	chr18	Open.Sea	52989025	unk	unk	unk	ENST00000457482;ENST00000630720;ENST00000637923;ENST00000637169;ENST00000563760;ENST00000628689;ENST00000570287;ENST00000637068	ENS_v93;ENS_v93;ENS_v93;ENS_v93;ENS_v93;ENS_v93;ENS_v93;ENS_v93	TCF4;TCF4;TCF4;TCF4;TCF4;TCF4;TCF4;TCF4	428;551;-100;-154;16;41;192;-913	Coding;Coding;Coding;Coding;p-LNC;Coding;Coding;p-LNC	lnc-CCDC68-2:1;ENST00000565018;ENST00000457482;ENST00000630720;ENST00000637239;ENST00000566279;ENST00000564228;ENST00000635990;ENST00000562680;ENST00000636751;ENST00000562607;ENST00000537578;ENST00000569012;ENST00000561992;ENST00000628078;ENST00000625925;ENST00000636400;ENST00000627685;ENST00000630828;ENST00000563760;ENST00000563686;ENST00000565580;ENST00000540999;ENST00000570177;ENST00000566777;…	ENS_v93	TCF4;TCF4;TCF4;TCF4;TCF4;TCF4;TCF4;TCF4;TCF4;TCF4;TCF4;TCF4;TCF4;TCF4;TCF4;TCF4;TCF4;TCF4;TCF4;TCF4;TCF4;TCF4;TCF4;TCF4;TCF4;TCF4;TCF4;TCF4;TCF4;TCF4;TCF4;TCF4;TCF4;TCF4;TCF4;TCF4;TCF4;TCF4;TCF4;TCF4;TCF4;TCF4;TCF4;TCF4;TCF4;TCF4;TCF4;TCF4;TCF4;TCF4;TCF4;TCF4;TCF4;TCF4;TCF4;TCF4;TCF4;TCF4;TCF4;TCF4;TCF4;TCF4;TCF4	Coding;Coding;Coding;Coding;Coding;Coding;Coding;Coding;Coding;Coding;Coding;Coding;Coding;Coding;Coding;Coding;Coding;Coding;Coding;Coding;Coding;Coding;Coding;Coding;Coding;Coding;Coding;Coding;Coding;Coding;Coding;Coding;Coding;Coding;Coding;Coding;Coding;Coding;Coding;Coding;Coding;Coding;Coding;Coding;Coding;Coding;Coding;Coding;Coding;Coding;Coding;Coding;Coding;Coding;Coding;Coding;Coding;…	HUVEC	GM12878;NHLF;NHEK;HSMM;H1HESC;HMEC	HUVEC=unk	HUVEC=unk	HUVEC=ENST00000637068;ENST00000563760 /// NHEK=ENST00000630720;ENST00000637169;ENST00000570287;ENST00000637923;ENST00000457482;ENST00000563760;ENST00000628689 /// HMEC=ENST00000630720;ENST00000637068;ENST00000637923;ENST00000457482;ENST00000637169;ENST00000628689;ENST00000570287;ENST00000563760 /// HSMM=ENST00000570287;ENST00000628689;ENST00000630720;ENST00000637169;ENST00000637068;ENST0000045748…	HUVEC=TCF4;TCF4 /// NHEK=TCF4;TCF4;TCF4;TCF4;TCF4;TCF4;TCF4 /// HMEC=TCF4;TCF4;TCF4;TCF4;TCF4;TCF4;TCF4;TCF4 /// HSMM=TCF4;TCF4;TCF4;TCF4;TCF4;TCF4;TCF4;TCF4 /// H1HESC=TCF4;TCF4;TCF4;TCF4;TCF4;TCF4;TCF4 /// GM12878=TCF4;TCF4;TCF4;TCF4;TCF4;TCF4;TCF4;TCF4 /// NHLF=TCF4;TCF4;TCF4;TCF4;TCF4;TCF4;TCF4;TCF4	HUVEC=p-LNC;p-LNC /// NHEK=Coding;Coding;Coding;Coding;Coding;p-LNC;Coding /// HMEC=Coding;p-LNC;Coding;Coding;Coding;Coding;Coding;p-LNC /// HSMM=Coding;Coding;Coding;Coding;p-LNC;Coding;Coding;p-LNC /// H1HESC=Coding;Coding;Coding;Coding;Coding;Coding;p-LNC /// GM12878=p-LNC;Coding;Coding;Coding;Coding;Coding;p-LNC;Coding /// NHLF=Coding;Coding;Coding;p-LNC;Coding;Coding;p-LNC;Coding
cg10143464	0.668967	8.68388e-07	0.00031029	Hyper	Gene body	chr5	Open.Sea	101626029					LNCi_v5.2_str				ENST00000310954	ENS_v93	SLCO4C1	Coding
cg21324731	0.668955	1.15504e-05	0.0011352	Hyper	Enhancer	chr8	Open.Sea	125954105	unk	unk	unk	LINC00964:10;lnc-WASHC5-6:2;LINC00964:11;LINC00964:12;LINC00964:13	LNCi_v5.2_str;LNCi_v5.2_str;LNCi_v5.2_str;LNCi_v5.2_str/ENS_v93;LNCi_v5.2_str/ENS_v93	LINC00964;lnc-WASHC5-6;LINC00964;LINC00964;LINC00964	405;57;-144;-191;-235	e-LNC;e-LNC;e-LNC;e-LNC;e-LNC	lnc-WASHC5-6:2;LINC00964:10;lnc-WASHC5-2:4;LINC00964:25;LINC00964:24;LINC00964:27;LINC00964:26;LINC00964:21;LINC00964:23;LINC00964:22;LINC00964:30;LINC00964:8;LINC00964:9;LINC00964:2;LINC00964:3;LINC00964:6;LINC00964:7;LINC00964:4;LINC00964:5	LNCi_v5.2_str	LINC00964;LINC00964;LINC00964;LINC00964;LINC00964;LINC00964;LINC00964;LINC00964;LINC00964;LINC00964;LINC00964;LINC00964;LINC00964;LINC00964;LINC00964;LINC00964;LINC00964;LINC00964;LINC00964	e-LNC;e-LNC;e-LNC;e-LNC;e-LNC;e-LNC;e-LNC;e-LNC;e-LNC;e-LNC;e-LNC;e-LNC;e-LNC;e-LNC;e-LNC;e-LNC;e-LNC;e-LNC;e-LNC	K562		K562=unk	K562=unk	K562=LINC00964:11;lnc-WASHC5-6:2;LINC00964:12;LINC00964:13;LINC00964:10	K562=LINC00964;lnc-WASHC5-6;LINC00964;LINC00964;LINC00964	K562=e-LNC;e-LNC;e-LNC;e-LNC;e-LNC
cg05163230	0.668828	9.22687e-05	0.00388408	Hyper	Enhancer	chr5	Open.Sea	75839930	unk	unk	unk		ENS_v93				ENST00000514350;ENST00000274364	ENS_v93	IQGAP2;IQGAP2	Coding;Coding	GM12878;HEPG2;H1HESC		H1HESC=unk /// HEPG2=unk /// GM12878=unk	H1HESC=unk /// HEPG2=unk /// GM12878=unk
cg06791963	0.668773	4.17235e-07	0.000229293	Hyper	Enhancer	chr17	Open.Sea	59363303	ENST00000240328;ENST00000083182;ENST00000335108	ENS_v93;ENS_v93;ENS_v93;EnhAtlas	TBX2;TBX2;APPBP2;Deprecated		ENS_v93				ENST00000588874;ENST00000408905;ENST00000587294;ENST00000585744;ENST00000592702;ENST00000585812;ENST00000390652;ENST00000587002;ENST00000588569;ENST00000588462;ENST00000585979;ENST00000589222;ENST00000407086	ENS_v93	BCAS3;BCAS3;BCAS3;BCAS3;BCAS3;BCAS3;BCAS3;BCAS3;BCAS3;BCAS3;BCAS3;BCAS3;BCAS3	Coding;Coding;Coding;Coding;Coding;Coding;Coding;Coding;Coding;Coding;Coding;Coding;Coding	HSMM;NHLF;H1HESC		H1HESC=unk /// NHLF=ENST00000240328;ENST00000335108 /// HSMM=ENST00000083182	H1HESC=unk /// NHLF=TBX2;Deprecated /// HSMM=APPBP2
cg00058857	0.668612	2.92879e-06	0.000545391	Hyper	Gene body	chr3	Open.Sea	99927991					ENS_v93;ENS_v93;ENS_v93;ENS_v93;LNCi_v5.2_str				lnc-FILIP1L-9:2;lnc-FILIP1L-9:3;lnc-FILIP1L-9:4;ENST00000637814;lnc-FILIP1L-4:1	LNCi_v5.2_str	lnc-FILIP1L-4;lnc-FILIP1L-4;lnc-FILIP1L-4;lnc-FILIP1L-4;lnc-FILIP1L-4	unk-LNC;unk-LNC;unk-LNC;unk-LNC;unk-LNC
cg11357542	0.668584	5.82537e-06	0.000788615	Hyper	Enhancer	chr2	N.Shelve	66669737	ENST00000272369;ENST00000409517	ENS_v93;ENS_v93;ENS_v93	MEIS1;MEIS1;MEIS1	MEIS1-AS2:1;ENST00000498705;ENST00000606455	LNCi_v5.2_str/ENS_v93;ENS_v93;ENS_v93	MEIS1-AS2;MEIS1;MEIS1	-769;-170;-360	unk-LNC;e-LNC;e-LNC	ENST00000398506;ENST00000491706;ENST00000409622;ENST00000560281;ENST00000272369;ENST00000466811;ENST00000488550;ENST00000437869;ENST00000495021	ENS_v93	MEIS1;MEIS1;MEIS1;MEIS1;MEIS1;MEIS1;MEIS1;MEIS1;MEIS1	Coding;Coding;Coding;Coding;Coding;Coding;Coding;Coding;Coding	NHLF		NHLF=ENST00000409517;ENST00000272369	NHLF=MEIS1;MEIS1	NHLF=ENST00000498705;ENST00000606455;MEIS1-AS2:1	NHLF=MEIS1;MEIS1;MEIS1-AS2	NHLF=e-LNC;e-LNC;unk-LNC
cg05615150	0.66856	6.55936e-05	0.00315516	Hyper	Gene body	chr3	S.Shelve	35683815					ENS_v93				ENST00000428373;ENST00000449196;ENST00000450234;ENST00000421492;ENST00000444190;ENST00000187397;ENST00000452563	ENS_v93	ARPP21;ARPP21;ARPP21;ARPP21;ARPP21;ARPP21;ARPP21	Coding;Coding;Coding;Coding;Coding;Coding;Coding
cg08096469	0.668451	3.8525e-06	0.000629304	Hyper	Gene body	chr1	Open.Sea	204878660					ENS_v93				ENST00000404977;ENST00000539706;ENST00000403080;ENST00000339876;ENST00000404076;ENST00000514644;ENST00000360049;ENST00000493914	ENS_v93	NFASC;NFASC;NFASC;NFASC;NFASC;NFASC;NFASC;NFASC	unk-LNC;unk-LNC;unk-LNC;unk-LNC;unk-LNC;unk-LNC;unk-LNC;unk-LNC
cg15027398	0.668242	0.000349646	0.00883678	Hyper	Enhancer	chr3	Open.Sea	185706718	unk	unk	unk		ENS_v93					ENS_v93			H1HESC		H1HESC=unk	H1HESC=unk
cg17831182	0.668203	4.39348e-08	0.000118453	Hyper	Gene body	chr15	N.Shore	65653414					LNCi_v5.2_str				ENST00000327987	ENS_v93	IGDCC3	Coding
cg14946073	0.668161	1.50392e-05	0.00132462	Hyper	Enhancer	chr6	Open.Sea	127802374	unk	unk	unk		ENS_v93				ENST00000481848;ENST00000465909;ENST00000525778	ENS_v93	SOGA3;SOGA3;SOGA3	Coding;Coding;Coding	H1HESC;HUVEC;HSMM		H1HESC=unk /// HUVEC=unk /// HSMM=unk	H1HESC=unk /// HUVEC=unk /// HSMM=unk
cg00046432	0.668145	5.09362e-05	0.00271069	Hyper	Enhancer	chr3	Open.Sea	121289114	unk	unk	unk		ENS_v93					ENS_v93			H1HESC		H1HESC=unk	H1HESC=unk
cg00826313	0.667884	1.00942e-05	0.00105234	Hyper	Enhancer	chr13	Open.Sea	76451583	unk	unk	unk	LMO7DN-IT1:1;LMO7DN-IT1:2	LNCi_v5.2_str;LNCi_v5.2_str/ENS_v93	LMO7DN-IT1;LMO7DN-IT1	562;562	e-LNC;e-LNC	ENST00000318245;LMO7DN-IT1:1;LMO7DN-IT1:2	LNCi_v5.2_str/ENS_v93	LMO7DN-IT1;LMO7DN-IT1;LMO7DN-IT1	e-LNC;e-LNC;e-LNC	H1HESC		H1HESC=unk	H1HESC=unk	H1HESC=LMO7DN-IT1:1;LMO7DN-IT1:2	H1HESC=LMO7DN-IT1;LMO7DN-IT1	H1HESC=e-LNC;e-LNC
cg08172649	0.667856	4.77961e-06	0.000708516	Hyper	Gene body	chr4	Open.Sea	68831201					LNCi_v5.2_str				UBA6-AS1:10;UBA6-AS1:22	LNCi_v5.2_str	UBA6-AS1;UBA6-AS1	p-LNC;p-LNC
cg09611485	0.667852	2.61391e-06	0.000516856	Hyper	Enhancer	chr13	Open.Sea	51817963	unk	unk	unk		ENS_v93				ENST00000615498;ENST00000280057;ENST00000322475	ENS_v93	FAM124A;FAM124A;FAM124A	Coding;Coding;Coding	H1HESC		H1HESC=unk	H1HESC=unk
cg01414394	0.667543	2.77424e-05	0.00189038	Hyper	Enhancer	chr9	Open.Sea	81629459	ENST00000376588	ENS_v93	PSAT1	lnc-TLE4-11:4;lnc-TLE4-11:3;lnc-TLE4-11:2;lnc-TLE4-11:1	LNCi_v5.2_str;LNCi_v5.2_str;LNCi_v5.2_str;LNCi_v5.2_str	lnc-TLE4-11;lnc-TLE4-11;lnc-TLE4-11;lnc-TLE4-11	654;654;654;690	e-LNC;e-LNC;e-LNC;e-LNC	lnc-TLE4-11:4;lnc-TLE4-11:3;lnc-TLE4-11:2;lnc-TLE4-11:1	LNCi_v5.2_str	lnc-TLE4-11;lnc-TLE4-11;lnc-TLE4-11;lnc-TLE4-11	e-LNC;e-LNC;e-LNC;e-LNC	HSMM;HUVEC;HMEC;NHEK;NHLF		HMEC=unk /// HUVEC=ENST00000376588 /// HSMM=unk /// NHEK=unk /// NHLF=unk	HMEC=unk /// HUVEC=PSAT1 /// HSMM=unk /// NHEK=unk /// NHLF=unk	HMEC=lnc-TLE4-11:4;lnc-TLE4-11:3;lnc-TLE4-11:1;lnc-TLE4-11:2 /// HUVEC=lnc-TLE4-11:1;lnc-TLE4-11:3;lnc-TLE4-11:4;lnc-TLE4-11:2 /// HSMM=lnc-TLE4-11:4;lnc-TLE4-11:2;lnc-TLE4-11:1;lnc-TLE4-11:3 /// NHEK=lnc-TLE4-11:2;lnc-TLE4-11:1;lnc-TLE4-11:4;lnc-TLE4-11:3 /// NHLF=lnc-TLE4-11:3;lnc-TLE4-11:4;lnc-TLE4-11:2	HMEC=lnc-TLE4-11;lnc-TLE4-11;lnc-TLE4-11;lnc-TLE4-11 /// HUVEC=lnc-TLE4-11;lnc-TLE4-11;lnc-TLE4-11;lnc-TLE4-11 /// HSMM=lnc-TLE4-11;lnc-TLE4-11;lnc-TLE4-11;lnc-TLE4-11 /// NHEK=lnc-TLE4-11;lnc-TLE4-11;lnc-TLE4-11;lnc-TLE4-11 /// NHLF=lnc-TLE4-11;lnc-TLE4-11;lnc-TLE4-11	HMEC=e-LNC;e-LNC;e-LNC;e-LNC /// HUVEC=e-LNC;e-LNC;e-LNC;e-LNC /// HSMM=e-LNC;e-LNC;e-LNC;e-LNC /// NHEK=e-LNC;e-LNC;e-LNC;e-LNC /// NHLF=e-LNC;e-LNC;e-LNC
cg16073030	0.667377	1.12927e-05	0.00112062	Hyper	Gene body	chr3	Open.Sea	185639904					ENS_v93				ENST00000466832;ENST00000463328;ENST00000259043;ENST00000382191;ENST00000465245;ENST00000487615;ENST00000453386;ENST00000492417;ENST00000456380	ENS_v93	TRA2B;TRA2B;TRA2B;TRA2B;TRA2B;TRA2B;TRA2B;TRA2B;TRA2B	Coding;Coding;Coding;Coding;Coding;Coding;Coding;Coding;Coding
cg15489346	0.66726	0.000251922	0.00721483	Hyper	Enhancer	chr3	Open.Sea	106861413	unk	unk	unk		ENS_v93				LINC00882:7;LINC00882:6;LINC00882:5;LINC00882:4;LINC00882:3;LINC00882:2;LINC00882:1;LINC00882:9;LINC00882:8;LINC00882:33;LINC00882:63;LINC00882:12;LINC00882:11;LINC00882:10;LINC00882:60;LINC00882:62;LINC00882:56;LINC00882:55;LINC00882:54;LINC00882:53;LINC00882:67;LINC00882:64;LINC00882:65;LINC00882:66;LINC00882:68;LINC00882:61;LINC00882:59;LINC00882:58	LNCi_v5.2_str	LINC00882;LINC00882;LINC00882;LINC00882;LINC00882;LINC00882;LINC00882;LINC00882;LINC00882;LINC00882;LINC00882;LINC00882;LINC00882;LINC00882;LINC00882;LINC00882;LINC00882;LINC00882;LINC00882;LINC00882;LINC00882;LINC00882;LINC00882;LINC00882;LINC00882;LINC00882;LINC00882;LINC00882	p-LNC;p-LNC;p-LNC;p-LNC;p-LNC;p-LNC;p-LNC;p-LNC;p-LNC;p-LNC;p-LNC;p-LNC;p-LNC;p-LNC;p-LNC;p-LNC;p-LNC;p-LNC;p-LNC;p-LNC;p-LNC;p-LNC;p-LNC;p-LNC;p-LNC;p-LNC;p-LNC;p-LNC	HMEC;H1HESC		H1HESC=unk /// HMEC=unk	H1HESC=unk /// HMEC=unk
cg23265082	0.66721	8.63653e-05	0.00372903	Hyper	Enhancer	chr22	Open.Sea	25978900	unk	unk	unk		ENS_v93				ENST00000324198;ENST00000455558;ENST00000619906	ENS_v93	GRK3;GRK3;GRK3	Coding;Coding;Coding	NHLF;HSMM;NHEK;HMEC		HMEC=unk /// NHLF=unk /// HSMM=unk /// NHEK=unk	HMEC=unk /// NHLF=unk /// HSMM=unk /// NHEK=unk
cg19962573	0.667201	0.000119618	0.00454875	Hyper	Gene body	chr3	Open.Sea	138338778					ENS_v93				ENST00000491175;ENST00000338446;ENST00000470889;ENST00000360570;ENST00000393035;ENST00000393034	ENS_v93	FAIM;FAIM;FAIM;FAIM;FAIM;FAIM	Coding;Coding;Coding;Coding;Coding;Coding
cg16884979	0.667133	1.58167e-05	0.00136562	Hyper	Gene body	chr3	Open.Sea	190358488					ENS_v93				ENST00000412504;ENST00000072516;ENST00000413869;ENST00000317757;ENST00000439062;ENST00000443369;ENST00000447382;ENST00000342550	ENS_v93	IL1RAP;IL1RAP;IL1RAP;IL1RAP;IL1RAP;IL1RAP;IL1RAP;IL1RAP	Coding;Coding;Coding;Coding;Coding;Coding;Coding;Coding
cg05231367	0.667118	0.00012834	0.00474888	Hyper	Gene body	chr2	Open.Sea	152383142					ENS_v93				ENST00000397345;ENST00000413693;ENST00000427231;ENST00000409198;ENST00000618972;ENST00000603639;ENST00000604864;ENST00000172853	ENS_v93	NEB;NEB;NEB;NEB;NEB;NEB;NEB;NEB	Coding;Coding;Coding;Coding;Coding;Coding;Coding;Coding
cg03889251	0.667007	0.00031235	0.0082413	Hyper	Gene body	chr3	S.Shelve	138743093					ENS_v93;ENS_v93;ENS_v93;ENS_v93				ENST00000495075	ENS_v93	MRPS22	Coding
cg08237348	0.666944	1.70836e-05	0.00142676	Hyper	Gene body	chr6	S.Shore	38684210					ENS_v93				ENST00000327475	ENS_v93	DNAH8	Coding
cg04812333	0.666762	6.57027e-08	0.000129437	Hyper	Enhancer	chr22	Open.Sea	42142088	ENST00000335626;ENST00000402438;ENST00000263253;ENST00000402458;ENST00000540880;ENST00000433992;ENST00000216259	ENS_v93;ENS_v93;ENS_v93;ENS_v93;ENS_v93;EnhAtlas;ENS_v93;ENS_v93	TCF20;TCF20;CYB5R3;EP300;SNU13;Deprecated;CYP2D7;PMM1		ENS_v93				ENST00000540833;ENST00000401548	ENS_v93	MEI1;MEI1	Coding;Coding	GM12878		GM12878=ENST00000540880;ENST00000402438;ENST00000402458;ENST00000433992;ENST00000335626;ENST00000216259;ENST00000263253	GM12878=Deprecated;CYB5R3;SNU13;CYP2D7;TCF20;PMM1;EP300
cg25789711	0.666756	0.000166685	0.00557379	Hyper	Enhancer	chr5	Open.Sea	137173839	unk	unk	unk		ENS_v93				lnc-HNRNPA0-4:7;lnc-HNRNPA0-4:12;lnc-HNRNPA0-4:1;lnc-HNRNPA0-4:9;lnc-HNRNPA0-4:8	LNCi_v5.2_str	lnc-HNRNPA0-4;lnc-HNRNPA0-4;lnc-HNRNPA0-4;lnc-HNRNPA0-4;lnc-HNRNPA0-4	p-LNC;p-LNC;p-LNC;p-LNC;p-LNC	HSMM		HSMM=unk	HSMM=unk
cg02373664	0.666737	7.34894e-05	0.00338232	Hyper	Gene body	chr8	Open.Sea	112039645					ENS_v93				LINC01608:4;LINC01608:5;LINC01608:1;LINC01608:2;LINC01608:3;LINC01608:18;LINC01608:16;LINC01608:17;LINC01608:14;LINC01608:15;LINC01608:10;LINC01608:11	LNCi_v5.2_str	LINC01608;LINC01608;LINC01608;LINC01608;LINC01608;LINC01608;LINC01608;LINC01608;LINC01608;LINC01608;LINC01608;LINC01608	p-LNC;p-LNC;p-LNC;p-LNC;p-LNC;p-LNC;p-LNC;p-LNC;p-LNC;p-LNC;p-LNC;p-LNC
cg04079617	0.666684	1.55709e-05	0.00135361	Hyper	Intergenic	chr6	Open.Sea	85823362					LNCi_v5.2_str/ENS_v93					LNCi_v5.2_str/ENS_v93
cg17741362	0.666632	2.52197e-06	0.000506032	Hyper	Enhancer	chr12	Open.Sea	112211680	ENST00000389153;ENST00000552374;ENST00000512792;ENST00000546477;ENST00000550735;ENST00000455480;ENST00000542287;ENST00000539060;ENST00000549590;ENST00000550831;ENST00000327551;ENST00000549141;ENST00000455836;ENST00000261733	ENS_v93;ENS_v93;ENS_v93;ENS_v93;ENS_v93;ENS_v93;ENS_v93;ENS_v93;EnhAtlas;ENS_v93;ENS_v93;ENS_v93;ENS_v93;ENS_v93;ENS_v93	ATXN2;ATXN2;TMEM116;ACAD10;ERP29;MAPKAPK5;ACAD10;ATXN2;Deprecated;ACAD10;TMEM116;BRAP;HECTD4;ERP29;ALDH2		ENS_v93				ENST00000416293;ENST00000261733;ENST00000548536;ENST00000546840	ENS_v93	AC002996.1;AC002996.1;AC002996.1;AC002996.1	Coding;Coding;Coding;Coding	HEPG2;HSMM;H1HESC;NHEK;GM12878;K562;NHLF;HMEC		HEPG2=ENST00000549141 /// NHEK=ENST00000549141;ENST00000550831 /// K562=ENST00000542287;ENST00000512792;ENST00000327551;ENST00000549590;ENST00000546477;ENST00000552374;ENST00000550735;ENST00000261733;ENST00000455836;ENST00000549141 /// HMEC=unk /// HSMM=ENST00000455480;ENST00000327551;ENST00000549141;ENST00000539060;ENST00000549590;ENST00000552374 /// H1HESC=unk /// GM12878=ENST00000327551;ENST00…	HEPG2=HECTD4 /// NHEK=HECTD4;TMEM116 /// K562=ATXN2;ACAD10;BRAP;ACAD10;ERP29;TMEM116;MAPKAPK5;ALDH2;ERP29;HECTD4 /// HMEC=unk /// HSMM=ACAD10;BRAP;HECTD4;Deprecated;ACAD10;TMEM116 /// H1HESC=unk /// GM12878=BRAP;ACAD10;HECTD4;ATXN2;ERP29;Deprecated /// NHLF=ALDH2;BRAP;MAPKAPK5
cg00647719	0.66657	1.26542e-06	0.000362698	Hyper	Gene body	chr9	S.Shelve	108423246					LNCi_v5.2_str/ENS_v93				lnc-TAL2-2:2;lnc-TAL2-2:1	LNCi_v5.2_str	lnc-TAL2-2;lnc-TAL2-2	unk-LNC;unk-LNC
cg18368377	0.666495	1.49583e-05	0.00131982	Hyper	Gene body	chr11	Open.Sea	105078924					ENS_v93				lnc-CARD18-2:1	LNCi_v5.2_str/ENS_v93	lnc-CARD18-2	unk-LNC
cg11803660	0.666437	2.45965e-06	0.000500099	Hyper	Enhancer	chr3	Open.Sea	128097781	ENST00000296255;ENST00000485280;ENST00000341105	ENS_v93;ENS_v93;ENS_v93;ENS_v93	RPN1;RPN1;RAB7A;GATA2		ENS_v93				ENST00000254730;ENST00000483457	ENS_v93	EEFSEC;EEFSEC	Coding;Coding	HSMM;NHLF		NHLF=ENST00000341105 /// HSMM=ENST00000485280;ENST00000296255	NHLF=GATA2 /// HSMM=RAB7A;RPN1
cg19429179	0.666041	2.25379e-05	0.00167676	Hyper	Enhancer	chr7	Open.Sea	2978455	unk	unk	unk		ENS_v93				ENST00000396946	ENS_v93	CARD11	Coding	HMEC		HMEC=unk	HMEC=unk
cg25413459	0.665912	0.000232386	0.00685498	Hyper	Gene body	chr12	Open.Sea	5478282					ENS_v93				lnc-NTF3-5:5;lnc-NTF3-5:4;lnc-NTF3-5:1;lnc-NTF3-5:3	LNCi_v5.2_str/ENS_v93	lnc-NTF3-5;lnc-NTF3-5;lnc-NTF3-5;lnc-NTF3-5	unk-LNC;unk-LNC;unk-LNC;unk-LNC
cg09906066	0.665841	0.000646797	0.0129304	Hyper	Gene body	chr12	Open.Sea	40959011					LNCi_v5.2_str/ENS_v93				ENST00000454784	ENS_v93	MUC19	unk-LNC
cg21729557	0.665766	0.000510743	0.0111807	Hyper	Intergenic	chr10	Open.Sea	30864771					ENS_v93					ENS_v93
cg11076253	0.665733	0.000212307	0.0064924	Hyper	Intergenic	chr1	Open.Sea	159192986					ENS_v93					ENS_v93
cg16194968	0.665709	0.000181478	0.00588532	Hyper	Intergenic	chr1	Open.Sea	44827243					LNCi_v5.2_str/ENS_v93					LNCi_v5.2_str/ENS_v93
cg23469537	0.665656	7.61488e-05	0.00345352	Hyper	Enhancer	chr6	Open.Sea	141130982	unk	unk	unk		LNCi_v5.2_str				lnc-NMBR-2:2	LNCi_v5.2_str	lnc-NMBR-2	p-LNC	GM12878		GM12878=unk	GM12878=unk
cg11317909	0.665619	0.000140605	0.00501662	Hyper	Gene body	chr13	N.Shore	51825057					ENS_v93				ENST00000615498;ENST00000280057;ENST00000322475	ENS_v93	FAM124A;FAM124A;FAM124A	Coding;Coding;Coding
cg04693040	0.665558	1.69514e-05	0.00142	Hyper	Enhancer	chr1	Open.Sea	99999596	unk	unk	unk	LINC01708:20;LINC01708:21;LINC01708:17;LINC01708:16;LINC01708:19;LINC01708:18;LINC01708:22;LINC01708:23	LNCi_v5.2_str;LNCi_v5.2_str;LNCi_v5.2_str;LNCi_v5.2_str;LNCi_v5.2_str;LNCi_v5.2_str;LNCi_v5.2_str;LNCi_v5.2_str/ENS_v93	LINC01708;LINC01708;LINC01708;LINC01708;LINC01708;LINC01708;LINC01708;LINC01708	-11;-11;-11;-11;-11;-11;-25;-25	e-LNC;e-LNC;e-LNC;e-LNC;e-LNC;e-LNC;e-LNC;e-LNC	LINC01708:15	LNCi_v5.2_str/ENS_v93	LINC01708	e-LNC	K562		K562=unk	K562=unk	K562=LINC01708:20;LINC01708:22;LINC01708:16;LINC01708:19;LINC01708:23;LINC01708:18;LINC01708:17;LINC01708:21	K562=LINC01708;LINC01708;LINC01708;LINC01708;LINC01708;LINC01708;LINC01708;LINC01708	K562=e-LNC;e-LNC;e-LNC;e-LNC;e-LNC;e-LNC;e-LNC;e-LNC
cg24328431	0.665442	4.48859e-05	0.00251344	Hyper	Enhancer	chr9	Open.Sea	14438351	unk	unk	unk		LNCi_v5.2_str/ENS_v93					LNCi_v5.2_str/ENS_v93			H1HESC		H1HESC=unk	H1HESC=unk
cg21151844	0.66542	0.00105247	0.0175299	Hyper	Gene body	chr8	Open.Sea	75685594					ENS_v93				lnc-JPH1-9:1;MIR2052HG:2;lnc-PI15-1:1	LNCi_v5.2_str	lnc-PI15-1;lnc-PI15-1;lnc-PI15-1	e-LNC;e-LNC;e-LNC
cg18139806	0.665318	0.000575119	0.0120307	Hyper	Enhancer	chr3	Open.Sea	64354189	unk	unk	unk		ENS_v93				ENST00000295902;ENST00000498162	ENS_v93	PRICKLE2;PRICKLE2	Coding;Coding	HSMM		HSMM=unk	HSMM=unk
cg17608487	0.665263	3.4519e-08	0.000117935	Hyper	Gene body	chr7	Open.Sea	33217013					ENS_v93				ENST00000433714;ENST00000242067;ENST00000396127;ENST00000355070;ENST00000350941;ENST00000425508;ENST00000465037;ENST00000442858	ENS_v93	BBS9;BBS9;BBS9;BBS9;BBS9;BBS9;BBS9;BBS9	Coding;Coding;Coding;Coding;Coding;Coding;Coding;Coding
cg24979093	0.6652	0.000266085	0.00746489	Hyper	Gene body	chr21	Open.Sea	39577464					ENS_v93				ENST00000549805;ENST00000547595;ENST00000551422;ENST00000605450;ENST00000547341;ENST00000632732;ENST00000549932;ENST00000549158;ENST00000548700	ENS_v93	KCNJ15;KCNJ15;KCNJ15;KCNJ15;KCNJ15;KCNJ15;KCNJ15;KCNJ15;KCNJ15	Coding;Coding;Coding;Coding;Coding;Coding;Coding;Coding;Coding
cg04070667	0.664988	4.99002e-05	0.00267836	Hyper	Gene body	chr10	Open.Sea	53080995					ENS_v93				ENST00000373980;ENST00000373985;ENST00000401604;ENST00000646535;ENST00000645324;ENST00000643704;ENST00000373976;ENST00000643582	ENS_v93	PRKG1;PRKG1;PRKG1;PRKG1;PRKG1;PRKG1;PRKG1;PRKG1	Coding;Coding;Coding;Coding;Coding;Coding;Coding;Coding
cg10558740	0.664978	0.000115093	0.00444768	Hyper	Mixed	chr6	Open.Sea	22148738	unk	unk	unk	CASC15:70;NBAT1:9;NBAT1:8;CASC15:67;CASC15:66;CASC15:69;CASC15:68;NBAT1:1;CASC15:63;NBAT1:3;NBAT1:2;CASC15:17;CASC15:65;NBAT1:11;NBAT1:10;NBAT1:12;CASC15:18;CASC15:19;CASC15:64	LNCi_v5.2_str;LNCi_v5.2_str;LNCi_v5.2_str;LNCi_v5.2_str;LNCi_v5.2_str;LNCi_v5.2_str;LNCi_v5.2_str;LNCi_v5.2_str;LNCi_v5.2_str;LNCi_v5.2_str;LNCi_v5.2_str/ENS_v93;LNCi_v5.2_str;LNCi_v5.2_str;LNCi_v5.2_str;LNCi_v5.2_str;LNCi_v5.2_str;LNCi_v5.2_str/ENS_v93;LNCi_v5.2_str/ENS_v93;LNCi_v5.2_str	CASC15;NBAT1;NBAT1;CASC15;CASC15;CASC15;CASC15;NBAT1;CASC15;NBAT1;NBAT1;CASC15;CASC15;NBAT1;NBAT1;NBAT1;CASC15;CASC15;CASC15	1774;-81;-81;2184;2184;1880;1907;-362;2184;-1316;-1316;1902;2184;-81;-81;-1327;1856;1302;2184	e-LNC;e-LNC;e-LNC;e-LNC;e-LNC;e-LNC;e-LNC;e-LNC;e-LNC;e-LNC;e-LNC;e-LNC;e-LNC;e-LNC;e-LNC;e-LNC;e-LNC;e-LNC;e-LNC	CASC15:6;CASC15:7;CASC15:5;CASC15:3;CASC15:65;CASC15:47;CASC15:46;CASC15:45;CASC15:44;CASC15:43;CASC15:67;CASC15:66;CASC15:69;NBAT1:4;CASC15:64;CASC15:61;CASC15:60;CASC15:63;CASC15:58;CASC15:59;CASC15:62;CASC15:10;CASC15:38;CASC15:13;CASC15:52;CASC15:18;CASC15:19;CASC15:56;CASC15:57;CASC15:75;CASC15:12;CASC15:17;CASC15:68	LNCi_v5.2_str	CASC15;CASC15;CASC15;CASC15;CASC15;CASC15;CASC15;CASC15;CASC15;CASC15;CASC15;CASC15;CASC15;CASC15;CASC15;CASC15;CASC15;CASC15;CASC15;CASC15;CASC15;CASC15;CASC15;CASC15;CASC15;CASC15;CASC15;CASC15;CASC15;CASC15;CASC15;CASC15;CASC15	e-LNC;e-LNC;e-LNC;e-LNC;e-LNC;e-LNC;e-LNC;e-LNC;e-LNC;e-LNC;e-LNC;e-LNC;e-LNC;e-LNC;e-LNC;e-LNC;e-LNC;e-LNC;e-LNC;e-LNC;e-LNC;e-LNC;e-LNC;e-LNC;e-LNC;e-LNC;e-LNC;e-LNC;e-LNC;e-LNC;e-LNC;e-LNC;e-LNC	HEPG2;HUVEC;NHLF;HMEC;H1HESC	HSMM	H1HESC=unk /// HEPG2=unk /// HUVEC=unk /// NHLF=unk /// HMEC=unk	H1HESC=unk /// HEPG2=unk /// HUVEC=unk /// NHLF=unk /// HMEC=unk	HEPG2=NBAT1:10;NBAT1:1;NBAT1:11;NBAT1:8;NBAT1:9 /// HUVEC=CASC15:18;CASC15:68;CASC15:65;CASC15:70;CASC15:19;CASC15:64;NBAT1:9;NBAT1:3;NBAT1:12;CASC15:67;NBAT1:11;CASC15:17;CASC15:69;NBAT1:8;CASC15:63;NBAT1:2;CASC15:66;NBAT1:1;NBAT1:10 /// HMEC=NBAT1:3;NBAT1:9;NBAT1:2;CASC15:19;NBAT1:8;NBAT1:10;NBAT1:1;NBAT1:11 /// HSMM=NBAT1:11;NBAT1:8;NBAT1:10;NBAT1:9 /// H1HESC=NBAT1:8;CASC15:18;NBAT1:10;CASC15…	HEPG2=NBAT1;NBAT1;NBAT1;NBAT1;NBAT1 /// HUVEC=CASC15;CASC15;CASC15;CASC15;CASC15;CASC15;NBAT1;NBAT1;NBAT1;CASC15;NBAT1;CASC15;CASC15;NBAT1;CASC15;NBAT1;CASC15;NBAT1;NBAT1 /// HMEC=NBAT1;NBAT1;NBAT1;CASC15;NBAT1;NBAT1;NBAT1;NBAT1 /// HSMM=NBAT1;NBAT1;NBAT1;NBAT1 /// H1HESC=NBAT1;CASC15;NBAT1;CASC15;NBAT1;CASC15;CASC15;CASC15;NBAT1;CASC15;CASC15;CASC15;CASC15;NBAT1;NBAT1;NBAT1;CASC15;CASC15;NBAT1 /…	HEPG2=e-LNC;e-LNC;e-LNC;e-LNC;e-LNC /// HUVEC=e-LNC;e-LNC;e-LNC;e-LNC;e-LNC;e-LNC;e-LNC;e-LNC;e-LNC;e-LNC;e-LNC;e-LNC;e-LNC;e-LNC;e-LNC;e-LNC;e-LNC;e-LNC;e-LNC /// HMEC=e-LNC;e-LNC;e-LNC;e-LNC;e-LNC;e-LNC;e-LNC;e-LNC /// HSMM=e-LNC;e-LNC;e-LNC;e-LNC /// H1HESC=e-LNC;e-LNC;e-LNC;e-LNC;e-LNC;e-LNC;e-LNC;e-LNC;e-LNC;e-LNC;e-LNC;e-LNC;e-LNC;e-LNC;e-LNC;e-LNC;e-LNC;e-LNC;e-LNC /// NHLF=e-LNC;e-LNC;e-L…
cg16992794	0.664861	3.13028e-05	0.00203789	Hyper	Gene body	chr13	Open.Sea	39119821					LNCi_v5.2_str				LINC00437:1	LNCi_v5.2_str	LINC00437	p-LNC
cg10140126	0.664817	4.58047e-06	0.000692086	Hyper	Gene body	chr2	Open.Sea	100689798					LNCi_v5.2_str				ENST00000409236;ENST00000441400;ENST00000423966;ENST00000409579;ENST00000415384;ENST00000317233;ENST00000416492;ENST00000440445;ENST00000432037;ENST00000424600	ENS_v93	AFF3;AFF3;AFF3;AFF3;AFF3;AFF3;AFF3;AFF3;AFF3;AFF3	Coding;Coding;Coding;Coding;Coding;Coding;Coding;Coding;Coding;Coding
cg14226683	0.664753	1.61921e-07	0.000168381	Hyper	Enhancer	chr19	Open.Sea	48123175	unk	unk	unk		ENS_v93				lnc-BICRA-1:2;BICRA-AS1:3;ENST00000396720;ENST00000594866	ENS_v93	BICRA;BICRA;BICRA;BICRA	Coding;Coding;Coding;Coding	H1HESC;NHLF		H1HESC=unk /// NHLF=unk	H1HESC=unk /// NHLF=unk
cg04414429	0.664686	0.000121036	0.00458123	Hyper	Gene body	chr6	Open.Sea	97506957					ENS_v93				ENST00000369254;ENST00000544166;ENST00000369261;ENST00000539200;ENST00000536676;ENST00000620278	ENS_v93	KLHL32;KLHL32;KLHL32;KLHL32;KLHL32;KLHL32	Coding;Coding;Coding;Coding;Coding;Coding
cg23947695	0.664546	0.000127725	0.00473338	Hyper	Enhancer	chr4	Open.Sea	109258702	unk	unk	unk		ENS_v93				lnc-LEF1-4:5;lnc-LEF1-4:4	LNCi_v5.2_str	lnc-LEF1-4;lnc-LEF1-4	e-LNC;e-LNC	K562		K562=unk	K562=unk
cg20932241	0.664529	8.60079e-06	0.000963341	Hyper	Gene body	chr10	Open.Sea	30244245					ENS_v93				lnc-JCAD-2:1	LNCi_v5.2_str	lnc-JCAD-2	unk-LNC
cg27487355	0.664523	0.000363199	0.00904008	Hyper	Enhancer	chr6	Open.Sea	98411352	unk	unk	unk		ENS_v93				lnc-KLHL32-4:46;lnc-KLHL32-4:9;lnc-KLHL32-4:8;lnc-KLHL32-4:7;lnc-KLHL32-4:6;lnc-KLHL32-4:5;lnc-KLHL32-4:4;lnc-KLHL32-4:3;lnc-KLHL32-4:2;lnc-KLHL32-4:40;lnc-KLHL32-4:41;lnc-KLHL32-4:43;lnc-KLHL32-4:44;lnc-KLHL32-4:31;lnc-KLHL32-4:35;lnc-KLHL32-4:10	LNCi_v5.2_str/ENS_v93	lnc-KLHL32-4;lnc-KLHL32-4;lnc-KLHL32-4;lnc-KLHL32-4;lnc-KLHL32-4;lnc-KLHL32-4;lnc-KLHL32-4;lnc-KLHL32-4;lnc-KLHL32-4;lnc-KLHL32-4;lnc-KLHL32-4;lnc-KLHL32-4;lnc-KLHL32-4;lnc-KLHL32-4;lnc-KLHL32-4;lnc-KLHL32-4	unk-LNC;unk-LNC;unk-LNC;unk-LNC;unk-LNC;unk-LNC;unk-LNC;unk-LNC;unk-LNC;unk-LNC;unk-LNC;unk-LNC;unk-LNC;unk-LNC;unk-LNC;unk-LNC	HMEC;NHEK		HMEC=unk /// NHEK=unk	HMEC=unk /// NHEK=unk
cg02639821	0.66452	0.00111861	0.0181962	Hyper	Enhancer	chr12	Open.Sea	49619932	ENST00000447318;lnc-TEX49-1:1;ENST00000320634;lnc-WNT1-1:1;ENST00000547382;ENST00000549183	ENS_v93;ENS_v93;LNCi_v5.2_str/ENS_v93;ENS_v93;LNCi_v5.2_str/ENS_v93;ENS_v93;ENS_v93	ARF3;ARF3;lnc-TEX49-1;FAIM2;lnc-WNT1-1;LMBR1L;TUBA1C		ENS_v93				ENST00000550574	ENS_v93	TUBA1C	unk-LNC	NHLF;K562;HMEC;HSMM		K562=unk /// HMEC=unk /// NHLF=ENST00000547382;ENST00000320634;ENST00000447318;lnc-WNT1-1:1;lnc-TEX49-1:1;ENST00000549183 /// HSMM=unk	K562=unk /// HMEC=unk /// NHLF=LMBR1L;FAIM2;ARF3;lnc-WNT1-1;lnc-TEX49-1;TUBA1C /// HSMM=unk
cg13336913	0.664509	1.05317e-05	0.00107828	Hyper	Gene body	chr3	Open.Sea	97132141					ENS_v93				ENST00000389672	ENS_v93	EPHA6	Coding
cg20104033	0.664484	0.000433759	0.0101046	Hyper	Gene body	chr16	Open.Sea	68724214					ENS_v93;ENS_v93;ENS_v93;ENS_v93				ENST00000567674;ENST00000429102;ENST00000264012;ENST00000542274	ENS_v93	CDH3;CDH3;CDH3;CDH3	Coding;Coding;Coding;Coding
cg03182466	0.664398	8.10521e-06	0.000934149	Hyper	Promoter	chr4	Open.Sea	80132895				ENST00000437737;LINC01088:13;LINC01088:36;LINC01088:35	ENS_v93;LNCi_v5.2_str/ENS_v93;LNCi_v5.2_str;LNCi_v5.2_str	LINC01088;LINC01088;LINC01088;LINC01088	60;57;75;1266	p-LNC;p-LNC;p-LNC;e-LNC	LINC01088:2;LINC01088:3;LINC01088:1;LINC01088:6;LINC01088:7;LINC01088:4;LINC01088:8;LINC01088:9;LINC01088:33;LINC01088:36;LINC01088:10;LINC01088:11;LINC01088:34;LINC01088:35;LINC01088:19;LINC01088:31;LINC01088:29;LINC01088:28;LINC01088:25;LINC01088:24;LINC01088:27;LINC01088:21;LINC01088:20;LINC01088:23;LINC01088:22;LINC01088:13;ENST00000437737	ENS_v93	LINC01088;LINC01088;LINC01088;LINC01088;LINC01088;LINC01088;LINC01088;LINC01088;LINC01088;LINC01088;LINC01088;LINC01088;LINC01088;LINC01088;LINC01088;LINC01088;LINC01088;LINC01088;LINC01088;LINC01088;LINC01088;LINC01088;LINC01088;LINC01088;LINC01088;LINC01088;LINC01088	p-LNC;p-LNC;p-LNC;p-LNC;p-LNC;p-LNC;p-LNC;p-LNC;p-LNC;p-LNC;p-LNC;p-LNC;p-LNC;p-LNC;p-LNC;p-LNC;p-LNC;p-LNC;p-LNC;p-LNC;p-LNC;p-LNC;p-LNC;p-LNC;p-LNC;p-LNC;p-LNC		K562			K562=LINC01088:35;LINC01088:13;LINC01088:36;ENST00000437737	K562=LINC01088;LINC01088;LINC01088;LINC01088	K562=e-LNC;p-LNC;p-LNC;p-LNC
cg15785391	0.664286	5.04938e-06	0.000730482	Hyper	Enhancer	chr1	Open.Sea	167061798	unk	unk	unk		ENS_v93				ENST00000632571	ENS_v93	GPA33	Coding	HSMM		HSMM=unk	HSMM=unk
cg05379828	0.664215	0.000198509	0.00622395	Hyper	Enhancer	chr10	Open.Sea	121424090	ENST00000543134;ENST00000436547;ENST00000361976;ENST00000369075	ENS_v93;ENS_v93;ENS_v93;ENS_v93;ENS_v93	SEC23IP;SEC23IP;TIAL1;INPP5F;SEC23IP		ENS_v93				ENST00000369085;ENST00000450186	ENS_v93	BAG3;BAG3	Coding;Coding	HMEC;K562;HSMM;GM12878;NHLF;HEPG2		HEPG2=unk /// K562=ENST00000369075 /// HMEC=unk /// HSMM=unk /// GM12878=unk /// NHLF=ENST00000361976;ENST00000436547;ENST00000543134	HEPG2=unk /// K562=SEC23IP /// HMEC=unk /// HSMM=unk /// GM12878=unk /// NHLF=INPP5F;TIAL1;SEC23IP
cg04901700	0.664205	0.000806466	0.0148307	Hyper	Enhancer	chr5	Open.Sea	5177323	unk	unk	unk		ENS_v93				ENST00000274181;ENST00000433402;ENST00000511368	ENS_v93	ADAMTS16;ADAMTS16;ADAMTS16	Coding;Coding;Coding	H1HESC		H1HESC=unk	H1HESC=unk
cg18819390	0.664161	3.53658e-05	0.00218369	Hyper	Enhancer	chr1	Open.Sea	231810032	ENST00000366637	ENS_v93	DISC1		ENS_v93				ENST00000439617;ENST00000422590;ENST00000639374;ENST00000620189;ENST00000366633;ENST00000366632;ENST00000644515;ENST00000366637;ENST00000295051;ENST00000539444;ENST00000602873;ENST00000602956;ENST00000602962;ENST00000366636;ENST00000602713;ENST00000602822;ENST00000602281;ENST00000317586;ENST00000628350;ENST00000622252;ENST00000537876;ENST00000602700;ENST00000535983;ENST00000602567;ENST00000647072…	ENS_v93	TSNAX-DISC1;TSNAX-DISC1;TSNAX-DISC1;TSNAX-DISC1;TSNAX-DISC1;TSNAX-DISC1;TSNAX-DISC1;TSNAX-DISC1;TSNAX-DISC1;TSNAX-DISC1;TSNAX-DISC1;TSNAX-DISC1;TSNAX-DISC1;TSNAX-DISC1;TSNAX-DISC1;TSNAX-DISC1;TSNAX-DISC1;TSNAX-DISC1;TSNAX-DISC1;TSNAX-DISC1;TSNAX-DISC1;TSNAX-DISC1;TSNAX-DISC1;TSNAX-DISC1;TSNAX-DISC1;TSNAX-DISC1;TSNAX-DISC1;TSNAX-DISC1;TSNAX-DISC1;TSNAX-DISC1	Coding;Coding;Coding;Coding;Coding;Coding;Coding;Coding;Coding;Coding;Coding;Coding;Coding;Coding;Coding;Coding;Coding;Coding;Coding;Coding;Coding;Coding;Coding;Coding;Coding;Coding;Coding;Coding;Coding;Coding	HEPG2		HEPG2=ENST00000366637	HEPG2=DISC1
cg10234899	0.664118	1.12274e-05	0.00111717	Hyper	Gene body	chr4	Open.Sea	90508999					ENS_v93				lnc-MMRN1-12:13;lnc-MMRN1-12:12;lnc-MMRN1-12:10;lnc-MMRN1-12:15;lnc-MMRN1-12:14;lnc-MMRN1-12:9;lnc-MMRN1-12:6;lnc-MMRN1-12:5;lnc-MMRN1-12:4;lnc-SNCA-1:1	LNCi_v5.2_str	lnc-SNCA-1;lnc-SNCA-1;lnc-SNCA-1;lnc-SNCA-1;lnc-SNCA-1;lnc-SNCA-1;lnc-SNCA-1;lnc-SNCA-1;lnc-SNCA-1;lnc-SNCA-1	unk-LNC;unk-LNC;unk-LNC;unk-LNC;unk-LNC;unk-LNC;unk-LNC;unk-LNC;unk-LNC;unk-LNC
cg03798942	0.664066	8.27444e-05	0.00363051	Hyper	Mixed	chr11	S.Shore	128566958	unk	unk	unk	SENCR:1;SENCR:2	LNCi_v5.2_str;LNCi_v5.2_str/ENS_v93	SENCR;SENCR	-1040;-1040	e-LNC;e-LNC	ENST00000608303;ENST00000429175;ENST00000344954;ENST00000534087;ENST00000527786;ENST00000527767;ENST00000281428	ENS_v93	FLI1;FLI1;FLI1;FLI1;FLI1;FLI1;FLI1	Coding;Coding;Coding;Coding;Coding;Coding;Coding	HUVEC	GM12878	HUVEC=unk	HUVEC=unk	HUVEC=SENCR:2;SENCR:1 /// GM12878=unk	HUVEC=SENCR;SENCR /// GM12878=unk	HUVEC=e-LNC;e-LNC /// GM12878=unk
cg14531700	0.664032	1.23523e-05	0.0011789	Hyper	Enhancer	chr7	Open.Sea	44741946	unk	unk	unk		LNCi_v5.2_str				ENST00000444676;ENST00000222673;ENST00000439616;ENST00000631326;ENST00000447398;ENST00000449767	ENS_v93	OGDH;OGDH;OGDH;OGDH;OGDH;OGDH	Coding;Coding;Coding;Coding;Coding;Coding	HMEC		HMEC=unk	HMEC=unk
cg11193201	0.663971	0.000119835	0.00455396	Hyper	Mixed	chr1	Open.Sea	161677452	ENST00000236937;ENST00000392158;ENST00000461298	ENS_v93;ENS_v93;EnhAtlas;ENS_v93	FCGR2B;FCGR2B;Deprecated;FCGR2A	ENST00000309691;ENST00000367953;ENST00000367950;ENST00000367957;ENST00000349527;ENST00000465403;ENST00000294796	ENS_v93;ENS_v93;ENS_v93;ENS_v93;ENS_v93;ENS_v93;ENS_v93	FCRLA;FCRLA;FCRLA;FCRLA;FCRLA;FCRLA;FCRLA	397;397;367;453;418;423;397	Coding;Coding;Coding;Coding;Coding;e-LNC;Coding	ENST00000367959;ENST00000367953;ENST00000367950;ENST00000367957;ENST00000309691;ENST00000367949;ENST00000465403;ENST00000540521;ENST00000546024;ENST00000350710;ENST00000349527;ENST00000294796;ENST00000236938	ENS_v93	FCRLA;FCRLA;FCRLA;FCRLA;FCRLA;FCRLA;FCRLA;FCRLA;FCRLA;FCRLA;FCRLA;FCRLA;FCRLA	Coding;Coding;Coding;Coding;Coding;Coding;Coding;Coding;Coding;Coding;Coding;Coding;Coding	HMEC;K562;NHLF;HSMM	GM12878	K562=ENST00000392158;ENST00000461298;ENST00000236937 /// HMEC=unk /// NHLF=unk /// HSMM=unk	K562=Deprecated;FCGR2A;FCGR2B /// HMEC=unk /// NHLF=unk /// HSMM=unk	K562=ENST00000465403 /// HMEC=ENST00000465403 /// NHLF=ENST00000465403 /// GM12878=ENST00000294796;ENST00000465403;ENST00000367950;ENST00000367953;ENST00000349527;ENST00000309691;ENST00000367957 /// HSMM=ENST00000465403	K562=FCRLA /// HMEC=FCRLA /// NHLF=FCRLA /// GM12878=FCRLA;FCRLA;FCRLA;FCRLA;FCRLA;FCRLA;FCRLA /// HSMM=FCRLA	K562=e-LNC /// HMEC=e-LNC /// NHLF=e-LNC /// GM12878=Coding;e-LNC;Coding;Coding;Coding;Coding;Coding /// HSMM=e-LNC
cg13834402	0.663852	1.32611e-07	0.000158371	Hyper	Promoter	chr8	Open.Sea	125811214				unk	unk	unk	unk	unk	lnc-ZNF572-5:1	LNCi_v5.2_str	lnc-ZNF572-5	e-LNC		HEPG2			HEPG2=unk	HEPG2=unk	HEPG2=unk
cg13759446	0.663837	0.00111573	0.0181624	Hyper	Enhancer	chr11	Open.Sea	102667878	unk	unk	unk	lnc-MMP10-2:1;lnc-MMP10-3:1	LNCi_v5.2_str;LNCi_v5.2_str	lnc-MMP10-2;lnc-MMP10-3	192;999	e-LNC;e-LNC	lnc-MMP10-2:1;ENST00000525739;ENST00000371455;ENST00000315274;ENST00000544704	ENS_v93	WTAPP1;WTAPP1;WTAPP1;WTAPP1;WTAPP1	e-LNC;e-LNC;e-LNC;e-LNC;e-LNC	HUVEC;NHEK		HUVEC=unk /// NHEK=unk	HUVEC=unk /// NHEK=unk	HUVEC=lnc-MMP10-2:1;lnc-MMP10-3:1 /// NHEK=lnc-MMP10-2:1;lnc-MMP10-3:1	HUVEC=lnc-MMP10-2;lnc-MMP10-3 /// NHEK=lnc-MMP10-2;lnc-MMP10-3	HUVEC=e-LNC;e-LNC /// NHEK=e-LNC;e-LNC
cg05911981	0.663792	2.11994e-07	0.000180954	Hyper	Gene body	chr5	Open.Sea	103907009					ENS_v93				lnc-NUDT12-7:4;lnc-NUDT12-7:5	LNCi_v5.2_str/ENS_v93	lnc-NUDT12-7;lnc-NUDT12-7	e-LNC;e-LNC
cg03118485	0.663667	0.000290357	0.00787173	Hyper	Gene body	chr15	Open.Sea	51285906					LNCi_v5.2_str/ENS_v93				ENST00000558439;ENST00000560508;ENST00000561393;ENST00000261842	ENS_v93	AP4E1;AP4E1;AP4E1;AP4E1	Coding;Coding;Coding;Coding
cg14596987	0.6632	3.88734e-06	0.000631891	Hyper	Gene body	chr9	Open.Sea	98249189					ENS_v93				ENST00000551623;ENST00000548379;lnc-FANCC-7:1;lnc-FANCC-7:2;ENST00000546820;ENST00000550914;ENST00000418258;ENST00000375290;ENST00000375274;ENST00000548945;lnc-FANCC-8:2;lnc-FANCC-8:1;ENST00000551425;ENST00000421141;ENST00000331920;ENST00000551845;ENST00000551630;ENST00000548420;ENST00000468211;ENST00000437951;ENST00000430669;ENST00000429896;ENST00000553011;ENST00000547672;ENST00000553256	ENS_v93	PTCH1;PTCH1;PTCH1;PTCH1;PTCH1;PTCH1;PTCH1;PTCH1;PTCH1;PTCH1;PTCH1;PTCH1;PTCH1;PTCH1;PTCH1;PTCH1;PTCH1;PTCH1;PTCH1;PTCH1;PTCH1;PTCH1;PTCH1;PTCH1;PTCH1	e-LNC;e-LNC;e-LNC;e-LNC;e-LNC;e-LNC;e-LNC;e-LNC;e-LNC;e-LNC;e-LNC;e-LNC;e-LNC;e-LNC;e-LNC;e-LNC;e-LNC;e-LNC;e-LNC;e-LNC;e-LNC;e-LNC;e-LNC;e-LNC;e-LNC
cg04399475	0.663164	1.02724e-05	0.00106278	Hyper	Gene body	chr7	Open.Sea	26930896					LNCi_v5.2_str				ENST00000432747	ENS_v93	SKAP2	Coding
cg07856552	0.663154	0.000105069	0.00420512	Hyper	Gene body	chr4	Open.Sea	90548906					ENS_v93				lnc-MMRN1-12:13;lnc-MMRN1-12:12;lnc-MMRN1-12:10;lnc-MMRN1-12:17;lnc-MMRN1-12:16;lnc-MMRN1-12:15;lnc-MMRN1-12:9;lnc-MMRN1-12:6;lnc-MMRN1-12:5;lnc-MMRN1-12:4;lnc-SNCA-1:1	LNCi_v5.2_str	lnc-SNCA-1;lnc-SNCA-1;lnc-SNCA-1;lnc-SNCA-1;lnc-SNCA-1;lnc-SNCA-1;lnc-SNCA-1;lnc-SNCA-1;lnc-SNCA-1;lnc-SNCA-1;lnc-SNCA-1	unk-LNC;unk-LNC;unk-LNC;unk-LNC;unk-LNC;unk-LNC;unk-LNC;unk-LNC;unk-LNC;unk-LNC;unk-LNC
cg02897172	0.663052	2.49697e-05	0.00178017	Hyper	Intergenic	chr1	S.Shore	179546285					LNCi_v5.2_str/ENS_v93					LNCi_v5.2_str/ENS_v93
cg25422959	0.663	0.000282658	0.00774503	Hyper	Enhancer	chr2	S.Shore	24234549	ENST00000238789;ENST00000407625;ENST00000404924;ENST00000463845	ENS_v93;ENS_v93;EnhAtlas;ENS_v93;ENS_v93	ATAD2B;ATAD2B;Deprecated;UBXN2A;RN7SL610P	ENST00000495018	ENS_v93	MFSD2B	-1220	e-LNC	ENST00000338315;ENST00000406420	ENS_v93	MFSD2B;MFSD2B	Coding;Coding	K562		K562=ENST00000404924;ENST00000407625;ENST00000238789;ENST00000463845	K562=UBXN2A;Deprecated;ATAD2B;RN7SL610P	K562=ENST00000495018	K562=MFSD2B	K562=e-LNC
cg11928937	0.662929	6.7951e-05	0.00322666	Hyper	Intergenic	chr4	Open.Sea	134388095					ENS_v93;LNCi_v5.2_str;ENS_v93					ENS_v93;LNCi_v5.2_str;ENS_v93
cg17799196	0.662849	0.000244252	0.00707473	Hyper	Gene body	chr20	Open.Sea	13954097					ENS_v93				ENST00000378072;ENST00000423870;ENST00000646153;ENST00000486903;ENST00000473203;ENST00000284951	ENS_v93	SEL1L2;SEL1L2;SEL1L2;SEL1L2;SEL1L2;SEL1L2	Coding;Coding;Coding;Coding;Coding;Coding
cg14374996	0.662841	4.88709e-05	0.00264513	Hyper	Enhancer	chr6	Open.Sea	158168694	ENST00000392185	ENS_v93	SNX9		ENS_v93				ENST00000614703;ENST00000614800;lnc-ZDHHC14-2:2	LNCi_v5.2_str	lnc-ZDHHC14-2;lnc-ZDHHC14-2;lnc-ZDHHC14-2	e-LNC;e-LNC;e-LNC	K562		K562=ENST00000392185	K562=SNX9
cg13429093	0.662785	0.000125328	0.00467859	Hyper	Enhancer	chr2	Open.Sea	43710387	unk	unk	unk		ENS_v93				ENST00000469323;ENST00000405975;ENST00000402796;ENST00000407351;ENST00000408045;lnc-ZFP36L2-3:3;ENST00000405006;ENST00000398653	ENS_v93	THADA;THADA;THADA;THADA;THADA;THADA;THADA;THADA	Coding;Coding;Coding;Coding;Coding;Coding;Coding;Coding	HSMM;HUVEC;GM12878;NHEK;HMEC		HMEC=unk /// HUVEC=unk /// HSMM=unk /// NHEK=unk /// GM12878=unk	HMEC=unk /// HUVEC=unk /// HSMM=unk /// NHEK=unk /// GM12878=unk
cg23554685	0.662768	4.08391e-05	0.00237925	Hyper	Intergenic	chr3	Open.Sea	186613281					ENS_v93					ENS_v93
cg03905236	0.662758	1.37288e-05	0.00125531	Hyper	Enhancer	chr15	S.Shore	84118296	ENST00000434347;ENST00000564054;ENST00000304177	EnhAtlas;EnhAtlas;ENS_v93;ENS_v93	Deprecated;Deprecated;SH3GL3;C15orf40		ENS_v93				ENST00000563901;ENST00000492099;ENST00000427482;ENST00000324537	ENS_v93	SH3GL3;SH3GL3;SH3GL3;SH3GL3	Coding;Coding;Coding;Coding	K562		K562=ENST00000564054;ENST00000434347;ENST00000304177	K562=SH3GL3;Deprecated;C15orf40
cg02834732	0.66271	6.13961e-06	0.000808724	Hyper	Intergenic	chr4	Open.Sea	139734399					ENS_v93					ENS_v93
cg09319838	0.662663	0.000247925	0.00714351	Hyper	Enhancer	chr10	Open.Sea	49597462	ENST00000470884;ENST00000374172;ENST00000360332	ENS_v93;ENS_v93;ENS_v93;ENS_v93	TMEM273;TMEM273;ARHGAP22;MAPK8		ENS_v93				ENST00000395611;ENST00000429041;ENST00000476134;ENST00000432379;ENST00000426557;ENST00000374189	ENS_v93	MAPK8;MAPK8;MAPK8;MAPK8;MAPK8;MAPK8	Coding;Coding;Coding;Coding;Coding;Coding	NHLF;K562;GM12878		K562=ENST00000360332;ENST00000374172;ENST00000470884 /// NHLF=unk /// GM12878=unk	K562=MAPK8;ARHGAP22;TMEM273 /// NHLF=unk /// GM12878=unk
cg00811340	0.662627	0.000374585	0.00921707	Hyper	Enhancer	chr4	Open.Sea	10601262	unk	unk	unk		ENS_v93				ENST00000226951;ENST00000507719	ENS_v93	CLNK;CLNK	Coding;Coding	GM12878		GM12878=unk	GM12878=unk
cg23122655	0.662606	0.000412818	0.00979389	Hyper	Mixed	chr8	Open.Sea	37457392	ENST00000287263;ENST00000276461	ENS_v93;ENS_v93;ENS_v93	RAB11FIP1;RAB11FIP1;ERLIN2	lnc-BRF2-7:10;lnc-BRF2-7:8;lnc-BRF2-7:9;lnc-BRF2-7:2;lnc-BRF2-7:3;lnc-BRF2-7:4;lnc-BRF2-7:5;lnc-BRF2-7:6;lnc-BRF2-7:7	LNCi_v5.2_str/ENS_v93;LNCi_v5.2_str;LNCi_v5.2_str;LNCi_v5.2_str/ENS_v93;LNCi_v5.2_str;LNCi_v5.2_str;LNCi_v5.2_str;LNCi_v5.2_str;LNCi_v5.2_str	lnc-BRF2-7;lnc-BRF2-7;lnc-BRF2-7;lnc-BRF2-7;lnc-BRF2-7;lnc-BRF2-7;lnc-BRF2-7;lnc-BRF2-7;lnc-BRF2-7	-1096;-385;-602;-16;-35;-35;-35;-35;-35	unk-LNC;e-LNC;unk-LNC;e-LNC;e-LNC;e-LNC;e-LNC;e-LNC;e-LNC	lnc-BRF2-7:1	LNCi_v5.2_str	lnc-BRF2-7	e-LNC	NHLF;HSMM	HEPG2	NHLF=ENST00000287263 /// HSMM=ENST00000276461	NHLF=RAB11FIP1 /// HSMM=ERLIN2	HEPG2=lnc-BRF2-7:10;lnc-BRF2-7:3;lnc-BRF2-7:6;lnc-BRF2-7:9;lnc-BRF2-7:4;lnc-BRF2-7:7;lnc-BRF2-7:2;lnc-BRF2-7:5;lnc-BRF2-7:8 /// NHLF=lnc-BRF2-7:7;lnc-BRF2-7:4;lnc-BRF2-7:6;lnc-BRF2-7:3;lnc-BRF2-7:8;lnc-BRF2-7:5;lnc-BRF2-7:2 /// HSMM=lnc-BRF2-7:8;lnc-BRF2-7:5;lnc-BRF2-7:3;lnc-BRF2-7:9;lnc-BRF2-7:6;lnc-BRF2-7:4;lnc-BRF2-7:7;lnc-BRF2-7:10;lnc-BRF2-7:2	HEPG2=lnc-BRF2-7;lnc-BRF2-7;lnc-BRF2-7;lnc-BRF2-7;lnc-BRF2-7;lnc-BRF2-7;lnc-BRF2-7;lnc-BRF2-7;lnc-BRF2-7 /// NHLF=lnc-BRF2-7;lnc-BRF2-7;lnc-BRF2-7;lnc-BRF2-7;lnc-BRF2-7;lnc-BRF2-7;lnc-BRF2-7 /// HSMM=lnc-BRF2-7;lnc-BRF2-7;lnc-BRF2-7;lnc-BRF2-7;lnc-BRF2-7;lnc-BRF2-7;lnc-BRF2-7;lnc-BRF2-7;lnc-BRF2-7	HEPG2=unk-LNC;e-LNC;e-LNC;unk-LNC;e-LNC;e-LNC;e-LNC;e-LNC;e-LNC /// NHLF=e-LNC;e-LNC;e-LNC;e-LNC;e-LNC;e-LNC;e-LNC /// HSMM=e-LNC;e-LNC;e-LNC;unk-LNC;e-LNC;e-LNC;e-LNC;unk-LNC;e-LNC
cg10463496	0.662559	3.01426e-06	0.000553865	Hyper	Enhancer	chr13	Open.Sea	30731423	unk	unk	unk	LINC00384:1	LNCi_v5.2_str/ENS_v93	LINC00384	2335	e-LNC	LINC00384:1	LNCi_v5.2_str/ENS_v93	LINC00384	e-LNC	GM12878		GM12878=unk	GM12878=unk	GM12878=LINC00384:1	GM12878=LINC00384	GM12878=e-LNC
cg11468898	0.662447	2.00831e-05	0.00156768	Hyper	Mixed	chr7	Open.Sea	46574387	ENST00000381086;ENST00000381083	ENS_v93;ENS_v93;ENS_v93	IGFBP3;IGFBP3;IGFBP3	unk	unk	unk	unk	unk		unk			HSMM;NHLF;HUVEC	H1HESC	NHLF=ENST00000381086;ENST00000381083 /// HUVEC=unk /// HSMM=unk	NHLF=IGFBP3;IGFBP3 /// HUVEC=unk /// HSMM=unk	H1HESC=unk	H1HESC=unk	H1HESC=unk
cg08277314	0.662155	0.00019448	0.00614399	Hyper	Gene body	chr6	N.Shore	74103959					ENS_v93				ENST00000441145;ENST00000370363	ENS_v93	OOEP;OOEP	Coding;Coding
cg00641122	0.662112	7.76184e-05	0.00349483	Hyper	Enhancer	chr2	Open.Sea	192431398	unk	unk	unk		ENS_v93					ENS_v93			NHEK;K562		K562=unk /// NHEK=unk	K562=unk /// NHEK=unk
cg10443977	0.662001	2.05136e-09	8.61064e-05	Hyper	Gene body	chr3	Open.Sea	193273983					LNCi_v5.2_str				ENST00000489140;lnc-ATP13A4-5:1	LNCi_v5.2_str	lnc-ATP13A4-5;lnc-ATP13A4-5	p-LNC;p-LNC
cg03258214	0.661953	6.06691e-07	0.00026633	Hyper	Intergenic	chr9	Open.Sea	33607756					ENS_v93;ENS_v93;ENS_v93;ENS_v93;ENS_v93;ENS_v93					ENS_v93;ENS_v93;ENS_v93;ENS_v93;ENS_v93;ENS_v93
cg21101017	0.661824	0.000115217	0.00445018	Hyper	Enhancer	chr3	Open.Sea	138118384	ENST00000461114;ENST00000289153	ENS_v93;ENS_v93;ENS_v93	MRAS;MRAS;PIK3CB	ENST00000478647	ENS_v93	MRAS	-667	e-LNC	ENST00000614350;ENST00000423968;ENST00000289104;ENST00000464896;ENST00000494949;ENST00000474559;ENST00000621127	ENS_v93	MRAS;MRAS;MRAS;MRAS;MRAS;MRAS;MRAS	Coding;Coding;Coding;Coding;Coding;Coding;Coding	HEPG2		HEPG2=ENST00000461114;ENST00000289153	HEPG2=MRAS;PIK3CB	HEPG2=ENST00000478647	HEPG2=MRAS	HEPG2=e-LNC
cg05498208	0.661698	1.66404e-08	0.000101584	Hyper	Enhancer	chr22	Open.Sea	43064886	unk	unk	unk		ENS_v93;ENS_v93;ENS_v93;ENS_v93					ENS_v93;ENS_v93;ENS_v93;ENS_v93			GM12878		GM12878=unk	GM12878=unk
cg06454084	0.661686	5.05402e-05	0.00269782	Hyper	Enhancer	chr19	Open.Sea	47158242	unk	unk	unk		ENS_v93				ENST00000391916;ENST00000410105	ENS_v93	DACT3;DACT3	Coding;Coding	NHLF;GM12878;H1HESC;K562		H1HESC=unk /// K562=unk /// NHLF=unk /// GM12878=unk	H1HESC=unk /// K562=unk /// NHLF=unk /// GM12878=unk
cg20791995	0.661667	0.000133669	0.00486734	Hyper	Enhancer	chr1	S.Shelve	62213163	unk	unk	unk		ENS_v93				ENST00000371158;ENST00000635023;ENST00000484562;ENST00000642238;ENST00000316485;ENST00000613764;ENST00000635214;ENST00000459752	ENS_v93	PATJ;PATJ;PATJ;PATJ;PATJ;PATJ;PATJ;PATJ	p-LNC;p-LNC;p-LNC;p-LNC;p-LNC;p-LNC;p-LNC;p-LNC	NHEK;HMEC;H1HESC		H1HESC=unk /// HMEC=unk /// NHEK=unk	H1HESC=unk /// HMEC=unk /// NHEK=unk
cg14156797	0.661557	1.5146e-05	0.00133152	Hyper	Enhancer	chr15	Open.Sea	51537082	ENST00000299601	ENS_v93	LEO1		ENS_v93;ENS_v93;LNCi_v5.2_str;LNCi_v5.2_str;LNCi_v5.2_str;ENS_v93;ENS_v93;LNCi_v5.2_str;LNCi_v5.2_str/ENS_v93;LNCi_v5.2_str;ENS_v93;ENS_v93;ENS_v93;LNCi_v5.2_str;LNCi_v5.2_str;ENS_v93;ENS_v93				ENST00000439712;ENST00000561075;ENST00000453807;ENST00000558328;ENST00000396404;ENST00000405011;ENST00000559646;ENST00000396402;MIR4713HG:7;ENST00000557858;ENST00000557934;ENST00000559980	ENS_v93	CYP19A1;CYP19A1;CYP19A1;CYP19A1;CYP19A1;CYP19A1;CYP19A1;CYP19A1;CYP19A1;CYP19A1;CYP19A1;CYP19A1	Coding;Coding;Coding;Coding;Coding;Coding;Coding;Coding;Coding;Coding;Coding;Coding	GM12878		GM12878=ENST00000299601	GM12878=LEO1
cg04477939	0.661325	0.000208084	0.00640924	Hyper	Enhancer	chr5	Open.Sea	95748998	unk	unk	unk	ENST00000513085	ENS_v93	PCSK1	-309	e-LNC	ENST00000311106;MIR583HG:30;MIR583HG:36;MIR583HG:35;MIR583HG:34;MIR583HG:29;lnc-PCSK1-2:1;ENST00000508626	ENS_v93	PCSK1;PCSK1;PCSK1;PCSK1;PCSK1;PCSK1;PCSK1;PCSK1	Coding;Coding;Coding;Coding;Coding;Coding;Coding;Coding	HUVEC;NHEK		HUVEC=unk /// NHEK=unk	HUVEC=unk /// NHEK=unk	HUVEC=ENST00000513085	HUVEC=PCSK1	HUVEC=e-LNC
cg01532224	0.661315	0.00012218	0.00460612	Hyper	Enhancer	chr3	S.Shelve	145881800	unk	unk	unk	lnc-PLOD2-3:1	LNCi_v5.2_str	lnc-PLOD2-3	3115	e-LNC	lnc-ZIC1-6:7;lnc-ZIC1-6:8;lnc-ZIC1-6:9;lnc-ZIC1-6:10	LNCi_v5.2_str	lnc-ZIC1-6;lnc-ZIC1-6;lnc-ZIC1-6;lnc-ZIC1-6	p-LNC;p-LNC;p-LNC;p-LNC	HMEC;NHLF;HSMM;NHEK;HUVEC		HMEC=unk /// HUVEC=unk /// HSMM=unk /// NHEK=unk /// NHLF=unk	HMEC=unk /// HUVEC=unk /// HSMM=unk /// NHEK=unk /// NHLF=unk	HMEC=lnc-PLOD2-3:1 /// HUVEC=lnc-PLOD2-3:1 /// HSMM=lnc-PLOD2-3:1 /// NHEK=lnc-PLOD2-3:1 /// NHLF=lnc-PLOD2-3:1	HMEC=lnc-PLOD2-3 /// HUVEC=lnc-PLOD2-3 /// HSMM=lnc-PLOD2-3 /// NHEK=lnc-PLOD2-3 /// NHLF=lnc-PLOD2-3	HMEC=e-LNC /// HUVEC=e-LNC /// HSMM=e-LNC /// NHEK=e-LNC /// NHLF=e-LNC
cg08292653	0.661275	1.54265e-07	0.000166052	Hyper	Gene body	chr2	S.Shore	121743981					LNCi_v5.2_str/ENS_v93				ENST00000435313;ENST00000452692;ENST00000341310;ENST00000452319;ENST00000438299;ENST00000445186;ENST00000361492;ENST00000437950	ENS_v93	GLI2;GLI2;GLI2;GLI2;GLI2;GLI2;GLI2;GLI2	Coding;Coding;Coding;Coding;Coding;Coding;Coding;Coding
cg09791500	0.661095	1.70075e-05	0.00142231	Hyper	Enhancer	chr16	Open.Sea	20781387	unk	unk	unk		LNCi_v5.2_str				ENST00000568235;ENST00000289416;ENST00000561795;ENST00000564701;ENST00000561584;ENST00000440284	ENS_v93	ACSM3;ACSM3;ACSM3;ACSM3;ACSM3;ACSM3	Coding;Coding;Coding;Coding;Coding;Coding	K562		K562=unk	K562=unk
cg26382626	0.661086	0.000105477	0.00421513	Hyper	Enhancer	chr8	Open.Sea	104289595	ENST00000297578;ENST00000358755;ENST00000522566	ENS_v93;ENS_v93;ENS_v93;ENS_v93	SLC25A32;SLC25A32;FZD6;FZD6		ENS_v93				BAALC-AS1:14;BAALC-AS1:15;BAALC-AS1:12;BAALC-AS1:13;BAALC-AS1:10;BAALC-AS1:11;BAALC-AS1:23;BAALC-AS1:22;BAALC-AS1:27;BAALC-AS1:26;BAALC-AS1:25;BAALC-AS1:24;BAALC-AS1:8;BAALC-AS1:9;BAALC-AS1:5;BAALC-AS1:6;BAALC-AS1:7;BAALC-AS1:1;BAALC-AS1:2;BAALC-AS1:3	LNCi_v5.2_str	BAALC-AS1;BAALC-AS1;BAALC-AS1;BAALC-AS1;BAALC-AS1;BAALC-AS1;BAALC-AS1;BAALC-AS1;BAALC-AS1;BAALC-AS1;BAALC-AS1;BAALC-AS1;BAALC-AS1;BAALC-AS1;BAALC-AS1;BAALC-AS1;BAALC-AS1;BAALC-AS1;BAALC-AS1;BAALC-AS1	p-LNC;p-LNC;p-LNC;p-LNC;p-LNC;p-LNC;p-LNC;p-LNC;p-LNC;p-LNC;p-LNC;p-LNC;p-LNC;p-LNC;p-LNC;p-LNC;p-LNC;p-LNC;p-LNC;p-LNC	HMEC;NHEK;HSMM		HMEC=unk /// HSMM=unk /// NHEK=ENST00000522566;ENST00000358755;ENST00000297578	HMEC=unk /// HSMM=unk /// NHEK=FZD6;FZD6;SLC25A32
cg10301704	0.661086	6.33591e-07	0.000269592	Hyper	Gene body	chr5	Open.Sea	147070614					LNCi_v5.2_str				ENST00000265272;ENST00000507386;ENST00000616793;ENST00000333010	ENS_v93	JAKMIP2;JAKMIP2;JAKMIP2;JAKMIP2	Coding;Coding;Coding;Coding
cg15406892	0.66108	7.87257e-07	0.000295408	Hyper	Enhancer	chr9	Open.Sea	13706228	ENST00000380953;ENST00000397579	ENS_v93;ENS_v93;ENS_v93	NFIB;NFIB;NFIB		ENS_v93					ENS_v93			HUVEC;NHLF;HSMM		HUVEC=ENST00000380953 /// NHLF=ENST00000397579 /// HSMM=ENST00000380953	HUVEC=NFIB /// NHLF=NFIB /// HSMM=NFIB
cg20517058	0.661061	0.000346497	0.00878297	Hyper	Intergenic	chr8	Open.Sea	25698608					ENS_v93					ENS_v93
cg11206506	0.660938	1.63258e-05	0.00138889	Hyper	Intergenic	chr18	Open.Sea	28509936					ENS_v93					ENS_v93
cg24228559	0.66093	2.30046e-09	8.61064e-05	Hyper	Gene body	chr22	Island	51044053					ENS_v93				ENST00000329492;ENST00000008876	ENS_v93	MAPK8IP2;MAPK8IP2	unk-LNC;unk-LNC
cg10507307	0.660819	0.000102695	0.00415091	Hyper	Enhancer	chr7	Open.Sea	7394652	unk	unk	unk		unk					unk			HMEC;NHEK;H1HESC		H1HESC=unk /// HMEC=unk /// NHEK=unk	H1HESC=unk /// HMEC=unk /// NHEK=unk
cg14822875	0.660802	7.56798e-05	0.00344005	Hyper	Gene body	chr2	Open.Sea	186949199					ENS_v93				LINC01473:15;LINC01473:8;LINC01473:9;LINC01473:2;LINC01473:3;lnc-FSIP2-4:1	LNCi_v5.2_str	lnc-FSIP2-4;lnc-FSIP2-4;lnc-FSIP2-4;lnc-FSIP2-4;lnc-FSIP2-4;lnc-FSIP2-4	unk-LNC;unk-LNC;unk-LNC;unk-LNC;unk-LNC;unk-LNC
cg15902112	0.660741	4.17365e-05	0.00241088	Hyper	Enhancer	chr6	Open.Sea	22148082	unk	unk	unk	CASC15:70;NBAT1:9;NBAT1:8;CASC15:67;CASC15:66;CASC15:69;CASC15:68;NBAT1:1;CASC15:63;NBAT1:3;NBAT1:2;CASC15:17;CASC15:65;NBAT1:11;NBAT1:10;NBAT1:12;CASC15:18;CASC15:19;CASC15:64	LNCi_v5.2_str;LNCi_v5.2_str;LNCi_v5.2_str;LNCi_v5.2_str;LNCi_v5.2_str;LNCi_v5.2_str;LNCi_v5.2_str;LNCi_v5.2_str;LNCi_v5.2_str;LNCi_v5.2_str;LNCi_v5.2_str/ENS_v93;LNCi_v5.2_str;LNCi_v5.2_str;LNCi_v5.2_str;LNCi_v5.2_str;LNCi_v5.2_str;LNCi_v5.2_str/ENS_v93;LNCi_v5.2_str/ENS_v93;LNCi_v5.2_str	CASC15;NBAT1;NBAT1;CASC15;CASC15;CASC15;CASC15;NBAT1;CASC15;NBAT1;NBAT1;CASC15;CASC15;NBAT1;NBAT1;NBAT1;CASC15;CASC15;CASC15	1118;575;575;1528;1528;1224;1251;294;1528;-660;-660;1246;1528;575;575;-671;1200;646;1528	e-LNC;e-LNC;e-LNC;e-LNC;e-LNC;e-LNC;e-LNC;e-LNC;e-LNC;e-LNC;e-LNC;e-LNC;e-LNC;e-LNC;e-LNC;e-LNC;e-LNC;e-LNC;e-LNC	CASC15:6;CASC15:7;CASC15:5;CASC15:3;CASC15:65;CASC15:47;CASC15:46;CASC15:45;CASC15:44;CASC15:43;NBAT1:8;CASC15:67;CASC15:66;CASC15:69;NBAT1:4;NBAT1:1;CASC15:64;CASC15:61;CASC15:60;CASC15:63;CASC15:58;CASC15:59;CASC15:62;CASC15:10;CASC15:38;CASC15:13;NBAT1:9;CASC15:52;CASC15:18;CASC15:19;CASC15:56;CASC15:57;CASC15:75;CASC15:12;CASC15:17;CASC15:68;NBAT1:11;NBAT1:10	LNCi_v5.2_str	NBAT1;NBAT1;NBAT1;NBAT1;NBAT1;NBAT1;NBAT1;NBAT1;NBAT1;NBAT1;NBAT1;NBAT1;NBAT1;NBAT1;NBAT1;NBAT1;NBAT1;NBAT1;NBAT1;NBAT1;NBAT1;NBAT1;NBAT1;NBAT1;NBAT1;NBAT1;NBAT1;NBAT1;NBAT1;NBAT1;NBAT1;NBAT1;NBAT1;NBAT1;NBAT1;NBAT1;NBAT1;NBAT1	e-LNC;e-LNC;e-LNC;e-LNC;e-LNC;e-LNC;e-LNC;e-LNC;e-LNC;e-LNC;e-LNC;e-LNC;e-LNC;e-LNC;e-LNC;e-LNC;e-LNC;e-LNC;e-LNC;e-LNC;e-LNC;e-LNC;e-LNC;e-LNC;e-LNC;e-LNC;e-LNC;e-LNC;e-LNC;e-LNC;e-LNC;e-LNC;e-LNC;e-LNC;e-LNC;e-LNC;e-LNC;e-LNC	HUVEC;NHLF;NHEK;HSMM;HMEC;HEPG2;H1HESC;GM12878		HEPG2=unk /// HUVEC=unk /// NHEK=unk /// HMEC=unk /// HSMM=unk /// H1HESC=unk /// GM12878=unk /// NHLF=unk	HEPG2=unk /// HUVEC=unk /// NHEK=unk /// HMEC=unk /// HSMM=unk /// H1HESC=unk /// GM12878=unk /// NHLF=unk	HEPG2=NBAT1:10;NBAT1:1;NBAT1:11;NBAT1:8;NBAT1:9 /// HUVEC=CASC15:18;CASC15:68;CASC15:65;CASC15:70;CASC15:19;CASC15:64;NBAT1:9;NBAT1:3;NBAT1:12;CASC15:67;NBAT1:11;CASC15:17;CASC15:69;NBAT1:8;CASC15:63;NBAT1:2;CASC15:66;NBAT1:1;NBAT1:10 /// NHEK=NBAT1:2;NBAT1:1;CASC15:19;NBAT1:3 /// HMEC=NBAT1:3;NBAT1:9;NBAT1:2;CASC15:19;NBAT1:8;NBAT1:10;NBAT1:1;NBAT1:11 /// HSMM=CASC15:17;CASC15:69;NBAT1:12;CASC15…	HEPG2=NBAT1;NBAT1;NBAT1;NBAT1;NBAT1 /// HUVEC=CASC15;CASC15;CASC15;CASC15;CASC15;CASC15;NBAT1;NBAT1;NBAT1;CASC15;NBAT1;CASC15;CASC15;NBAT1;CASC15;NBAT1;CASC15;NBAT1;NBAT1 /// NHEK=NBAT1;NBAT1;CASC15;NBAT1 /// HMEC=NBAT1;NBAT1;NBAT1;CASC15;NBAT1;NBAT1;NBAT1;NBAT1 /// HSMM=CASC15;CASC15;NBAT1;CASC15;CASC15;NBAT1;NBAT1;CASC15;NBAT1;CASC15 /// H1HESC=NBAT1;CASC15;NBAT1;CASC15;NBAT1;CASC15;CASC15;CASC…	HEPG2=e-LNC;e-LNC;e-LNC;e-LNC;e-LNC /// HUVEC=e-LNC;e-LNC;e-LNC;e-LNC;e-LNC;e-LNC;e-LNC;e-LNC;e-LNC;e-LNC;e-LNC;e-LNC;e-LNC;e-LNC;e-LNC;e-LNC;e-LNC;e-LNC;e-LNC /// NHEK=e-LNC;e-LNC;e-LNC;e-LNC /// HMEC=e-LNC;e-LNC;e-LNC;e-LNC;e-LNC;e-LNC;e-LNC;e-LNC /// HSMM=e-LNC;e-LNC;e-LNC;e-LNC;e-LNC;e-LNC;e-LNC;e-LNC;e-LNC;e-LNC /// H1HESC=e-LNC;e-LNC;e-LNC;e-LNC;e-LNC;e-LNC;e-LNC;e-LNC;e-LNC;e-LNC;e-LNC;e-L…
cg09398634	0.66074	0.000166793	0.00557653	Hyper	Enhancer	chr4	Open.Sea	133904189	unk	unk	unk	lnc-PABPC4L-3:1	LNCi_v5.2_str/ENS_v93	lnc-PABPC4L-3	-1357	e-LNC	lnc-PABPC4L-4:1	LNCi_v5.2_str	lnc-PABPC4L-4	unk-LNC	H1HESC		H1HESC=unk	H1HESC=unk	H1HESC=lnc-PABPC4L-3:1	H1HESC=lnc-PABPC4L-3	H1HESC=e-LNC
cg25303774	0.660599	0.00480371	0.0456524	Hyper	Intergenic	chr6	Open.Sea	121902246					ENS_v93					ENS_v93
cg26705829	0.660599	5.69595e-05	0.00289724	Hyper	Intergenic	chr16	S.Shelve	54231143					LNCi_v5.2_str					LNCi_v5.2_str
cg03753320	0.660566	2.21445e-05	0.00165922	Hyper	Enhancer	chr13	Open.Sea	40768855	unk	unk	unk		ENS_v93				lnc-FOXO1-2:28;lnc-FOXO1-2:32;lnc-FOXO1-2:22;lnc-FOXO1-2:23;lnc-FOXO1-2:20;lnc-FOXO1-2:21;lnc-FOXO1-2:27;lnc-FOXO1-2:3;lnc-FOXO1-2:2;LINC00332:3	LNCi_v5.2_str	LINC00332;LINC00332;LINC00332;LINC00332;LINC00332;LINC00332;LINC00332;LINC00332;LINC00332;LINC00332	unk-LNC;unk-LNC;unk-LNC;unk-LNC;unk-LNC;unk-LNC;unk-LNC;unk-LNC;unk-LNC;unk-LNC	HUVEC;HSMM		HUVEC=unk /// HSMM=unk	HUVEC=unk /// HSMM=unk
cg10155096	0.660487	6.14238e-06	0.000808724	Hyper	Enhancer	chr3	Open.Sea	151629331	unk	unk	unk		ENS_v93				AADACL2-AS1:1;AADACL2-AS1:3;AADACL2-AS1:2;AADACL2-AS1:4	LNCi_v5.2_str/ENS_v93	AADACL2-AS1;AADACL2-AS1;AADACL2-AS1;AADACL2-AS1	unk-LNC;unk-LNC;unk-LNC;unk-LNC	HUVEC		HUVEC=unk	HUVEC=unk
cg13665412	0.66033	0.00083396	0.0151521	Hyper	Gene body	chr4	Open.Sea	152830689					LNCi_v5.2_str/ENS_v93				lnc-GATB-2:5;lnc-GATB-2:4;lnc-GATB-2:3;lnc-GATB-2:2;lnc-GATB-2:1	LNCi_v5.2_str/ENS_v93	lnc-GATB-2;lnc-GATB-2;lnc-GATB-2;lnc-GATB-2;lnc-GATB-2	unk-LNC;unk-LNC;unk-LNC;unk-LNC;unk-LNC
cg11740138	0.660302	0.00012986	0.00478165	Hyper	Gene body	chr3	Open.Sea	181669177					ENS_v93				lnc-SOX2-6:1	LNCi_v5.2_str	lnc-SOX2-6	e-LNC
cg11674381	0.660118	2.80011e-05	0.0019012	Hyper	Gene body	chr3	Open.Sea	19026539					ENS_v93				lnc-SATB1-6:1	LNCi_v5.2_str	lnc-SATB1-6	unk-LNC
cg10162592	0.660076	3.69546e-05	0.00223993	Hyper	Enhancer	chr13	Open.Sea	47695969	ENST00000378654;ENST00000258662	ENS_v93;ENS_v93;ENS_v93	SUCLA2;SUCLA2;NUDT15		ENS_v93					ENS_v93			K562;HMEC;NHEK		K562=ENST00000378654 /// HMEC=unk /// NHEK=ENST00000258662	K562=SUCLA2 /// HMEC=unk /// NHEK=NUDT15
cg08305103	0.659926	5.45043e-05	0.00282243	Hyper	Enhancer	chr2	Open.Sea	177800493	unk	unk	unk		ENS_v93					ENS_v93			GM12878		GM12878=unk	GM12878=unk
cg07098986	0.659844	5.00788e-06	0.000726993	Hyper	Gene body	chr7	Open.Sea	17497154					ENS_v93				lnc-SNX13-4:2;lnc-SNX13-4:1;ENST00000637807;lnc-SNX13-2:4;lnc-SNX13-2:1;lnc-SNX13-2:3;ENST00000636703;ENST00000419463;ENST00000635900;lnc-SNX13-2:12	LNCi_v5.2_str/ENS_v93	lnc-SNX13-2;lnc-SNX13-2;lnc-SNX13-2;lnc-SNX13-2;lnc-SNX13-2;lnc-SNX13-2;lnc-SNX13-2;lnc-SNX13-2;lnc-SNX13-2;lnc-SNX13-2	e-LNC;e-LNC;e-LNC;e-LNC;e-LNC;e-LNC;e-LNC;e-LNC;e-LNC;e-LNC
cg21311310	0.659793	7.47323e-07	0.00028972	Hyper	Gene body	chr16	Open.Sea	23402245					ENS_v93				lnc-GGA2-4:1;ENST00000307149;ENST00000566364;ENST00000561854;ENST00000569635	ENS_v93	COG7;COG7;COG7;COG7;COG7	e-LNC;e-LNC;e-LNC;e-LNC;e-LNC
cg02936740	0.659759	4.25638e-06	0.000664314	Hyper	Enhancer	chr4	Open.Sea	68995995	unk	unk	unk		LNCi_v5.2_str					LNCi_v5.2_str			HMEC;NHEK;K562		K562=unk /// HMEC=unk /// NHEK=unk	K562=unk /// HMEC=unk /// NHEK=unk
cg01277599	0.659627	8.72068e-05	0.00375367	Hyper	Enhancer	chr16	Open.Sea	84575717	ENST00000343629	ENS_v93	TLDC1		LNCi_v5.2_str				ENST00000565079	ENS_v93	TLDC1	Coding	HUVEC;K562		K562=unk /// HUVEC=ENST00000343629	K562=unk /// HUVEC=TLDC1
cg01629131	0.659624	9.01146e-06	0.000988244	Hyper	Gene body	chr20	Open.Sea	10787894					ENS_v93				ENST00000605292	ENS_v93	AL050403.2	p-LNC
cg10180897	0.6596	7.10459e-05	0.0033141	Hyper	Gene body	chr2	Open.Sea	52491917					LNCi_v5.2_str				lnc-CHAC2-4:1	LNCi_v5.2_str/ENS_v93	lnc-CHAC2-4	p-LNC
cg03014695	0.659508	0.00019179	0.00608806	Hyper	Gene body	chr6	N.Shore	168471520					ENS_v93;ENS_v93;ENS_v93				ENST00000440994;ENST00000509157;ENST00000468647;ENST00000283309;ENST00000358587;ENST00000646385;ENST00000644440;ENST00000511714	ENS_v93	FRMD1;FRMD1;FRMD1;FRMD1;FRMD1;FRMD1;FRMD1;FRMD1	Coding;Coding;Coding;Coding;Coding;Coding;Coding;Coding
cg24548525	0.659453	6.28501e-05	0.00307393	Hyper	Enhancer	chr3	Open.Sea	182003072	unk	unk	unk		ENS_v93					ENS_v93			H1HESC		H1HESC=unk	H1HESC=unk
cg21308839	0.659165	0.000100681	0.00409835	Hyper	Enhancer	chr17	Open.Sea	61723310	ENST00000448276;ENST00000457800;ENST00000225726	ENS_v93;ENS_v93;ENS_v93;ENS_v93	SMARCD2;SMARCD2;DDX42;CCDC47		ENS_v93;ENS_v93;ENS_v93				ENST00000577395;ENST00000361357;ENST00000584573;ENST00000361733;ENST00000577597;ENST00000579585	ENS_v93	MAP3K3;MAP3K3;MAP3K3;MAP3K3;MAP3K3;MAP3K3	Coding;Coding;Coding;Coding;Coding;Coding	HMEC;GM12878;NHEK		HMEC=unk /// GM12878=unk /// NHEK=ENST00000225726;ENST00000457800;ENST00000448276	HMEC=unk /// GM12878=unk /// NHEK=CCDC47;DDX42;SMARCD2
cg12720209	0.659084	0.000250102	0.00718355	Hyper	Enhancer	chr18	Open.Sea	53025327	unk	unk	unk		ENS_v93				ENST00000562847;lnc-CCDC68-2:1;ENST00000565018;ENST00000637239;ENST00000566279;ENST00000566376;ENST00000564228;ENST00000562680;ENST00000636751;ENST00000568147;ENST00000562607;ENST00000537578;ENST00000569012;ENST00000564343;ENST00000561992;ENST00000628078;ENST00000625925;ENST00000636400;ENST00000627685;ENST00000630828;ENST00000563686;ENST00000565580;ENST00000540999;ENST00000569357;ENST00000590810;…	ENS_v93	TCF4;TCF4;TCF4;TCF4;TCF4;TCF4;TCF4;TCF4;TCF4;TCF4;TCF4;TCF4;TCF4;TCF4;TCF4;TCF4;TCF4;TCF4;TCF4;TCF4;TCF4;TCF4;TCF4;TCF4;TCF4;TCF4;TCF4;TCF4;TCF4;TCF4;TCF4;TCF4;TCF4;TCF4;TCF4;TCF4;TCF4;TCF4;TCF4;TCF4;TCF4;TCF4;TCF4;TCF4;TCF4;TCF4;TCF4;TCF4;TCF4;TCF4;TCF4;TCF4;TCF4;TCF4;TCF4;TCF4;TCF4;TCF4;TCF4;TCF4;TCF4;TCF4;TCF4;TCF4;TCF4;TCF4;TCF4	Coding;Coding;Coding;Coding;Coding;Coding;Coding;Coding;Coding;Coding;Coding;Coding;Coding;Coding;Coding;Coding;Coding;Coding;Coding;Coding;Coding;Coding;Coding;Coding;Coding;Coding;Coding;Coding;Coding;Coding;Coding;Coding;Coding;Coding;Coding;Coding;Coding;Coding;Coding;Coding;Coding;Coding;Coding;Coding;Coding;Coding;Coding;Coding;Coding;Coding;Coding;Coding;Coding;Coding;Coding;Coding;Coding;…	H1HESC		H1HESC=unk	H1HESC=unk
cg17988709	0.658943	0.000666304	0.0131782	Hyper	Intergenic	chr1	Open.Sea	117889680					ENS_v93					ENS_v93
cg01813730	0.658899	9.2822e-06	0.0010045	Hyper	Gene body	chr10	Open.Sea	18579784					LNCi_v5.2_str/ENS_v93				ENST00000377328;ENST00000645287;ENST00000377319;ENST00000644004;ENST00000282343;ENST00000396576;ENST00000643096;ENST00000352115;ENST00000617363;ENST00000324631;ENST00000615785	ENS_v93	CACNB2;CACNB2;CACNB2;CACNB2;CACNB2;CACNB2;CACNB2;CACNB2;CACNB2;CACNB2;CACNB2	Coding;Coding;Coding;Coding;Coding;Coding;Coding;Coding;Coding;Coding;Coding
cg07855121	0.658873	7.4136e-05	0.00340099	Hyper	Gene body	chr2	Open.Sea	121735776					LNCi_v5.2_str				ENST00000435313;ENST00000452692;ENST00000341310;ENST00000452319;ENST00000438299;ENST00000445186;ENST00000361492;ENST00000437950	ENS_v93	GLI2;GLI2;GLI2;GLI2;GLI2;GLI2;GLI2;GLI2	Coding;Coding;Coding;Coding;Coding;Coding;Coding;Coding
cg23994668	0.658682	2.14721e-05	0.00162878	Hyper	Enhancer	chr1	Open.Sea	182544765	ENST00000491322	ENS_v93	GLUL		ENS_v93;ENS_v93;ENS_v93;ENS_v93;ENS_v93;ENS_v93				ENST00000367559	ENS_v93	RNASEL	Coding	NHEK;K562;HSMM;NHLF;HMEC		K562=unk /// HMEC=unk /// NHLF=unk /// HSMM=unk /// NHEK=ENST00000491322	K562=unk /// HMEC=unk /// NHLF=unk /// HSMM=unk /// NHEK=GLUL
cg14231861	0.658551	0.000123671	0.00463778	Hyper	Intergenic	chr3	Open.Sea	145613781					LNCi_v5.2_str/ENS_v93					LNCi_v5.2_str/ENS_v93
cg26618699	0.658484	4.72154e-07	0.000241144	Hyper	Gene body	chr12	Open.Sea	113354383					LNCi_v5.2_str				ENST00000445409;ENST00000551241;ENST00000202917;ENST00000452357;lnc-RASAL1-1:1;ENST00000550883;ENST00000549820;ENST00000550689	ENS_v93	OAS1;OAS1;OAS1;OAS1;OAS1;OAS1;OAS1;OAS1	Coding;Coding;Coding;Coding;Coding;Coding;Coding;Coding
cg18394221	0.658448	0.000572371	0.0119941	Hyper	Intergenic	chr3	Open.Sea	163635152					LNCi_v5.2_str/ENS_v93					LNCi_v5.2_str/ENS_v93
cg24146389	0.658392	1.31667e-05	0.00122418	Hyper	Intergenic	chr1	Open.Sea	218097879					ENS_v93					ENS_v93
cg11373568	0.658389	0.000348933	0.00882384	Hyper	Gene body	chr5	Open.Sea	164775817					ENS_v93;ENS_v93;ENS_v93;ENS_v93;ENS_v93				lnc-MAT2B-3:28;lnc-MAT2B-3:27	LNCi_v5.2_str	lnc-MAT2B-3;lnc-MAT2B-3	e-LNC;e-LNC
cg22537691	0.658382	0.000749465	0.0141701	Hyper	Gene body	chr4	Open.Sea	54372395					ENS_v93				ENST00000263925;LNX1-AS1:5;ENST00000507166;LNX1-AS1:6;LNX1-AS1:3;LNX1-AS1:2;ENST00000306888;ENST00000511398;LNX1-AS1:4	LNCi_v5.2_str/ENS_v93	LNX1-AS1;LNX1-AS1;LNX1-AS1;LNX1-AS1;LNX1-AS1;LNX1-AS1;LNX1-AS1;LNX1-AS1;LNX1-AS1	unk-LNC;unk-LNC;unk-LNC;unk-LNC;unk-LNC;unk-LNC;unk-LNC;unk-LNC;unk-LNC
cg25225206	0.658267	0.00038073	0.00931527	Hyper	Enhancer	chr5	Open.Sea	57786123	unk	unk	unk	ENST00000513924;ENST00000515443;lnc-GAPT-6:3;lnc-GAPT-6:2	ENS_v93;ENS_v93;LNCi_v5.2_str;LNCi_v5.2_str	GAPT;GAPT;lnc-GAPT-6;lnc-GAPT-6	-1185;-1196;-1195;-1184	e-LNC;e-LNC;e-LNC;e-LNC		ENS_v93;ENS_v93;LNCi_v5.2_str;LNCi_v5.2_str			H1HESC		H1HESC=unk	H1HESC=unk	H1HESC=lnc-GAPT-6:3;ENST00000513924;ENST00000515443;lnc-GAPT-6:2	H1HESC=lnc-GAPT-6;GAPT;GAPT;lnc-GAPT-6	H1HESC=e-LNC;e-LNC;e-LNC;e-LNC
cg05735147	0.658157	2.25242e-06	0.00047777	Hyper	Enhancer	chr1	Open.Sea	162057629	ENST00000367915;ENST00000368002	ENS_v93;ENS_v93;ENS_v93	HSD17B7;HSD17B7;USP21		ENS_v93				ENST00000430120;ENST00000361897;ENST00000530878	ENS_v93	NOS1AP;NOS1AP;NOS1AP	Coding;Coding;Coding	HUVEC;HEPG2		HEPG2=ENST00000367915;ENST00000368002 /// HUVEC=unk	HEPG2=HSD17B7;USP21 /// HUVEC=unk
cg25777451	0.658137	6.43216e-05	0.00312043	Hyper	Enhancer	chr6	Open.Sea	36325943	ENST00000373715;ENST00000357641;ENST00000536244	ENS_v93;ENS_v93;ENS_v93;ENS_v93	SRSF3;SRSF3;BRPF3;KCTD20		ENS_v93				ENST00000627426;ENST00000339796	ENS_v93	ETV7;ETV7	Coding;Coding	HSMM;HEPG2;GM12878;HUVEC		HEPG2=ENST00000373715 /// HUVEC=unk /// HSMM=ENST00000536244 /// GM12878=ENST00000536244;ENST00000357641	HEPG2=SRSF3 /// HUVEC=unk /// HSMM=KCTD20 /// GM12878=KCTD20;BRPF3
cg21225797	0.658133	0.000105108	0.00420625	Hyper	Promoter	chr8	S.Shore	110988248				ENST00000524391;ENST00000530667;ENST00000297404;lnc-EBAG9-2:1	ENS_v93;ENS_v93;ENS_v93;LNCi_v5.2_str	KCNV1;AC027451.1;KCNV1;lnc-EBAG9-2	-172;2076;-1289;535	Coding;p-LNC;Coding;p-LNC	lnc-EBAG9-2:1	LNCi_v5.2_str	lnc-EBAG9-2	p-LNC		H1HESC;NHEK;HMEC			H1HESC=ENST00000530667;lnc-EBAG9-2:1;ENST00000297404;ENST00000524391 /// HMEC=ENST00000297404;ENST00000524391;lnc-EBAG9-2:1;ENST00000530667 /// NHEK=ENST00000297404;ENST00000530667;lnc-EBAG9-2:1;ENST00000524391	H1HESC=AC027451.1;lnc-EBAG9-2;KCNV1;KCNV1 /// HMEC=KCNV1;KCNV1;lnc-EBAG9-2;AC027451.1 /// NHEK=KCNV1;AC027451.1;lnc-EBAG9-2;KCNV1	H1HESC=p-LNC;p-LNC;Coding;Coding /// HMEC=Coding;Coding;p-LNC;p-LNC /// NHEK=Coding;p-LNC;p-LNC;Coding
cg06375758	0.658111	6.54887e-05	0.00315316	Hyper	Enhancer	chr9	Open.Sea	36296874	ENST00000541717;ENST00000536987;ENST00000363046;ENST00000455600	ENS_v93;ENS_v93;ENS_v93;ENS_v93;ENS_v93	MELK;MELK;MELK;RMRP;RUSC2	lnc-CLTA-2:1	LNCi_v5.2_str	lnc-CLTA-2	-164	e-LNC	ENST00000464497	ENS_v93	CLTA	Coding	HUVEC;HEPG2;HMEC		HEPG2=unk /// HUVEC=ENST00000455600;ENST00000536987;ENST00000363046;ENST00000541717 /// HMEC=unk	HEPG2=unk /// HUVEC=RUSC2;MELK;RMRP;MELK /// HMEC=unk	HEPG2=lnc-CLTA-2:1 /// HUVEC=lnc-CLTA-2:1 /// HMEC=lnc-CLTA-2:1	HEPG2=lnc-CLTA-2 /// HUVEC=lnc-CLTA-2 /// HMEC=lnc-CLTA-2	HEPG2=e-LNC /// HUVEC=e-LNC /// HMEC=e-LNC
cg20522018	0.657926	7.7734e-07	0.000293739	Hyper	Enhancer	chr7	Open.Sea	124099874	lnc-TMEM229A-2:2;ENST00000223023	LNCi_v5.2_str/ENS_v93;LNCi_v5.2_str/ENS_v93;ENS_v93	lnc-TMEM229A-2;lnc-TMEM229A-2;WASL		ENS_v93					ENS_v93			NHLF;HEPG2		HEPG2=ENST00000223023 /// NHLF=lnc-TMEM229A-2:2	HEPG2=WASL /// NHLF=lnc-TMEM229A-2
cg08394527	0.657899	0.000198658	0.00622734	Hyper	Enhancer	chr6	Open.Sea	134998443	unk	unk	unk	lnc-MYB-12:1	LNCi_v5.2_str	lnc-MYB-12	-876	e-LNC		LNCi_v5.2_str			HUVEC;HSMM		HUVEC=unk /// HSMM=unk	HUVEC=unk /// HSMM=unk	HSMM=lnc-MYB-12:1	HSMM=lnc-MYB-12	HSMM=e-LNC
cg04612110	0.657845	5.29042e-08	0.000123932	Hyper	Enhancer	chr10	Open.Sea	21188349	unk	unk	unk		ENS_v93				ENST00000434381;ENST00000417816	ENS_v93	NEBL;NEBL	Coding;Coding	NHEK;HSMM		HSMM=unk /// NHEK=unk	HSMM=unk /// NHEK=unk
cg00184799	0.657821	1.02343e-05	0.00106081	Hyper	Enhancer	chr8	Open.Sea	38722544	ENST00000532791;ENST00000317827;ENST00000388745;lnc-TM2D2-3:1	ENS_v93;ENS_v93;ENS_v93;EnhAtlas;LNCi_v5.2_str/ENS_v93	FGFR1;FGFR1;TACC1;Deprecated;lnc-TM2D2-3		ENS_v93				lnc-TM2D2-2:1	LNCi_v5.2_str	lnc-TM2D2-2	unk-LNC	GM12878;NHLF		NHLF=ENST00000532791 /// GM12878=ENST00000388745;ENST00000317827;lnc-TM2D2-3:1	NHLF=FGFR1 /// GM12878=Deprecated;TACC1;lnc-TM2D2-3
cg16061152	0.657803	8.78486e-06	0.000973349	Hyper	Enhancer	chr5	Open.Sea	171268370	unk	unk	unk		LNCi_v5.2_str					LNCi_v5.2_str			K562		K562=unk	K562=unk
cg00836419	0.657716	8.99346e-05	0.00382227	Hyper	Gene body	chr14	Open.Sea	37277829					ENS_v93				ENST00000555449;ENST00000331299	ENS_v93	SLC25A21;SLC25A21	Coding;Coding
cg12905673	0.657697	9.16285e-05	0.00386641	Hyper	Enhancer	chr5	Open.Sea	147160551	unk	unk	unk		ENS_v93				ENST00000265272;ENST00000507386;ENST00000616793;ENST00000333010	ENS_v93	JAKMIP2;JAKMIP2;JAKMIP2;JAKMIP2	Coding;Coding;Coding;Coding	H1HESC		H1HESC=unk	H1HESC=unk
cg07429217	0.657655	4.58763e-08	0.000118774	Hyper	Gene body	chr3	Open.Sea	127092959					ENS_v93				LINC02016:7;LINC02016:8;LINC02016:9	LNCi_v5.2_str	LINC02016;LINC02016;LINC02016	unk-LNC;unk-LNC;unk-LNC
cg09460999	0.6576	8.33271e-06	0.000945669	Hyper	Intergenic	chr7	Open.Sea	123633258					LNCi_v5.2_str					LNCi_v5.2_str
cg26737235	0.657527	0.000550462	0.0117128	Hyper	Gene body	chr8	Open.Sea	112450168					ENS_v93				LINC02237:13;LINC02237:16;LINC02237:14;LINC02237:6	LNCi_v5.2_str/ENS_v93	LINC02237;LINC02237;LINC02237;LINC02237	e-LNC;e-LNC;e-LNC;e-LNC
cg06508651	0.657373	1.99165e-05	0.00155993	Hyper	Intergenic	chr11	Open.Sea	89851509					ENS_v93					ENS_v93
cg27145055	0.657289	0.000154189	0.00531795	Hyper	Gene body	chr2	Open.Sea	178596878					LNCi_v5.2_str/ENS_v93;LNCi_v5.2_str/ENS_v93				ENST00000389683;ENST00000409504;ENST00000286063;ENST00000433879;ENST00000497003;ENST00000358450	ENS_v93	PDE11A;PDE11A;PDE11A;PDE11A;PDE11A;PDE11A	Coding;Coding;Coding;Coding;Coding;Coding
cg13026055	0.657249	0.000124588	0.00466184	Hyper	Enhancer	chr6	S.Shelve	26243635	unk	unk	unk		ENS_v93					ENS_v93			NHEK;H1HESC;HMEC;K562		H1HESC=unk /// HMEC=unk /// K562=unk /// NHEK=unk	H1HESC=unk /// HMEC=unk /// K562=unk /// NHEK=unk
cg10785260	0.65717	1.74828e-05	0.00144758	Hyper	Gene body	chr12	Open.Sea	107069832					ENS_v93				lnc-CKAP4-2:3;ENST00000357881;ENST00000551505;ENST00000539967;ENST00000536722;ENST00000536688;ENST00000546882;ENST00000392842;ENST00000551640;ENST00000549040;ENST00000552773	ENS_v93	RFX4;RFX4;RFX4;RFX4;RFX4;RFX4;RFX4;RFX4;RFX4;RFX4;RFX4	unk-LNC;unk-LNC;unk-LNC;unk-LNC;unk-LNC;unk-LNC;unk-LNC;unk-LNC;unk-LNC;unk-LNC;unk-LNC
cg10640961	0.657096	3.17288e-05	0.00205241	Hyper	Promoter	chr11	Open.Sea	78640343				unk	unk	unk	unk	unk	lnc-NARS2-1:3;lnc-NARS2-1:1;ENST00000278550;ENST00000529798;ENST00000533013	ENS_v93	TENM4;TENM4;TENM4;TENM4;TENM4	unk-LNC;unk-LNC;unk-LNC;unk-LNC;unk-LNC		H1HESC			H1HESC=unk	H1HESC=unk	H1HESC=unk
cg18758405	0.657087	9.84491e-05	0.00404291	Hyper	Gene body	chr10	Open.Sea	107451306					ENS_v93				lnc-SORCS1-4:2;lnc-SORCS1-4:3;lnc-SORCS1-4:6;lnc-SORCS1-4:4;lnc-SORCS1-4:5	LNCi_v5.2_str	lnc-SORCS1-4;lnc-SORCS1-4;lnc-SORCS1-4;lnc-SORCS1-4;lnc-SORCS1-4	unk-LNC;unk-LNC;unk-LNC;unk-LNC;unk-LNC
cg02235628	0.657061	4.02065e-05	0.00235634	Hyper	Enhancer	chr2	Open.Sea	208151071	ENST00000353267	ENS_v93	CREB1		ENS_v93				lnc-KLF7-1:18;lnc-KLF7-1:19;lnc-KLF7-1:30;lnc-KLF7-1:31;lnc-KLF7-1:1;lnc-KLF7-1:21;lnc-KLF7-1:20;lnc-KLF7-1:23;lnc-KLF7-1:22;lnc-KLF7-1:24;lnc-KLF7-1:27;lnc-KLF7-1:26;lnc-KLF7-1:29	LNCi_v5.2_str	lnc-KLF7-1;lnc-KLF7-1;lnc-KLF7-1;lnc-KLF7-1;lnc-KLF7-1;lnc-KLF7-1;lnc-KLF7-1;lnc-KLF7-1;lnc-KLF7-1;lnc-KLF7-1;lnc-KLF7-1;lnc-KLF7-1;lnc-KLF7-1	p-LNC;p-LNC;p-LNC;p-LNC;p-LNC;p-LNC;p-LNC;p-LNC;p-LNC;p-LNC;p-LNC;p-LNC;p-LNC	NHEK;GM12878		GM12878=ENST00000353267 /// NHEK=unk	GM12878=CREB1 /// NHEK=unk
cg09645622	0.657018	0.000299336	0.00802932	Hyper	Enhancer	chr17	Open.Sea	55595718	unk	unk	unk	lnc-CCDC182-2:1	LNCi_v5.2_str/ENS_v93	lnc-CCDC182-2	5240	e-LNC	ENST00000582453;ENST00000579505;ENST00000442934;ENST00000322684;ENST00000284073;ENST00000579205;ENST00000416426;ENST00000579180;ENST00000582772	ENS_v93	MSI2;MSI2;MSI2;MSI2;MSI2;MSI2;MSI2;MSI2;MSI2	e-LNC;e-LNC;e-LNC;e-LNC;e-LNC;e-LNC;e-LNC;e-LNC;e-LNC	HEPG2;HSMM		HEPG2=unk /// HSMM=unk	HEPG2=unk /// HSMM=unk	HEPG2=lnc-CCDC182-2:1	HEPG2=lnc-CCDC182-2	HEPG2=e-LNC
cg17186750	0.656979	1.14219e-05	0.0011276	Hyper	Gene body	chr8	Open.Sea	38529336					ENS_v93				lnc-C8orf86-6:1	LNCi_v5.2_str	lnc-C8orf86-6	unk-LNC
cg04563933	0.656978	6.74366e-07	0.000275794	Hyper	Enhancer	chr2	Open.Sea	220265305	unk	unk	unk		LNCi_v5.2_str				lnc-DES-1:5;lnc-DES-1:4;lnc-DES-1:6;lnc-DES-1:1;lnc-DES-1:3;lnc-DES-1:2;lnc-DES-4:1	LNCi_v5.2_str	lnc-DES-4;lnc-DES-4;lnc-DES-4;lnc-DES-4;lnc-DES-4;lnc-DES-4;lnc-DES-4	unk-LNC;unk-LNC;unk-LNC;unk-LNC;unk-LNC;unk-LNC;unk-LNC	K562		K562=unk	K562=unk
cg04706312	0.65691	0.000237373	0.00694592	Hyper	Intergenic	chr11	N.Shore	14925466					LNCi_v5.2_str					LNCi_v5.2_str
cg08018748	0.656881	0.000740991	0.0140689	Hyper	Enhancer	chr15	Open.Sea	48293781	unk	unk	unk		ENS_v93				lnc-MYEF2-3:2;lnc-MYEF2-3:3;lnc-SLC24A5-1:1;lnc-SLC24A5-1:2	LNCi_v5.2_str	lnc-SLC24A5-1;lnc-SLC24A5-1;lnc-SLC24A5-1;lnc-SLC24A5-1	unk-LNC;unk-LNC;unk-LNC;unk-LNC	GM12878		GM12878=unk	GM12878=unk
cg23967819	0.656717	0.00140826	0.0209853	Hyper	Gene body	chr1	Open.Sea	120201856					LNCi_v5.2_str				ENST00000641597	ENS_v93	PHGDH	Coding
cg15163119	0.65665	9.67178e-06	0.00102683	Hyper	Gene body	chr9	Open.Sea	3434640					ENS_v93				ENST00000302303;ENST00000617270;ENST00000457373;ENST00000382004;ENST00000449190;ENST00000451859	ENS_v93	RFX3;RFX3;RFX3;RFX3;RFX3;RFX3	Coding;Coding;Coding;Coding;Coding;Coding
cg07681585	0.656595	0.00275081	0.0319539	Hyper	Enhancer	chr15	Open.Sea	43513863	unk	unk	unk		LNCi_v5.2_str/ENS_v93				lnc-EPB42-5:1	LNCi_v5.2_str	lnc-EPB42-5	unk-LNC	K562		K562=unk	K562=unk
cg23316191	0.656589	7.5096e-05	0.00342718	Hyper	Enhancer	chr6	Open.Sea	106041074	ENST00000369110	ENS_v93	PREP	lnc-PRDM1-9:2;lnc-PREP-5:1;lnc-PRDM1-7:1;lnc-PRDM1-9:1	LNCi_v5.2_str;LNCi_v5.2_str;LNCi_v5.2_str;LNCi_v5.2_str	lnc-PRDM1-9;lnc-PREP-5;lnc-PRDM1-7;lnc-PRDM1-9	-8593;8417;-9736;-8593	e-LNC;e-LNC;e-LNC;e-LNC		LNCi_v5.2_str;LNCi_v5.2_str;LNCi_v5.2_str;LNCi_v5.2_str			HSMM;NHEK;NHLF;HMEC		HMEC=unk /// NHLF=ENST00000369110 /// HSMM=unk /// NHEK=ENST00000369110	HMEC=unk /// NHLF=PREP /// HSMM=unk /// NHEK=PREP	HMEC=lnc-PREP-5:1;lnc-PRDM1-9:2;lnc-PRDM1-9:1;lnc-PRDM1-7:1 /// NHEK=lnc-PRDM1-9:1;lnc-PRDM1-7:1;lnc-PRDM1-9:2;lnc-PREP-5:1	HMEC=lnc-PREP-5;lnc-PRDM1-9;lnc-PRDM1-9;lnc-PRDM1-7 /// NHEK=lnc-PRDM1-9;lnc-PRDM1-7;lnc-PRDM1-9;lnc-PREP-5	HMEC=e-LNC;e-LNC;e-LNC;e-LNC /// NHEK=e-LNC;e-LNC;e-LNC;e-LNC
cg03121717	0.656374	0.000133732	0.00486933	Hyper	Gene body	chr2	Open.Sea	225659610					ENS_v93				ENST00000644695;ENST00000409592;ENST00000258390;ENST00000492251;ENST00000645028;lnc-NYAP2-12:5	LNCi_v5.2_str	lnc-NYAP2-12;lnc-NYAP2-12;lnc-NYAP2-12;lnc-NYAP2-12;lnc-NYAP2-12;lnc-NYAP2-12	e-LNC;e-LNC;e-LNC;e-LNC;e-LNC;e-LNC
cg11645465	0.656065	9.23161e-08	0.000143731	Hyper	Enhancer	chr8	Open.Sea	55243181	unk	unk	unk	lnc-SOX17-3:1	LNCi_v5.2_str	lnc-SOX17-3	-64	e-LNC		LNCi_v5.2_str			HUVEC		HUVEC=unk	HUVEC=unk	HUVEC=lnc-SOX17-3:1	HUVEC=lnc-SOX17-3	HUVEC=e-LNC
cg07239725	0.656033	7.3057e-05	0.00337054	Hyper	Gene body	chr6	Open.Sea	156399999					LNCi_v5.2_str				lnc-NOX3-9:3	LNCi_v5.2_str	lnc-NOX3-9	e-LNC
cg06264743	0.655979	0.000415558	0.00983582	Hyper	Enhancer	chr2	Open.Sea	155460868	unk	unk	unk		ENS_v93					ENS_v93			H1HESC		H1HESC=unk	H1HESC=unk
cg13711538	0.655876	9.77944e-06	0.00103292	Hyper	Enhancer	chr13	Open.Sea	77283725	unk	unk	unk		ENS_v93				lnc-KCTD12-1:1	LNCi_v5.2_str	lnc-KCTD12-1	e-LNC	NHLF		NHLF=unk	NHLF=unk
cg25898232	0.655866	0.00016613	0.00556648	Hyper	Enhancer	chr6	Open.Sea	164838835	unk	unk	unk		ENS_v93;ENS_v93;ENS_v93;ENS_v93;ENS_v93					ENS_v93;ENS_v93;ENS_v93;ENS_v93;ENS_v93			HUVEC		HUVEC=unk	HUVEC=unk
cg07808805	0.655852	0.00117917	0.0188006	Hyper	Enhancer	chr13	Open.Sea	52487022	unk	unk	unk		ENS_v93					ENS_v93			GM12878		GM12878=unk	GM12878=unk
cg17195739	0.655838	0.000177335	0.00580251	Hyper	Mixed	chr4	Open.Sea	185252029	ENST00000264694;LINC02363:12	ENS_v93;ENS_v93;LNCi_v5.2_str/ENS_v93	SNX25;SNX25;LINC02363	lnc-STOX2-10:1	LNCi_v5.2_str	lnc-STOX2-10	542	e-LNC	LINC02363:15;lnc-STOX2-10:1	LNCi_v5.2_str	lnc-STOX2-10;lnc-STOX2-10	e-LNC;e-LNC	GM12878;HMEC	HEPG2	HMEC=unk /// GM12878=ENST00000264694;LINC02363:12	HMEC=unk /// GM12878=SNX25;LINC02363	HEPG2=unk /// GM12878=lnc-STOX2-10:1 /// HMEC=lnc-STOX2-10:1	HEPG2=unk /// GM12878=lnc-STOX2-10 /// HMEC=lnc-STOX2-10	HEPG2=unk /// GM12878=e-LNC /// HMEC=e-LNC
cg09807353	0.655707	0.000160995	0.0054639	Hyper	Gene body	chr6	Open.Sea	156698597					ENS_v93				lnc-NOX3-4:3;lnc-NOX3-4:2;lnc-NOX3-4:5;lnc-NOX3-4:6;lnc-ARID1B-2:3	LNCi_v5.2_str	lnc-ARID1B-2;lnc-ARID1B-2;lnc-ARID1B-2;lnc-ARID1B-2;lnc-ARID1B-2	unk-LNC;unk-LNC;unk-LNC;unk-LNC;unk-LNC
cg15156556	0.65564	1.18364e-06	0.000351439	Hyper	Gene body	chr20	Open.Sea	9543658					ENS_v93				ENST00000353224;ENST00000378423;ENST00000378429	ENS_v93	PAK5;PAK5;PAK5	Coding;Coding;Coding
cg12167813	0.655261	1.67335e-06	0.000415546	Hyper	Gene body	chr2	Open.Sea	144287904					LNCi_v5.2_str/ENS_v93				ENST00000549436;lnc-GTDC1-4:1;ENST00000548242;lnc-KYNU-7:1;ENST00000295095;lnc-GTDC1-6:1	LNCi_v5.2_str/ENS_v93	lnc-GTDC1-6;lnc-GTDC1-6;lnc-GTDC1-6;lnc-GTDC1-6;lnc-GTDC1-6;lnc-GTDC1-6	unk-LNC;unk-LNC;unk-LNC;unk-LNC;unk-LNC;unk-LNC
cg11520644	0.655118	5.54069e-07	0.000257133	Hyper	Gene body	chr7	S.Shelve	43156344					ENS_v93				lnc-HECW1-1:1;ENST00000395891;ENST00000453890;ENST00000492310;ENST00000490954	ENS_v93	HECW1;HECW1;HECW1;HECW1;HECW1	p-LNC;p-LNC;p-LNC;p-LNC;p-LNC
cg08413752	0.655054	0.000127153	0.00471992	Hyper	Enhancer	chr5	Open.Sea	96423526	unk	unk	unk		ENS_v93;LNCi_v5.2_str				lnc-LNPEP-1:2;lnc-LNPEP-1:3	LNCi_v5.2_str	lnc-LNPEP-1;lnc-LNPEP-1	unk-LNC;unk-LNC	K562		K562=unk	K562=unk
cg22147003	0.655053	6.04544e-05	0.00300387	Hyper	Enhancer	chr20	Open.Sea	11419106	unk	unk	unk		ENS_v93				lnc-JAG1-15:5;lnc-JAG1-15:3;lnc-JAG1-15:2;lnc-JAG1-15:1	LNCi_v5.2_str	lnc-JAG1-15;lnc-JAG1-15;lnc-JAG1-15;lnc-JAG1-15	e-LNC;e-LNC;e-LNC;e-LNC	NHEK		NHEK=unk	NHEK=unk
cg25010192	0.655029	0.000317432	0.0083249	Hyper	Enhancer	chr21	Open.Sea	45313898	ENST00000327505;ENST00000398061;ENST00000291574;ENST00000291572;ENST00000362728;lnc-ICOSLG-1:7	ENS_v93;ENS_v93;ENS_v93;ENS_v93;ENS_v93;ENS_v93;LNCi_v5.2_str/ENS_v93	AGPAT3;AGPAT3;AGPAT3;TRAPPC10;AGPAT3;RNU6-859P;lnc-ICOSLG-1		ENS_v93				ENST00000398061;ENST00000291572;ENST00000448287	ENS_v93	AGPAT3;AGPAT3;AGPAT3	Coding;Coding;Coding	NHLF;K562;HSMM;HUVEC;GM12878		K562=ENST00000398061;ENST00000291572;ENST00000291574;ENST00000327505;lnc-ICOSLG-1:7 /// NHLF=unk /// HUVEC=ENST00000291574 /// GM12878=ENST00000291572;ENST00000291574;ENST00000362728;lnc-ICOSLG-1:7;ENST00000398061 /// HSMM=unk	K562=AGPAT3;AGPAT3;TRAPPC10;AGPAT3;lnc-ICOSLG-1 /// NHLF=unk /// HUVEC=TRAPPC10 /// GM12878=AGPAT3;TRAPPC10;RNU6-859P;lnc-ICOSLG-1;AGPAT3 /// HSMM=unk
cg12937636	0.654988	1.37718e-05	0.00125739	Hyper	Gene body	chr3	Open.Sea	17345074					ENS_v93				ENST00000253692;ENST00000429924;ENST00000446818;ENST00000429383;ENST00000414318	ENS_v93	TBC1D5;TBC1D5;TBC1D5;TBC1D5;TBC1D5	p-LNC;p-LNC;p-LNC;p-LNC;p-LNC
cg16387279	0.654953	0.000103956	0.00417981	Hyper	Mixed	chr8	Open.Sea	125452318	ENST00000521443	ENS_v93	TRMT12	unk	unk	unk	unk	unk		unk			K562;HSMM;H1HESC	HEPG2	K562=ENST00000521443 /// H1HESC=unk /// HSMM=unk	K562=TRMT12 /// H1HESC=unk /// HSMM=unk	HEPG2=unk	HEPG2=unk	HEPG2=unk
cg01234543	0.654859	2.89841e-05	0.00194401	Hyper	Enhancer	chr2	Open.Sea	211189441	unk	unk	unk	lnc-CPS1-2:1;LANCL1-AS1:5;LANCL1-AS1:4;LANCL1-AS1:1;LANCL1-AS1:3;LANCL1-AS1:2	LNCi_v5.2_str;LNCi_v5.2_str/ENS_v93;LNCi_v5.2_str/ENS_v93;LNCi_v5.2_str;LNCi_v5.2_str;LNCi_v5.2_str	lnc-CPS1-2;LANCL1-AS1;LANCL1-AS1;LANCL1-AS1;LANCL1-AS1;LANCL1-AS1	-1098;-48;-41;6;6;6	e-LNC;e-LNC;e-LNC;e-LNC;e-LNC;e-LNC	LANCL1-AS1:1;LANCL1-AS1:3;LANCL1-AS1:2	LNCi_v5.2_str	LANCL1-AS1;LANCL1-AS1;LANCL1-AS1	e-LNC;e-LNC;e-LNC	HSMM		HSMM=unk	HSMM=unk	HSMM=lnc-CPS1-2:1;LANCL1-AS1:4;LANCL1-AS1:2;LANCL1-AS1:5;LANCL1-AS1:3;LANCL1-AS1:1	HSMM=lnc-CPS1-2;LANCL1-AS1;LANCL1-AS1;LANCL1-AS1;LANCL1-AS1;LANCL1-AS1	HSMM=e-LNC;e-LNC;e-LNC;e-LNC;e-LNC;e-LNC
cg13682096	0.654589	3.03664e-06	0.000555928	Hyper	Enhancer	chr15	Open.Sea	43513306	unk	unk	unk		ENS_v93				ENST00000622454	ENS_v93	EPB42	Coding	K562		K562=unk	K562=unk
cg21073178	0.654537	0.000108051	0.0042812	Hyper	Intergenic	chr8	Open.Sea	75861793					ENS_v93					ENS_v93
cg12611195	0.654532	0.000619646	0.0125926	Hyper	Enhancer	chr6	Open.Sea	150471163	ENST00000286332;ENST00000361131	EnhAtlas;EnhAtlas;ENS_v93	Deprecated;Deprecated;PPP1R14C		ENS_v93				ENST00000361131	ENS_v93	PPP1R14C	Coding	K562;HMEC;NHEK		K562=ENST00000286332;ENST00000361131 /// HMEC=unk /// NHEK=unk	K562=Deprecated;PPP1R14C /// HMEC=unk /// NHEK=unk
cg21929235	0.654492	0.000518003	0.011282	Hyper	Gene body	chr4	Open.Sea	5386316					LNCi_v5.2_str				ENST00000282908;ENST00000505508;ENST00000512018;ENST00000510398;ENST00000512636	ENS_v93	STK32B;STK32B;STK32B;STK32B;STK32B	Coding;Coding;Coding;Coding;Coding
cg04214830	0.654397	5.54722e-06	0.000769766	Hyper	Gene body	chr2	Open.Sea	229454046					LNCi_v5.2_str				LINC01807:3	LNCi_v5.2_str/ENS_v93	LINC01807	unk-LNC
cg22455271	0.654387	0.000257333	0.00731183	Hyper	Enhancer	chr7	Open.Sea	47333085	unk	unk	unk		ENS_v93				ENST00000311160	ENS_v93	TNS3	Coding	HSMM;NHEK		HSMM=unk /// NHEK=unk	HSMM=unk /// NHEK=unk
cg00320876	0.654283	7.19603e-05	0.00334033	Hyper	Gene body	chr3	Open.Sea	100581781					ENS_v93				ENST00000284322;ENST00000495063;ENST00000533855;ENST00000483129;ENST00000528305;ENST00000471714;ENST00000475896	ENS_v93	ABI3BP;ABI3BP;ABI3BP;ABI3BP;ABI3BP;ABI3BP;ABI3BP	unk-LNC;unk-LNC;unk-LNC;unk-LNC;unk-LNC;unk-LNC;unk-LNC
cg16866107	0.654245	9.16294e-05	0.00386641	Hyper	Intergenic	chr2	Open.Sea	239404737					ENS_v93					ENS_v93
cg08495884	0.654144	0.000136077	0.00491887	Hyper	Enhancer	chr3	Open.Sea	181614260	unk	unk	unk	lnc-SOX2-6:1	LNCi_v5.2_str	lnc-SOX2-6	-403	e-LNC		LNCi_v5.2_str			GM12878		GM12878=unk	GM12878=unk	GM12878=lnc-SOX2-6:1	GM12878=lnc-SOX2-6	GM12878=e-LNC
cg13265730	0.654118	8.81151e-05	0.00377641	Hyper	Enhancer	chr7	Open.Sea	137922921	ENST00000452463	ENS_v93	CREB3L2		LNCi_v5.2_str/ENS_v93					LNCi_v5.2_str/ENS_v93			HEPG2		HEPG2=ENST00000452463	HEPG2=CREB3L2
cg01428599	0.654095	2.94162e-06	0.000546285	Hyper	Gene body	chr8	Open.Sea	61371547					ENS_v93				LINC01301:2;LINC01301:3;LINC01301:4;LINC01301:13	LNCi_v5.2_str	LINC01301;LINC01301;LINC01301;LINC01301	p-LNC;p-LNC;p-LNC;p-LNC
cg25369211	0.654039	0.00030307	0.00809234	Hyper	Gene body	chr7	Open.Sea	77976397					ENS_v93				ENST00000522391;ENST00000628980;ENST00000354212;ENST00000637486;ENST00000535697;ENST00000519748;ENST00000628781;ENST00000636039;ENST00000419488;ENST00000630991;ENST00000634996;ENST00000636717;ENST00000636178;ENST00000637441;ENST00000637282;ENST00000520379;ENST00000629359;ENST00000626691	ENS_v93	MAGI2;MAGI2;MAGI2;MAGI2;MAGI2;MAGI2;MAGI2;MAGI2;MAGI2;MAGI2;MAGI2;MAGI2;MAGI2;MAGI2;MAGI2;MAGI2;MAGI2;MAGI2	Coding;Coding;Coding;Coding;Coding;Coding;Coding;Coding;Coding;Coding;Coding;Coding;Coding;Coding;Coding;Coding;Coding;Coding
cg14849880	0.653955	5.87371e-07	0.000264272	Hyper	Enhancer	chr22	Open.Sea	46992206	unk	unk	unk		ENS_v93				ENST00000431155;lnc-CDPF1-1:2;ENST00000447351	ENS_v93	GRAMD4;GRAMD4;GRAMD4	Coding;Coding;Coding	HSMM		HSMM=unk	HSMM=unk
cg24048641	0.653954	4.47632e-05	0.00250826	Hyper	Enhancer	chr2	Open.Sea	100751817	unk	unk	unk		ENS_v93;ENS_v93;ENS_v93;ENS_v93;ENS_v93;ENS_v93;ENS_v93;ENS_v93;ENS_v93				ENST00000423966;lnc-AFF3-1:1;ENST00000483600;ENST00000317233;ENST00000416492	ENS_v93	AFF3;AFF3;AFF3;AFF3;AFF3	Coding;Coding;Coding;Coding;Coding	GM12878		GM12878=unk	GM12878=unk
cg10834561	0.653856	0.00070545	0.0136419	Hyper	Gene body	chr17	Open.Sea	55504960					ENS_v93				ENST00000582453;ENST00000442934;ENST00000322684;ENST00000284073;ENST00000579205;ENST00000416426;ENST00000579180;ENST00000579590	ENS_v93	MSI2;MSI2;MSI2;MSI2;MSI2;MSI2;MSI2;MSI2	Coding;Coding;Coding;Coding;Coding;Coding;Coding;Coding
cg13830799	0.653836	0.000149933	0.00522026	Hyper	Gene body	chr6	Open.Sea	146750462					ENS_v93				ENST00000492807;ENST00000282753;ENST00000355289;ENST00000507907;ENST00000361719	ENS_v93	GRM1;GRM1;GRM1;GRM1;GRM1	Coding;Coding;Coding;Coding;Coding
cg09604440	0.65375	6.6097e-06	0.000840571	Hyper	Enhancer	chr22	Open.Sea	32909536	unk	unk	unk		LNCi_v5.2_str				ENST00000358763	ENS_v93	SYN3	Coding	HEPG2		HEPG2=unk	HEPG2=unk
cg01077724	0.653743	8.05061e-06	0.000931299	Hyper	Intergenic	chr1	N.Shore	75590483					LNCi_v5.2_str;LNCi_v5.2_str;LNCi_v5.2_str;ENS_v93					LNCi_v5.2_str;LNCi_v5.2_str;LNCi_v5.2_str;ENS_v93
cg07809097	0.653565	1.12852e-07	0.000152141	Hyper	Intergenic	chr7	Open.Sea	120392582					ENS_v93					ENS_v93
cg05268984	0.653536	0.000331922	0.00855145	Hyper	Mixed	chr14	Open.Sea	95652283	unk	unk	unk	lnc-DICER1-1:3	LNCi_v5.2_str/ENS_v93	lnc-DICER1-1	-92	e-LNC	ENST00000298912;lnc-GLRX5-2:2	LNCi_v5.2_str	lnc-GLRX5-2;lnc-GLRX5-2	unk-LNC;unk-LNC	HUVEC;GM12878	K562	HUVEC=unk /// GM12878=unk	HUVEC=unk /// GM12878=unk	K562=lnc-DICER1-1:3 /// HUVEC=lnc-DICER1-1:3 /// GM12878=lnc-DICER1-1:3	K562=lnc-DICER1-1 /// HUVEC=lnc-DICER1-1 /// GM12878=lnc-DICER1-1	K562=e-LNC /// HUVEC=e-LNC /// GM12878=e-LNC
cg03997755	0.653513	8.6459e-08	0.000140098	Hyper	Enhancer	chr3	Open.Sea	5128302	unk	unk	unk		ENS_v93					ENS_v93			K562		K562=unk	K562=unk
cg08684879	0.65335	0.000195141	0.0061576	Hyper	Enhancer	chr12	Open.Sea	5369360	unk	unk	unk		ENS_v93					ENS_v93			NHLF		NHLF=unk	NHLF=unk
cg06261947	0.653284	0.00027809	0.00767118	Hyper	Enhancer	chr12	Open.Sea	25473300	ENST00000261192;ENST00000354454;ENST00000556060	ENS_v93;ENS_v93;ENS_v93;EnhAtlas	BCAT1;BCAT1;LRMP;Deprecated		ENS_v93					ENS_v93			GM12878		GM12878=ENST00000354454;ENST00000261192;ENST00000556060	GM12878=LRMP;BCAT1;Deprecated
cg01246649	0.653232	1.70202e-05	0.00142305	Hyper	Enhancer	chr12	Open.Sea	21504138	ENST00000452078	EnhAtlas	Deprecated		ENS_v93				ENST00000307378;ENST00000473830;ENST00000416627;ENST00000450590;ENST00000435179;ENST00000453443;ENST00000544290;ENST00000413682;ENST00000430803;ENST00000421287	ENS_v93	SLCO1A2;SLCO1A2;SLCO1A2;SLCO1A2;SLCO1A2;SLCO1A2;SLCO1A2;SLCO1A2;SLCO1A2;SLCO1A2	Coding;Coding;Coding;Coding;Coding;Coding;Coding;Coding;Coding;Coding	K562		K562=ENST00000452078	K562=Deprecated
cg01553090	0.65322	0.000100957	0.00410579	Hyper	Gene body	chr3	Open.Sea	32893262					ENS_v93				ENST00000383763	ENS_v93	TRIM71	Coding
cg23491807	0.653051	7.44169e-05	0.00341064	Hyper	Enhancer	chr11	Open.Sea	23997506	unk	unk	unk		ENS_v93					ENS_v93			NHLF		NHLF=unk	NHLF=unk
cg17559295	0.653035	9.69566e-05	0.00400138	Hyper	Gene body	chr9	Open.Sea	25614006					LNCi_v5.2_str				lnc-IFT74-4:1	LNCi_v5.2_str	lnc-IFT74-4	unk-LNC
cg13779451	0.652986	4.19323e-05	0.00241753	Hyper	Gene body	chr2	Open.Sea	59162656					ENS_v93				LINC01122:24;LINC01122:25;LINC01122:17;LINC01122:16;LINC01122:11;LINC01122:10;LINC01122:18;LINC01122:7;LINC01122:4;LINC01122:9	LNCi_v5.2_str/ENS_v93	LINC01122;LINC01122;LINC01122;LINC01122;LINC01122;LINC01122;LINC01122;LINC01122;LINC01122;LINC01122	e-LNC;e-LNC;e-LNC;e-LNC;e-LNC;e-LNC;e-LNC;e-LNC;e-LNC;e-LNC
cg03879806	0.652842	0.000385513	0.00938104	Hyper	Enhancer	chr15	Open.Sea	72073548	unk	unk	unk		LNCi_v5.2_str				ENST00000355327;ENST00000261862	ENS_v93	THSD4;THSD4	Coding;Coding	HSMM;GM12878;HUVEC		HUVEC=unk /// HSMM=unk /// GM12878=unk	HUVEC=unk /// HSMM=unk /// GM12878=unk
cg24037565	0.652817	0.00018534	0.00596094	Hyper	Enhancer	chr11	Open.Sea	78098470	unk	unk	unk		ENS_v93				ENST00000361507;ENST00000526030;ENST00000528886;ENST00000530915;ENST00000534823;ENST00000534168	ENS_v93	AP003086.2;AP003086.2;AP003086.2;AP003086.2;AP003086.2;AP003086.2	e-LNC;e-LNC;e-LNC;e-LNC;e-LNC;e-LNC	K562		K562=unk	K562=unk
cg07894089	0.652677	2.0174e-05	0.00157044	Hyper	Enhancer	chr2	Open.Sea	110395631	unk	unk	unk		LNCi_v5.2_str/ENS_v93;ENS_v93					LNCi_v5.2_str/ENS_v93;ENS_v93			HEPG2;GM12878;NHEK		HEPG2=unk /// GM12878=unk /// NHEK=unk	HEPG2=unk /// GM12878=unk /// NHEK=unk
cg19061274	0.652671	2.33105e-05	0.00170865	Hyper	Enhancer	chr10	Open.Sea	13134093	ENST00000537130;ENST00000263038;ENST00000482140	EnhAtlas;EnhAtlas;ENS_v93;ENS_v93	Deprecated;Deprecated;PHYH;OPTN		ENS_v93;ENS_v93;ENS_v93;ENS_v93;ENS_v93;ENS_v93;ENS_v93;ENS_v93				lnc-CCDC3-1:1;ENST00000378839	ENS_v93	CCDC3;CCDC3	Coding;Coding	K562;NHLF		K562=ENST00000482140;ENST00000263038;ENST00000537130 /// NHLF=unk	K562=OPTN;PHYH;Deprecated /// NHLF=unk
cg08137646	0.65267	0.000501361	0.0110502	Hyper	Intergenic	chr4	Open.Sea	172460054					LNCi_v5.2_str					LNCi_v5.2_str
cg06729844	0.652554	0.000378196	0.00927541	Hyper	Enhancer	chr8	Open.Sea	42551436	unk	unk	unk	ENST00000531610	ENS_v93	CHRNB3	-1083	e-LNC		ENS_v93			HUVEC		HUVEC=unk	HUVEC=unk	HUVEC=ENST00000531610	HUVEC=CHRNB3	HUVEC=e-LNC
cg12133103	0.652491	0.000217913	0.0065984	Hyper	Gene body	chr8	Open.Sea	75946479					ENS_v93				ENST00000262207	ENS_v93	CRISPLD1	Coding
cg15379662	0.652459	0.000187072	0.00599244	Hyper	Gene body	chr15	Open.Sea	93215909					ENS_v93				ENST00000557398	ENS_v93	FAM174B	Coding
cg11210312	0.652369	2.214e-07	0.000183859	Hyper	Enhancer	chr7	Open.Sea	86475480	ENST00000358400;ENST00000265723	ENS_v93;ENS_v93;ENS_v93	ABCB4;ABCB4;ABCB4		ENS_v93				ENST00000361669;ENST00000439827	ENS_v93	GRM3;GRM3	Coding;Coding	HEPG2		HEPG2=ENST00000358400;ENST00000265723	HEPG2=ABCB4;ABCB4
cg01485362	0.652269	0.000100592	0.00409636	Hyper	Gene body	chr6	Open.Sea	107971593					LNCi_v5.2_str/ENS_v93				ENST00000317357	ENS_v93	SOBP	Coding
cg25102614	0.652242	0.000131807	0.00482655	Hyper	Enhancer	chr12	Open.Sea	40602692	unk	unk	unk		LNCi_v5.2_str				LINC02471:3;ENST00000416796;lnc-SLC2A13-2:1;lnc-SLC2A13-2:4	LNCi_v5.2_str	lnc-SLC2A13-2;lnc-SLC2A13-2;lnc-SLC2A13-2;lnc-SLC2A13-2	p-LNC;p-LNC;p-LNC;p-LNC	GM12878		GM12878=unk	GM12878=unk
cg13507452	0.652207	8.76349e-06	0.000972283	Hyper	Enhancer	chr14	Open.Sea	53658573	unk	unk	unk		LNCi_v5.2_str				lnc-STYX-5:1	LNCi_v5.2_str/ENS_v93	lnc-STYX-5	unk-LNC	GM12878		GM12878=unk	GM12878=unk
cg16959627	0.652188	1.92542e-07	0.000177532	Hyper	Gene body	chr2	Open.Sea	42146051					LNCi_v5.2_str/ENS_v93				LINC01914:13;LINC01914:16;LINC01914:17;LINC01914:14;LINC01914:15	LNCi_v5.2_str	LINC01914;LINC01914;LINC01914;LINC01914;LINC01914	e-LNC;e-LNC;e-LNC;e-LNC;e-LNC
cg14327621	0.652063	0.000524703	0.0113691	Hyper	Enhancer	chr1	Open.Sea	113720415	ENST00000359785	ENS_v93	PTPN22		ENS_v93					ENS_v93			GM12878		GM12878=ENST00000359785	GM12878=PTPN22
cg20420329	0.651926	0.000827368	0.0150696	Hyper	Gene body	chr6	Open.Sea	156403576					ENS_v93				lnc-NOX3-9:3	LNCi_v5.2_str	lnc-NOX3-9	e-LNC
cg17870816	0.651926	0.000124638	0.00466286	Hyper	Enhancer	chr5	Open.Sea	71310564	unk	unk	unk		LNCi_v5.2_str					LNCi_v5.2_str			H1HESC;K562;HMEC		H1HESC=unk /// K562=unk /// HMEC=unk	H1HESC=unk /// K562=unk /// HMEC=unk
cg13269368	0.651878	1.13754e-05	0.00112531	Hyper	Intergenic	chr4	Open.Sea	34968642					ENS_v93					ENS_v93
cg27220376	0.651822	0.000316919	0.00831611	Hyper	Gene body	chr6	N.Shore	74103989					LNCi_v5.2_str				ENST00000441145;ENST00000370363	ENS_v93	OOEP;OOEP	Coding;Coding
cg15633652	0.651802	1.14971e-06	0.000347849	Hyper	Gene body	chr8	Open.Sea	37311694					ENS_v93				LINC01605:11;LINC01605:10;LINC01605:13;LINC01605:12;LINC01605:14;LINC01605:17;LINC01605:19;LINC01605:21;LINC01605:22;LINC01605:20;LINC01605:7;LINC01605:1;LINC01605:9;LINC01605:8	LNCi_v5.2_str	LINC01605;LINC01605;LINC01605;LINC01605;LINC01605;LINC01605;LINC01605;LINC01605;LINC01605;LINC01605;LINC01605;LINC01605;LINC01605;LINC01605	e-LNC;e-LNC;e-LNC;e-LNC;e-LNC;e-LNC;e-LNC;e-LNC;e-LNC;e-LNC;e-LNC;e-LNC;e-LNC;e-LNC
cg14536332	0.651764	2.62891e-06	0.000517505	Hyper	Enhancer	chr22	Open.Sea	26077119	lnc-SRRD-1:1	LNCi_v5.2_str/ENS_v93	lnc-SRRD-1		ENS_v93				ENST00000324198;lnc-MYO18B-5:1;ENST00000455558;ENST00000619906	ENS_v93	GRK3;GRK3;GRK3;GRK3	Coding;Coding;Coding;Coding	HSMM		HSMM=lnc-SRRD-1:1	HSMM=lnc-SRRD-1
cg02805798	0.65169	1.23123e-05	0.00117745	Hyper	Gene body	chr3	Open.Sea	94680548					LNCi_v5.2_str				LINC00879:1;LINC00879:2;LINC00879:5;LINC00879:4;LINC00879:7;LINC00879:6;LINC00879:8	LNCi_v5.2_str/ENS_v93	LINC00879;LINC00879;LINC00879;LINC00879;LINC00879;LINC00879;LINC00879	p-LNC;p-LNC;p-LNC;p-LNC;p-LNC;p-LNC;p-LNC
cg07216760	0.651685	0.000724406	0.0138751	Hyper	Gene body	chr8	Open.Sea	40203705					ENS_v93				SIRLNT:10;SIRLNT:9	LNCi_v5.2_str	SIRLNT;SIRLNT	unk-LNC;unk-LNC
cg18235746	0.651684	0.000185036	0.0059553	Hyper	Enhancer	chr7	Open.Sea	113011963	unk	unk	unk		unk					unk			NHLF		NHLF=unk	NHLF=unk
cg13177195	0.651677	1.42668e-06	0.000381941	Hyper	Gene body	chr12	Open.Sea	41289297					ENS_v93				ENST00000552248;ENST00000551295;ENST00000547702;ENST00000548005;ENST00000551424;ENST00000547849;ENST00000552913	ENS_v93	CNTN1;CNTN1;CNTN1;CNTN1;CNTN1;CNTN1;CNTN1	Coding;Coding;Coding;Coding;Coding;Coding;Coding
cg25666520	0.651574	0.000416074	0.00984327	Hyper	Gene body	chr2	Open.Sea	98861969					LNCi_v5.2_str/ENS_v93				ENST00000465555;ENST00000409460;ENST00000489630;ENST00000614454;ENST00000490947;ENST00000477737;ENST00000473149;ENST00000432242;ENST00000495571	ENS_v93	VWA3B;VWA3B;VWA3B;VWA3B;VWA3B;VWA3B;VWA3B;VWA3B;VWA3B	Coding;Coding;Coding;Coding;Coding;Coding;Coding;Coding;Coding
cg26453900	0.651511	0.00034208	0.0087085	Hyper	Enhancer	chr1	Open.Sea	66868107	ENST00000544434;ENST00000262345	ENS_v93;ENS_v93;ENS_v93	IL12RB2;IL12RB2;IL12RB2	lnc-INSL5-4:2;lnc-INSL5-4:1	LNCi_v5.2_str;LNCi_v5.2_str	lnc-INSL5-4;lnc-INSL5-4	-5066;-5066	e-LNC;e-LNC		LNCi_v5.2_str;LNCi_v5.2_str			GM12878;NHLF		NHLF=unk /// GM12878=ENST00000544434;ENST00000262345	NHLF=unk /// GM12878=IL12RB2;IL12RB2	GM12878=lnc-INSL5-4:1;lnc-INSL5-4:2	GM12878=lnc-INSL5-4;lnc-INSL5-4	GM12878=e-LNC;e-LNC
cg16699579	0.651488	8.01381e-08	0.000135413	Hyper	Enhancer	chr1	Open.Sea	110430489	unk	unk	unk	lnc-EPS8L3-1:1	LNCi_v5.2_str/ENS_v93	lnc-EPS8L3-1	-1603	e-LNC		LNCi_v5.2_str/ENS_v93			K562;GM12878		K562=unk /// GM12878=unk	K562=unk /// GM12878=unk	K562=lnc-EPS8L3-1:1	K562=lnc-EPS8L3-1	K562=e-LNC
cg02305024	0.651471	7.6584e-05	0.00346507	Hyper	Enhancer	chr14	Open.Sea	53794995	lnc-STYX-3:1	LNCi_v5.2_str/ENS_v93	lnc-STYX-3		ENS_v93				lnc-STYX-5:13;lnc-STYX-5:10;lnc-STYX-5:11;lnc-STYX-5:16;lnc-STYX-5:17;lnc-STYX-5:14;lnc-STYX-5:15;lnc-STYX-5:2;lnc-STYX-5:3;lnc-STYX-5:9;lnc-DDHD1-8:1	LNCi_v5.2_str	lnc-DDHD1-8;lnc-DDHD1-8;lnc-DDHD1-8;lnc-DDHD1-8;lnc-DDHD1-8;lnc-DDHD1-8;lnc-DDHD1-8;lnc-DDHD1-8;lnc-DDHD1-8;lnc-DDHD1-8;lnc-DDHD1-8	e-LNC;e-LNC;e-LNC;e-LNC;e-LNC;e-LNC;e-LNC;e-LNC;e-LNC;e-LNC;e-LNC	NHEK;NHLF;HSMM;HMEC;H1HESC		H1HESC=unk /// HMEC=unk /// NHLF=lnc-STYX-3:1 /// HSMM=unk /// NHEK=lnc-STYX-3:1	H1HESC=unk /// HMEC=unk /// NHLF=lnc-STYX-3 /// HSMM=unk /// NHEK=lnc-STYX-3
cg26132144	0.65143	0.000416132	0.00984349	Hyper	Gene body	chr2	Open.Sea	120777192					ENS_v93				ENST00000466241;ENST00000452780;ENST00000443124;ENST00000263713;ENST00000331393;ENST00000443902	ENS_v93	EPB41L5;EPB41L5;EPB41L5;EPB41L5;EPB41L5;EPB41L5	Coding;Coding;Coding;Coding;Coding;Coding
cg24373699	0.651345	1.17959e-05	0.00114881	Hyper	Enhancer	chr13	Open.Sea	24679009	unk	unk	unk		LNCi_v5.2_str				ENST00000424834;ENST00000382141	ENS_v93	AL359736.1;AL359736.1	Coding;Coding	GM12878		GM12878=unk	GM12878=unk
cg19737179	0.651325	2.17118e-05	0.00163867	Hyper	Enhancer	chr21	Open.Sea	39673065	unk	unk	unk		ENS_v93				ENST00000328656;ENST00000612702;ENST00000398932;ENST00000398930;ENST00000398934;ENST00000398938;ENST00000613499	ENS_v93	KCNJ15;KCNJ15;KCNJ15;KCNJ15;KCNJ15;KCNJ15;KCNJ15	Coding;Coding;Coding;Coding;Coding;Coding;Coding	HUVEC;NHLF		HUVEC=unk /// NHLF=unk	HUVEC=unk /// NHLF=unk
cg06303171	0.651318	3.70452e-06	0.000616916	Hyper	Gene body	chr13	Open.Sea	107843983					ENS_v93				ENST00000375915	ENS_v93	FAM155A	Coding
cg03242984	0.651307	1.1e-05	0.00110446	Hyper	Intergenic	chr8	Open.Sea	76806518					ENS_v93					ENS_v93
cg11851653	0.651266	0.000502463	0.011065	Hyper	Enhancer	chr3	Open.Sea	121783366	unk	unk	unk		ENS_v93				ENST00000478390;ENST00000493101;ENST00000469710;ENST00000330540	ENS_v93	CD86;CD86;CD86;CD86	Coding;Coding;Coding;Coding	GM12878		GM12878=unk	GM12878=unk
cg26111559	0.651235	1.09551e-05	0.00110261	Hyper	Gene body	chr3	Open.Sea	162897211					ENS_v93				LINC01192:5;LINC01192:11;ENST00000490357	ENS_v93	AC128685.1;AC128685.1;AC128685.1	unk-LNC;unk-LNC;unk-LNC
cg14624731	0.651207	9.11066e-06	0.000993752	Hyper	Intergenic	chr2	Open.Sea	121436004					ENS_v93;ENS_v93					ENS_v93;ENS_v93
cg18401406	0.65111	1.17035e-06	0.000350127	Hyper	Promoter	chr13	N.Shore	37247537				ENST00000315190	ENS_v93	SERTM1	-512	Coding		ENS_v93				H1HESC			H1HESC=ENST00000315190	H1HESC=SERTM1	H1HESC=Coding
cg19757442	0.65104	0.000674745	0.0132777	Hyper	Enhancer	chr2	Open.Sea	191711591	ENST00000361099;ENST00000443551;ENST00000392328;ENST00000359678;ENST00000425611;ENST00000392322;ENST00000392316	ENS_v93;ENS_v93;ENS_v93;ENS_v93;ENS_v93;ENS_v93;ENS_v93;ENS_v93	STAT1;STAT1;C2orf88;MFSD6;HIBCH;NABP1;STAT1;MYO1B	lnc-STAT1-3:1	LNCi_v5.2_str	lnc-STAT1-3	-2321	e-LNC		LNCi_v5.2_str			NHEK;HMEC;HEPG2;NHLF;HSMM		HMEC=unk /// NHLF=ENST00000392322;ENST00000425611;ENST00000443551 /// HSMM=unk /// NHEK=ENST00000359678;ENST00000392328;ENST00000361099 /// HEPG2=ENST00000392316	HMEC=unk /// NHLF=STAT1;NABP1;C2orf88 /// HSMM=unk /// NHEK=HIBCH;MFSD6;STAT1 /// HEPG2=MYO1B	HMEC=lnc-STAT1-3:1 /// NHEK=lnc-STAT1-3:1	HMEC=lnc-STAT1-3 /// NHEK=lnc-STAT1-3	HMEC=e-LNC /// NHEK=e-LNC
cg04911335	0.650994	1.58837e-05	0.0013693	Hyper	Intergenic	chr2	Open.Sea	164028907					ENS_v93					ENS_v93
cg15948059	0.65099	0.00134164	0.0203694	Hyper	Intergenic	chr6	N.Shelve	137806534					LNCi_v5.2_str					LNCi_v5.2_str
cg25559189	0.65091	0.000154493	0.00532427	Hyper	Gene body	chr13	Open.Sea	44032393					ENS_v93				ENST00000261488;ENOX1-AS2:1	LNCi_v5.2_str	ENOX1-AS2;ENOX1-AS2	e-LNC;e-LNC
cg27424593	0.6509	0.000648619	0.0129542	Hyper	Gene body	chr3	Open.Sea	194168156					ENS_v93				ENST00000645621;ENST00000619199;ENST00000256031;ENST00000645538;ENST00000645319;ENST00000439040;ENST00000642744;ENST00000485194	ENS_v93	ATP13A3;ATP13A3;ATP13A3;ATP13A3;ATP13A3;ATP13A3;ATP13A3;ATP13A3	unk-LNC;unk-LNC;unk-LNC;unk-LNC;unk-LNC;unk-LNC;unk-LNC;unk-LNC
cg17913504	0.650893	0.000856255	0.015409	Hyper	Enhancer	chr8	Open.Sea	125774382	ENST00000276689	ENS_v93	NDUFB9	lnc-NDUFB9-3:1	LNCi_v5.2_str	lnc-NDUFB9-3	-61	e-LNC	lnc-ZNF572-5:1	LNCi_v5.2_str	lnc-ZNF572-5	e-LNC	HSMM		HSMM=ENST00000276689	HSMM=NDUFB9	HSMM=lnc-NDUFB9-3:1	HSMM=lnc-NDUFB9-3	HSMM=e-LNC
cg20659439	0.65083	0.000282349	0.00773902	Hyper	Intergenic	chr5	Open.Sea	85600713					LNCi_v5.2_str					LNCi_v5.2_str
cg20069602	0.650725	0.000350058	0.00884361	Hyper	Enhancer	chr3	Open.Sea	5129044	unk	unk	unk		unk					unk			K562		K562=unk	K562=unk
cg14264182	0.650629	1.21634e-07	0.000153083	Hyper	Enhancer	chr21	Open.Sea	36958638	unk	unk	unk		ENS_v93				ENST00000475045;lnc-RUNX1-12:3	LNCi_v5.2_str	lnc-RUNX1-12;lnc-RUNX1-12	p-LNC;p-LNC	H1HESC		H1HESC=unk	H1HESC=unk
cg21967080	0.650581	9.42001e-06	0.00101344	Hyper	Enhancer	chr2	Open.Sea	96861267	unk	unk	unk	ENST00000462501	ENS_v93	STARD7	-15	e-LNC	ENST00000443962;ENST00000488084;ENST00000337288	ENS_v93	STARD7;STARD7;STARD7	Coding;Coding;Coding	NHLF		NHLF=unk	NHLF=unk	NHLF=ENST00000462501	NHLF=STARD7	NHLF=e-LNC
cg02204521	0.65058	5.95236e-06	0.000797009	Hyper	Enhancer	chr2	Open.Sea	138940416	unk	unk	unk		unk				lnc-NXPH2-9:1	LNCi_v5.2_str	lnc-NXPH2-9	unk-LNC	H1HESC		H1HESC=unk	H1HESC=unk
cg03899772	0.65054	6.37229e-05	0.00310026	Hyper	Enhancer	chr2	Open.Sea	180415141	ENST00000428443	ENS_v93	SESTD1		ENS_v93				ENST00000644742;ENST00000336917;ENST00000439340;ENST00000409343;ENST00000463918;ENST00000466398;ENST00000469551;ENST00000475539;lnc-ZNF385B-1:1;ENST00000457304;ENST00000410066;ENST00000409692	ENS_v93	ZNF385B;ZNF385B;ZNF385B;ZNF385B;ZNF385B;ZNF385B;ZNF385B;ZNF385B;ZNF385B;ZNF385B;ZNF385B;ZNF385B	Coding;Coding;Coding;Coding;Coding;Coding;Coding;Coding;Coding;Coding;Coding;Coding	H1HESC;HEPG2		H1HESC=unk /// HEPG2=ENST00000428443	H1HESC=unk /// HEPG2=SESTD1
cg03367149	0.650435	1.86171e-05	0.00150053	Hyper	Gene body	chr3	Open.Sea	81304743					ENS_v93;ENS_v93				lnc-ROBO2-17:3;lnc-GBE1-3:1	LNCi_v5.2_str/ENS_v93	lnc-GBE1-3;lnc-GBE1-3	unk-LNC;unk-LNC
cg27431545	0.650429	0.000167529	0.00559398	Hyper	Enhancer	chr2	Open.Sea	173607996	unk	unk	unk	ENST00000464976	ENS_v93	RAPGEF4	-870	e-LNC	ENST00000484331;ENST00000397081;ENST00000409036	ENS_v93	RAPGEF4;RAPGEF4;RAPGEF4	Coding;Coding;Coding	HUVEC		HUVEC=unk	HUVEC=unk	HUVEC=ENST00000464976	HUVEC=RAPGEF4	HUVEC=e-LNC
cg27299580	0.650331	0.000875644	0.0156167	Hyper	Enhancer	chr6	Open.Sea	106054812	ENST00000369110	ENS_v93	PREP		LNCi_v5.2_str/ENS_v93				lnc-PRDM1-7:1	LNCi_v5.2_str	lnc-PRDM1-7	e-LNC	HSMM;HMEC;NHEK		HMEC=unk /// HSMM=unk /// NHEK=ENST00000369110	HMEC=unk /// HSMM=unk /// NHEK=PREP
cg15673546	0.64979	3.24094e-07	0.000208216	Hyper	Gene body	chr7	Open.Sea	4198108					LNCi_v5.2_str				ENST00000615806;ENST00000476701;ENST00000404826;ENST00000389531	ENS_v93	SDK1;SDK1;SDK1;SDK1	Coding;Coding;Coding;Coding
cg12974796	0.649775	2.12765e-05	0.00162015	Hyper	Enhancer	chr14	Open.Sea	55849464	ENST00000363872	ENS_v93	RF00019		ENS_v93;ENS_v93;ENS_v93				ENST00000247178;ENST00000558189	ENS_v93	ATG14;ATG14	unk-LNC;unk-LNC	HSMM;K562		K562=ENST00000363872 /// HSMM=unk	K562=RF00019 /// HSMM=unk
cg04339041	0.649746	6.74981e-07	0.000275794	Hyper	Gene body	chr7	Open.Sea	45723904					ENS_v93				ENST00000297323	ENS_v93	ADCY1	Coding
cg23289941	0.64973	7.20271e-05	0.00334153	Hyper	Enhancer	chr7	S.Shelve	140628445	unk	unk	unk		ENS_v93				lnc-TMEM178B-3:4;lnc-TMEM178B-3:3;lnc-TMEM178B-3:2	LNCi_v5.2_str	lnc-TMEM178B-3;lnc-TMEM178B-3;lnc-TMEM178B-3	p-LNC;p-LNC;p-LNC	NHEK;HMEC		HMEC=unk /// NHEK=unk	HMEC=unk /// NHEK=unk
cg11546683	0.649698	7.64182e-05	0.00346071	Hyper	Enhancer	chr16	Open.Sea	12710715	ENST00000399147	ENS_v93	NPIPB2	lnc-CPPED1-2:1;lnc-SNX29-4:1	LNCi_v5.2_str/ENS_v93;LNCi_v5.2_str/ENS_v93	lnc-CPPED1-2;lnc-SNX29-4	-5814;2408	e-LNC;e-LNC		LNCi_v5.2_str/ENS_v93;LNCi_v5.2_str/ENS_v93			HEPG2		HEPG2=ENST00000399147	HEPG2=NPIPB2	HEPG2=lnc-CPPED1-2:1;lnc-SNX29-4:1	HEPG2=lnc-CPPED1-2;lnc-SNX29-4	HEPG2=e-LNC;e-LNC
cg02658668	0.649603	0.0024047	0.029329	Hyper	Intergenic	chr5	Open.Sea	121525513					ENS_v93					ENS_v93
cg27303538	0.649576	9.05966e-06	0.000990595	Hyper	Gene body	chr3	Open.Sea	192015302					unk				ENST00000448795;ENST00000418610;ENST00000454309;ENST00000450716;ENST00000445105;ENST00000430714	ENS_v93	FGF12;FGF12;FGF12;FGF12;FGF12;FGF12	Coding;Coding;Coding;Coding;Coding;Coding
cg21455825	0.649571	0.000192876	0.00611059	Hyper	Enhancer	chr3	Open.Sea	79021482	ENST00000436010	ENS_v93	ROBO1		unk				ENST00000436010;ENST00000618833;ENST00000467549;ENST00000495273;ENST00000618846;ENST00000464233	ENS_v93	ROBO1;ROBO1;ROBO1;ROBO1;ROBO1;ROBO1	Coding;Coding;Coding;Coding;Coding;Coding	NHEK;HEPG2;HMEC		HEPG2=ENST00000436010 /// NHEK=unk /// HMEC=unk	HEPG2=ROBO1 /// NHEK=unk /// HMEC=unk
cg09195148	0.649539	0.000330622	0.00853177	Hyper	Enhancer	chr2	Open.Sea	239463810	unk	unk	unk	LINC01107:2	LNCi_v5.2_str/ENS_v93	LINC01107	-115	e-LNC	lnc-ASB1-1:1;lnc-ASB1-1:2;LINC01107:1	LNCi_v5.2_str	LINC01107;LINC01107;LINC01107	unk-LNC;unk-LNC;unk-LNC	H1HESC		H1HESC=unk	H1HESC=unk	H1HESC=LINC01107:2	H1HESC=LINC01107	H1HESC=e-LNC
cg26630437	0.649514	0.000720383	0.0138281	Hyper	Enhancer	chr13	Open.Sea	109431523	unk	unk	unk		unk				ENST00000357550;ENST00000356711;ENST00000457511;ENST00000251041	ENS_v93	MYO16;MYO16;MYO16;MYO16	Coding;Coding;Coding;Coding	K562		K562=unk	K562=unk
cg27422223	0.649454	2.76268e-05	0.00188586	Hyper	Intergenic	chr15	S.Shelve	81286635					ENS_v93					ENS_v93
cg17547864	0.649409	0.000714198	0.0137578	Hyper	Intergenic	chr5	N.Shelve	121645297					ENS_v93					ENS_v93
cg03109553	0.649324	3.31058e-05	0.00209972	Hyper	Gene body	chr10	Open.Sea	117466603					ENS_v93				ENST00000355044	ENS_v93	ATRNL1	Coding
cg26000011	0.649274	0.00127556	0.0197531	Hyper	Enhancer	chr6	Open.Sea	107857395	unk	unk	unk		ENS_v93				ENST00000477448;ENST00000317357	ENS_v93	SOBP;SOBP	Coding;Coding	HSMM;GM12878;H1HESC		H1HESC=unk /// HSMM=unk /// GM12878=unk	H1HESC=unk /// HSMM=unk /// GM12878=unk
cg23342001	0.649255	0.000315786	0.00829861	Hyper	Gene body	chr10	Open.Sea	117059002					LNCi_v5.2_str				ENST00000355044	ENS_v93	ATRNL1	Coding
cg05965863	0.649164	2.54733e-06	0.000508759	Hyper	Promoter	chr3	Island	137480182				ENST00000306087;LINC01210:10;LINC01210:3;LINC01210:2;LINC01210:1;LINC01210:4	ENS_v93;LNCi_v5.2_str;LNCi_v5.2_str;LNCi_v5.2_str;LNCi_v5.2_str;LNCi_v5.2_str/ENS_v93	SOX14;LINC01210;LINC01210;LINC01210;LINC01210;LINC01210	-2944;-10570;-10570;-9979;-9979;-10608	Coding;p-LNC;p-LNC;p-LNC;p-LNC;p-LNC		ENS_v93;LNCi_v5.2_str;LNCi_v5.2_str;LNCi_v5.2_str;LNCi_v5.2_str;LNCi_v5.2_str/ENS_v93				H1HESC			H1HESC=ENST00000306087;LINC01210:1;LINC01210:3;LINC01210:4;LINC01210:10;LINC01210:2	H1HESC=SOX14;LINC01210;LINC01210;LINC01210;LINC01210;LINC01210	H1HESC=Coding;p-LNC;p-LNC;p-LNC;p-LNC;p-LNC
cg23781773	0.649105	1.13091e-05	0.00112159	Hyper	Intergenic	chr8	Open.Sea	76805307					ENS_v93					ENS_v93
cg13354500	0.649054	6.19001e-06	0.000811689	Hyper	Gene body	chr2	Open.Sea	209702979					LNCi_v5.2_str				ENST00000419079;lnc-PTH2R-1:6;lnc-PTH2R-1:5;lnc-PTH2R-1:4;lnc-PTH2R-1:2;lnc-PTH2R-1:1	LNCi_v5.2_str	lnc-PTH2R-1;lnc-PTH2R-1;lnc-PTH2R-1;lnc-PTH2R-1;lnc-PTH2R-1;lnc-PTH2R-1	p-LNC;p-LNC;p-LNC;p-LNC;p-LNC;p-LNC
cg04589475	0.649035	0.000342298	0.0087119	Hyper	Intergenic	chr8	Open.Sea	115242733					ENS_v93					ENS_v93
cg01929699	0.648924	2.11732e-05	0.00161524	Hyper	Enhancer	chr13	Open.Sea	36491531	ENST00000460982	ENS_v93	DCLK1		LNCi_v5.2_str				ENST00000255448;ENST00000379892;ENST00000360631	ENS_v93	DCLK1;DCLK1;DCLK1	Coding;Coding;Coding	GM12878;HSMM;H1HESC;NHLF		H1HESC=unk /// NHLF=ENST00000460982 /// GM12878=unk /// HSMM=unk	H1HESC=unk /// NHLF=DCLK1 /// GM12878=unk /// HSMM=unk
cg22449811	0.648748	9.53698e-05	0.00396234	Hyper	Enhancer	chr15	Open.Sea	96382748	unk	unk	unk		ENS_v93;ENS_v93;ENS_v93;ENS_v93;ENS_v93;ENS_v93				lnc-RGMA-19:2;lnc-RGMA-19:1	LNCi_v5.2_str	lnc-RGMA-19;lnc-RGMA-19	e-LNC;e-LNC	GM12878;NHLF		NHLF=unk /// GM12878=unk	NHLF=unk /// GM12878=unk
cg17420693	0.648731	6.29798e-05	0.00307791	Hyper	Enhancer	chr15	Open.Sea	50411396	unk	unk	unk	ENST00000560437;lnc-HDC-3:1	ENS_v93;LNCi_v5.2_str	ATP8B4;lnc-HDC-3	258;258	e-LNC;e-LNC	ENST00000284509;ENST00000560437;ENST00000558829;ENST00000558906;lnc-HDC-3:1;ENST00000557955	ENS_v93	ATP8B4;ATP8B4;ATP8B4;ATP8B4;ATP8B4;ATP8B4	Coding;Coding;Coding;Coding;Coding;Coding	H1HESC;K562		H1HESC=unk /// K562=unk	H1HESC=unk /// K562=unk	H1HESC=ENST00000560437;lnc-HDC-3:1 /// K562=ENST00000560437;lnc-HDC-3:1	H1HESC=ATP8B4;lnc-HDC-3 /// K562=ATP8B4;lnc-HDC-3	H1HESC=e-LNC;e-LNC /// K562=e-LNC;e-LNC
cg25008182	0.648728	2.24454e-06	0.000477044	Hyper	Enhancer	chr3	Open.Sea	182123703	unk	unk	unk		ENS_v93					ENS_v93			NHEK		NHEK=unk	NHEK=unk
cg19821128	0.648592	0.000183606	0.00592712	Hyper	Gene body	chr2	Open.Sea	180454681					ENS_v93				ENST00000644742;ENST00000409343;ENST00000463918;ENST00000475539;lnc-ZNF385B-1:1;ENST00000457304;ENST00000410066	ENS_v93	ZNF385B;ZNF385B;ZNF385B;ZNF385B;ZNF385B;ZNF385B;ZNF385B	Coding;Coding;Coding;Coding;Coding;Coding;Coding
cg04187820	0.648555	7.2372e-05	0.00335243	Hyper	Gene body	chr18	Open.Sea	72732056					ENS_v93				ENST00000299687	ENS_v93	ZNF407	Coding
cg02564491	0.648498	0.000266167	0.00746564	Hyper	Mixed	chr4	Open.Sea	100739893	ENST00000394877	ENS_v93	TRMT10A	ENST00000507994;ENST00000296414;ENST00000512369	ENS_v93;ENS_v93;ENS_v93	DAPP1;DAPP1;DAPP1	1886;1903;1890	unk-LNC;Coding;Coding	ENST00000512369;ENST00000296414;ENST00000507994	ENS_v93	DAPP1;DAPP1;DAPP1	unk-LNC;unk-LNC;unk-LNC	K562;NHEK;HMEC	GM12878	K562=unk /// HMEC=unk /// NHEK=ENST00000394877	K562=unk /// HMEC=unk /// NHEK=TRMT10A	HMEC=ENST00000507994 /// GM12878=ENST00000296414;ENST00000507994;ENST00000512369	HMEC=DAPP1 /// GM12878=DAPP1;DAPP1;DAPP1	HMEC=unk-LNC /// GM12878=Coding;unk-LNC;Coding
cg10621516	0.648496	1.05879e-05	0.00108121	Hyper	Enhancer	chr8	Open.Sea	127910837	lnc-FAM84B-15:112	LNCi_v5.2_str/ENS_v93	lnc-FAM84B-15		ENS_v93				PCAT1:2;PCAT1:5;PCAT1:31;PCAT1:34;PCAT1:29;PCAT1:28;PCAT1:27;PCAT1:35;PCAT1:36;PCAT1:22;PCAT1:33	LNCi_v5.2_str/ENS_v93	PCAT1;PCAT1;PCAT1;PCAT1;PCAT1;PCAT1;PCAT1;PCAT1;PCAT1;PCAT1;PCAT1	unk-LNC;unk-LNC;unk-LNC;unk-LNC;unk-LNC;unk-LNC;unk-LNC;unk-LNC;unk-LNC;unk-LNC;unk-LNC	HUVEC;NHEK		HUVEC=lnc-FAM84B-15:112 /// NHEK=lnc-FAM84B-15:112	HUVEC=lnc-FAM84B-15 /// NHEK=lnc-FAM84B-15
cg22611217	0.648452	3.85983e-06	0.000629745	Hyper	Gene body	chr7	S.Shore	4306321					ENS_v93				ENST00000615806;ENST00000476701;ENST00000404826	ENS_v93	SDK1;SDK1;SDK1	Coding;Coding;Coding
cg07922290	0.648397	0.000220647	0.00664814	Hyper	Enhancer	chr16	Open.Sea	11146606	ENST00000409552;ENST00000355758	ENS_v93;ENS_v93;ENS_v93	CLEC16A;CLEC16A;ZC3H7A		LNCi_v5.2_str				ENST00000409552;ENST00000409790;ENST00000465491;ENST00000646363	ENS_v93	CLEC16A;CLEC16A;CLEC16A;CLEC16A	e-LNC;e-LNC;e-LNC;e-LNC	GM12878		GM12878=ENST00000409552;ENST00000355758	GM12878=CLEC16A;ZC3H7A
cg24045194	0.64837	1.51605e-06	0.000393645	Hyper	Intergenic	chr2	Open.Sea	140122875					LNCi_v5.2_str					LNCi_v5.2_str
cg03815683	0.648356	1.9312e-05	0.00153101	Hyper	Enhancer	chr16	Open.Sea	61897489	unk	unk	unk		ENS_v93				ENST00000577730;ENST00000299345;ENST00000585315;ENST00000577390;ENST00000584337;ENST00000583382	ENS_v93	CDH8;CDH8;CDH8;CDH8;CDH8;CDH8	Coding;Coding;Coding;Coding;Coding;Coding	H1HESC		H1HESC=unk	H1HESC=unk
cg22068464	0.648307	0.000347876	0.00880453	Hyper	Enhancer	chr2	Open.Sea	121819868	unk	unk	unk		ENS_v93					ENS_v93			H1HESC		H1HESC=unk	H1HESC=unk
cg12275147	0.648193	0.000108409	0.00429106	Hyper	Gene body	chr8	Open.Sea	85833067					ENS_v93				ENST00000521376;ENST00000521268;ENST00000517638;ENST00000521695;ENST00000522455;ENST00000518065;ENST00000523850;ENST00000518566	ENS_v93	RALYL;RALYL;RALYL;RALYL;RALYL;RALYL;RALYL;RALYL	Coding;Coding;Coding;Coding;Coding;Coding;Coding;Coding
cg08368624	0.648098	6.99399e-06	0.0008664	Hyper	Gene body	chr5	Open.Sea	53218516					ENS_v93				ENST00000504924;ENST00000502271;ENST00000507646;ENST00000510591;ENST00000620747	ENS_v93	ARL15;ARL15;ARL15;ARL15;ARL15	Coding;Coding;Coding;Coding;Coding
cg25316261	0.64803	4.13459e-05	0.00239776	Hyper	Intergenic	chr6	Open.Sea	165456728					LNCi_v5.2_str/ENS_v93					LNCi_v5.2_str/ENS_v93
cg12945522	0.64793	0.000182771	0.00590856	Hyper	Gene body	chr8	Open.Sea	25533493					LNCi_v5.2_str				lnc-CDCA2-1:2	LNCi_v5.2_str	lnc-CDCA2-1	unk-LNC
cg13862721	0.647902	3.56407e-06	0.000603782	Hyper	Gene body	chr4	Open.Sea	84650305					LNCi_v5.2_str				lnc-ABRAXAS1-1:1	LNCi_v5.2_str/ENS_v93	lnc-ABRAXAS1-1	unk-LNC
cg12805305	0.6479	0.000623329	0.0126338	Hyper	Intergenic	chr4	Open.Sea	92968498					ENS_v93;ENS_v93					ENS_v93;ENS_v93
cg00580752	0.647881	0.00036019	0.00899755	Hyper	Enhancer	chr5	Open.Sea	80655015	unk	unk	unk		ENS_v93				ENST00000307624	ENS_v93	ACOT12	Coding	H1HESC;NHEK		H1HESC=unk /// NHEK=unk	H1HESC=unk /// NHEK=unk
cg21585162	0.647818	4.20924e-05	0.00242172	Hyper	Enhancer	chr11	S.Shore	128566387	unk	unk	unk	SENCR:1;SENCR:2	LNCi_v5.2_str;LNCi_v5.2_str/ENS_v93	SENCR;SENCR	-469;-469	e-LNC;e-LNC	ENST00000608303;ENST00000429175;ENST00000344954;ENST00000534087;ENST00000527786;ENST00000527767;ENST00000281428	ENS_v93	FLI1;FLI1;FLI1;FLI1;FLI1;FLI1;FLI1	Coding;Coding;Coding;Coding;Coding;Coding;Coding	HMEC;GM12878;HUVEC		HMEC=unk /// HUVEC=unk /// GM12878=unk	HMEC=unk /// HUVEC=unk /// GM12878=unk	HMEC=SENCR:1;SENCR:2 /// HUVEC=SENCR:2;SENCR:1 /// GM12878=SENCR:2;SENCR:1	HMEC=SENCR;SENCR /// HUVEC=SENCR;SENCR /// GM12878=SENCR;SENCR	HMEC=e-LNC;e-LNC /// HUVEC=e-LNC;e-LNC /// GM12878=e-LNC;e-LNC
cg02513061	0.647816	0.000592544	0.0122443	Hyper	Enhancer	chr11	Open.Sea	103552633	unk	unk	unk		ENS_v93				lnc-PDGFD-1:18;lnc-PDGFD-1:19;lnc-PDGFD-1:11;lnc-PDGFD-1:12;lnc-PDGFD-1:13;lnc-PDGFD-1:14;lnc-PDGFD-1:17;lnc-PDGFD-1:5	LNCi_v5.2_str/ENS_v93	lnc-PDGFD-1;lnc-PDGFD-1;lnc-PDGFD-1;lnc-PDGFD-1;lnc-PDGFD-1;lnc-PDGFD-1;lnc-PDGFD-1;lnc-PDGFD-1	e-LNC;e-LNC;e-LNC;e-LNC;e-LNC;e-LNC;e-LNC;e-LNC	HUVEC;H1HESC		H1HESC=unk /// HUVEC=unk	H1HESC=unk /// HUVEC=unk
cg08795094	0.647703	3.71672e-06	0.000617601	Hyper	Enhancer	chr13	Open.Sea	43936820	unk	unk	unk	ENST00000482207;lnc-EPSTI1-10:1	ENS_v93;LNCi_v5.2_str	ENOX1;lnc-EPSTI1-10	-1319;-1319	e-LNC;e-LNC	ENST00000261488	ENS_v93	ENOX1	Coding	HUVEC		HUVEC=unk	HUVEC=unk	HUVEC=lnc-EPSTI1-10:1;ENST00000482207	HUVEC=lnc-EPSTI1-10;ENOX1	HUVEC=e-LNC;e-LNC
cg23636571	0.647639	2.61368e-05	0.00182648	Hyper	Enhancer	chr6	Open.Sea	32828996	unk	unk	unk		ENS_v93					ENS_v93			NHEK;HEPG2;HMEC;H1HESC;GM12878		H1HESC=unk /// HEPG2=unk /// GM12878=unk /// NHEK=unk /// HMEC=unk	H1HESC=unk /// HEPG2=unk /// GM12878=unk /// NHEK=unk /// HMEC=unk
cg09575960	0.64748	0.000120741	0.0045743	Hyper	Gene body	chr6	Open.Sea	52810814					ENS_v93				ENST00000406231	ENS_v93	GSTA9P	unk-LNC
cg00931710	0.647477	0.000147485	0.00517279	Hyper	Mixed	chr7	Open.Sea	112740518	unk	unk	unk	lnc-LSMEM1-8:1	LNCi_v5.2_str/ENS_v93	lnc-LSMEM1-8	-199	p-LNC		LNCi_v5.2_str/ENS_v93			HSMM;HMEC	NHEK;K562	HMEC=unk /// HSMM=unk	HMEC=unk /// HSMM=unk	K562=lnc-LSMEM1-8:1 /// HMEC=lnc-LSMEM1-8:1 /// NHEK=lnc-LSMEM1-8:1	K562=lnc-LSMEM1-8 /// HMEC=lnc-LSMEM1-8 /// NHEK=lnc-LSMEM1-8	K562=p-LNC /// HMEC=p-LNC /// NHEK=p-LNC
cg12801875	0.647455	0.000213819	0.00651938	Hyper	Enhancer	chr15	Open.Sea	50347682	ENST00000396444;ENST00000544960	ENS_v93;ENS_v93;ENS_v93	USP8;USP8;SLC27A2		ENS_v93				ENST00000284509;ENST00000559829;ENST00000560437;ENST00000559726;ENST00000558829;ENST00000558906;lnc-HDC-3:1;ENST00000557955	ENS_v93	ATP8B4;ATP8B4;ATP8B4;ATP8B4;ATP8B4;ATP8B4;ATP8B4;ATP8B4	Coding;Coding;Coding;Coding;Coding;Coding;Coding;Coding	K562;NHLF;HSMM		K562=ENST00000396444;ENST00000544960 /// NHLF=unk /// HSMM=ENST00000396444	K562=USP8;SLC27A2 /// NHLF=unk /// HSMM=USP8
cg09005886	0.647385	0.000451758	0.0103696	Hyper	Gene body	chr12	Open.Sea	15517124					ENS_v93				ENST00000348962;ENST00000545023;ENST00000543886;ENST00000281171	ENS_v93	PTPRO;PTPRO;PTPRO;PTPRO	Coding;Coding;Coding;Coding
cg01784284	0.647331	1.93765e-05	0.00153374	Hyper	Gene body	chr5	Open.Sea	127038449					LNCi_v5.2_str/ENS_v93				lnc-FBN2-4:1	LNCi_v5.2_str	lnc-FBN2-4	unk-LNC
cg15968537	0.647325	0.00106967	0.0177022	Hyper	Gene body	chr21	Open.Sea	37339832					LNCi_v5.2_str/ENS_v93				lnc-RUNX1-12:2;ENST00000475045;lnc-RUNX1-12:3;ENST00000460207;lnc-RUNX1-12:9;lnc-RUNX1-12:1	LNCi_v5.2_str	lnc-RUNX1-12;lnc-RUNX1-12;lnc-RUNX1-12;lnc-RUNX1-12;lnc-RUNX1-12;lnc-RUNX1-12	p-LNC;p-LNC;p-LNC;p-LNC;p-LNC;p-LNC
cg22466613	0.64731	0.00134923	0.0204374	Hyper	Gene body	chr2	Open.Sea	38123725					ENS_v93				lnc-RMDN2-3:4	LNCi_v5.2_str	lnc-RMDN2-3	e-LNC
cg14213515	0.647301	0.000679758	0.013339	Hyper	Gene body	chr7	Open.Sea	119542842					ENS_v93				LINC02476:23;LINC02476:22;LINC02476:21;LINC02476:20;LINC02476:25;LINC02476:24;LINC02476:18;LINC02476:19;LINC02476:16;LINC02476:17;LINC02476:12;LINC02476:13;LINC02476:11	LNCi_v5.2_str	LINC02476;LINC02476;LINC02476;LINC02476;LINC02476;LINC02476;LINC02476;LINC02476;LINC02476;LINC02476;LINC02476;LINC02476;LINC02476	p-LNC;p-LNC;p-LNC;p-LNC;p-LNC;p-LNC;p-LNC;p-LNC;p-LNC;p-LNC;p-LNC;p-LNC;p-LNC
cg02774367	0.64723	1.37794e-05	0.00125768	Hyper	Gene body	chr14	Open.Sea	56760721					ENS_v93				ENST00000267460	ENS_v93	PELI2	Coding
cg24663170	0.647137	0.000143427	0.00508307	Hyper	Gene body	chr1	Open.Sea	66560271					ENS_v93				ENST00000329654;ENST00000531358;ENST00000423207;ENST00000526666;ENST00000341517;ENST00000532040	ENS_v93	PDE4B;PDE4B;PDE4B;PDE4B;PDE4B;PDE4B	unk-LNC;unk-LNC;unk-LNC;unk-LNC;unk-LNC;unk-LNC
cg25517103	0.647106	8.23157e-05	0.0036185	Hyper	Enhancer	chr2	Open.Sea	198506530	unk	unk	unk		ENS_v93				ENST00000295049	ENS_v93	RFTN2	Coding	HUVEC		HUVEC=unk	HUVEC=unk
cg00296819	0.64709	9.55651e-07	0.000321762	Hyper	Gene body	chr11	Open.Sea	93560651					ENS_v93				ENST00000409977	ENS_v93	VSTM5	Coding
cg25641312	0.646948	9.6916e-05	0.00400103	Hyper	Gene body	chr16	Open.Sea	986662					ENS_v93				ENST00000567595;ENST00000568897;ENST00000570014;ENST00000562226;ENST00000545827;ENST00000566627;ENST00000568964;ENST00000562380;lnc-GNG13-4:1;ENST00000543238;ENST00000262301	ENS_v93	LMF1;LMF1;LMF1;LMF1;LMF1;LMF1;LMF1;LMF1;LMF1;LMF1;LMF1	Coding;Coding;Coding;Coding;Coding;Coding;Coding;Coding;Coding;Coding;Coding
cg05392844	0.646885	3.29825e-05	0.0020947	Hyper	Intergenic	chr2	Open.Sea	199639143					ENS_v93					ENS_v93
cg17377666	0.646868	0.000143694	0.00508949	Hyper	Gene body	chr22	Open.Sea	30154148					ENS_v93				ENST00000344318;ENST00000489010	ENS_v93	ZMAT5;ZMAT5	p-LNC;p-LNC
cg05850732	0.646774	0.00057897	0.0120786	Hyper	Gene body	chr2	Open.Sea	225882503					ENS_v93				ENST00000435582;ENST00000492369;ENST00000258390;lnc-NYAP2-10:1;lnc-NYAP2-10:2;ENST00000458608	ENS_v93	DOCK10;DOCK10;DOCK10;DOCK10;DOCK10;DOCK10	Coding;Coding;Coding;Coding;Coding;Coding
cg14158202	0.646768	2.34132e-07	0.000187875	Hyper	Enhancer	chr2	Open.Sea	58763212	unk	unk	unk		ENS_v93				LINC01122:22;LINC01122:23;LINC01122:20;LINC01122:21;LINC01122:27;LINC01122:24;LINC01122:25;LINC01122:28;LINC01122:17;LINC01122:16;LINC01122:15;LINC01122:14;LINC01122:10;LINC01122:19;LINC01122:18;LINC01122:2;LINC01122:1;LINC01122:7;LINC01122:6;LINC01122:5;LINC01122:4;LINC01122:9;LINC01122:8	LNCi_v5.2_str/ENS_v93	LINC01122;LINC01122;LINC01122;LINC01122;LINC01122;LINC01122;LINC01122;LINC01122;LINC01122;LINC01122;LINC01122;LINC01122;LINC01122;LINC01122;LINC01122;LINC01122;LINC01122;LINC01122;LINC01122;LINC01122;LINC01122;LINC01122;LINC01122	p-LNC;p-LNC;p-LNC;p-LNC;p-LNC;p-LNC;p-LNC;p-LNC;p-LNC;p-LNC;p-LNC;p-LNC;p-LNC;p-LNC;p-LNC;p-LNC;p-LNC;p-LNC;p-LNC;p-LNC;p-LNC;p-LNC;p-LNC	H1HESC		H1HESC=unk	H1HESC=unk
cg06851354	0.646758	2.33453e-05	0.00171034	Hyper	Gene body	chr12	Open.Sea	54541847					ENS_v93				ENST00000634429;ENST00000635234;lnc-HOXC4-4:3;ENST00000635546	ENS_v93	SMUG1;SMUG1;SMUG1;SMUG1	Coding;Coding;Coding;Coding
cg17517849	0.646658	1.03211e-06	0.000332578	Hyper	Intergenic	chr7	Open.Sea	86271778					ENS_v93					ENS_v93
cg17177882	0.646574	8.20907e-06	0.000938791	Hyper	Enhancer	chr4	Open.Sea	170824203	unk	unk	unk		ENS_v93					ENS_v93			HEPG2		HEPG2=unk	HEPG2=unk
cg26354531	0.646519	9.14731e-07	0.000316573	Hyper	Enhancer	chr7	Open.Sea	109237921	unk	unk	unk		ENS_v93				lnc-DNAJB9-5:1	LNCi_v5.2_str	lnc-DNAJB9-5	unk-LNC	H1HESC		H1HESC=unk	H1HESC=unk
cg19652019	0.646441	9.08053e-05	0.00384663	Hyper	Enhancer	chr2	Open.Sea	101790485	unk	unk	unk		unk				lnc-TBC1D8-1:4;ENST00000463469	ENS_v93	TBC1D8;TBC1D8	p-LNC;p-LNC	HEPG2		HEPG2=unk	HEPG2=unk
cg04300377	0.646398	5.59103e-05	0.00286785	Hyper	Intergenic	chr13	Open.Sea	63056558					LNCi_v5.2_str/ENS_v93					LNCi_v5.2_str/ENS_v93
cg02863947	0.646299	1.47081e-05	0.00130762	Hyper	Enhancer	chr3	Open.Sea	119499190	unk	unk	unk		LNCi_v5.2_str					LNCi_v5.2_str			K562;HSMM;GM12878;HEPG2		K562=unk /// HEPG2=unk /// HSMM=unk /// GM12878=unk	K562=unk /// HEPG2=unk /// HSMM=unk /// GM12878=unk
cg21932814	0.64616	1.23423e-05	0.00117861	Hyper	Mixed	chr3	Open.Sea	122044172	unk	unk	unk	ENST00000264474;ENST00000479204	ENS_v93;ENS_v93	CSTA;CSTA	81;63	Coding;Coding	ENST00000264474;ENST00000479204	ENS_v93	CSTA;CSTA	Coding;Coding	GM12878;K562	HEPG2;HMEC;NHEK	K562=unk /// GM12878=unk	K562=unk /// GM12878=unk	HEPG2=ENST00000479204;ENST00000264474 /// NHEK=ENST00000264474;ENST00000479204 /// HMEC=ENST00000264474;ENST00000479204	HEPG2=CSTA;CSTA /// NHEK=CSTA;CSTA /// HMEC=CSTA;CSTA	HEPG2=Coding;Coding /// NHEK=Coding;Coding /// HMEC=Coding;Coding
cg01500087	0.6461	0.000142187	0.00505332	Hyper	Enhancer	chr8	Open.Sea	119199741	unk	unk	unk		LNCi_v5.2_str					LNCi_v5.2_str			HSMM		HSMM=unk	HSMM=unk
cg07795228	0.646086	4.47509e-07	0.000234972	Hyper	Enhancer	chr5	Open.Sea	173293510	ENST00000334035	ENS_v93	CPEB4		LNCi_v5.2_str					LNCi_v5.2_str			K562		K562=ENST00000334035	K562=CPEB4
cg14802408	0.646074	0.000237364	0.00694592	Hyper	Enhancer	chr10	Open.Sea	54529427	unk	unk	unk		ENS_v93				lnc-DKK1-5:6;ENST00000373968	ENS_v93	MBL2;MBL2	Coding;Coding	HEPG2		HEPG2=unk	HEPG2=unk
cg18224611	0.646039	0.000235896	0.00691615	Hyper	Enhancer	chr21	Open.Sea	36986569	unk	unk	unk		ENS_v93				ENST00000475045;lnc-RUNX1-12:3	LNCi_v5.2_str	lnc-RUNX1-12;lnc-RUNX1-12	p-LNC;p-LNC	HMEC;K562;HSMM;NHEK		K562=unk /// HMEC=unk /// HSMM=unk /// NHEK=unk	K562=unk /// HMEC=unk /// HSMM=unk /// NHEK=unk
cg01824059	0.645808	0.000123327	0.00463032	Hyper	Gene body	chr9	Open.Sea	109378267					ENS_v93				ENST00000637185	ENS_v93	LINC01505	unk-LNC
cg04173301	0.645744	5.97875e-06	0.000798409	Hyper	Enhancer	chr9	Open.Sea	81641674	unk	unk	unk		ENS_v93				lnc-TLE4-11:4;lnc-TLE4-11:3;lnc-TLE4-11:1	LNCi_v5.2_str	lnc-TLE4-11;lnc-TLE4-11;lnc-TLE4-11	e-LNC;e-LNC;e-LNC	HSMM;GM12878;HMEC;HUVEC;NHEK		HMEC=unk /// HUVEC=unk /// HSMM=unk /// NHEK=unk /// GM12878=unk	HMEC=unk /// HUVEC=unk /// HSMM=unk /// NHEK=unk /// GM12878=unk
cg16667391	0.645742	3.42257e-06	0.000590663	Hyper	Enhancer	chr7	Open.Sea	114757333	unk	unk	unk		LNCi_v5.2_str				LINC01392:1;LINC01393:1;LINC01393:3;LINC01393:2	LNCi_v5.2_str/ENS_v93	LINC01393;LINC01393;LINC01393;LINC01393	unk-LNC;unk-LNC;unk-LNC;unk-LNC	HEPG2		HEPG2=unk	HEPG2=unk
cg08857983	0.645731	5.64523e-05	0.00288053	Hyper	Gene body	chr2	N.Shelve	25467579					LNCi_v5.2_str/ENS_v93				ENST00000380756;ENST00000264709;ENST00000321117;ENST00000402667;ENST00000380746	ENS_v93	DNMT3A;DNMT3A;DNMT3A;DNMT3A;DNMT3A	Coding;Coding;Coding;Coding;Coding
cg12001846	0.645614	4.44583e-07	0.000234126	Hyper	Enhancer	chr6	Open.Sea	152212815	ENST00000347037	ENS_v93	SYNE1		ENS_v93				ENST00000206249;ENST00000427531;ENST00000338799;ENST00000406599;ENST00000443427;ENST00000440973;ENST00000415488;ENST00000456483	ENS_v93	ESR1;ESR1;ESR1;ESR1;ESR1;ESR1;ESR1;ESR1	Coding;Coding;Coding;Coding;Coding;Coding;Coding;Coding	HUVEC		HUVEC=ENST00000347037	HUVEC=SYNE1
cg07713733	0.64561	0.000137946	0.00495914	Hyper	Gene body	chr3	Open.Sea	121359856					ENS_v93				ENST00000495491;ENST00000428394;ENST00000464274;ENST00000314583;ENST00000473883	ENS_v93	HCLS1;HCLS1;HCLS1;HCLS1;HCLS1	unk-LNC;unk-LNC;unk-LNC;unk-LNC;unk-LNC
cg24888493	0.645566	1.70506e-05	0.00142504	Hyper	Gene body	chr5	Open.Sea	147714437					LNCi_v5.2_str;LNCi_v5.2_str;LNCi_v5.2_str;LNCi_v5.2_str;LNCi_v5.2_str/ENS_v93;LNCi_v5.2_str;LNCi_v5.2_str/ENS_v93				lnc-HTR4-1:10;ENST00000511717;lnc-HTR4-1:8;lnc-HTR4-1:2;lnc-HTR4-1:3;lnc-HTR4-1:5;lnc-HTR4-1:6;lnc-HTR4-1:7	LNCi_v5.2_str	lnc-HTR4-1;lnc-HTR4-1;lnc-HTR4-1;lnc-HTR4-1;lnc-HTR4-1;lnc-HTR4-1;lnc-HTR4-1;lnc-HTR4-1	p-LNC;p-LNC;p-LNC;p-LNC;p-LNC;p-LNC;p-LNC;p-LNC
cg18586585	0.64555	4.97119e-05	0.00267228	Hyper	Mixed	chr9	Open.Sea	2229444	unk	unk	unk	lnc-PUM3-6:1;ENST00000585082	LNCi_v5.2_str;ENS_v93	lnc-PUM3-6;RN7SL592P	-203;-203	e-LNC;small-NC	lnc-SMARCA2-6:1	LNCi_v5.2_str	lnc-SMARCA2-6	e-LNC	HUVEC;HSMM;HMEC	GM12878	HMEC=unk /// HUVEC=unk /// HSMM=unk	HMEC=unk /// HUVEC=unk /// HSMM=unk	HMEC=lnc-PUM3-6:1 /// HUVEC=lnc-PUM3-6:1 /// GM12878=ENST00000585082;lnc-PUM3-6:1 /// HSMM=lnc-PUM3-6:1	HMEC=lnc-PUM3-6 /// HUVEC=lnc-PUM3-6 /// GM12878=RN7SL592P;lnc-PUM3-6 /// HSMM=lnc-PUM3-6	HMEC=e-LNC /// HUVEC=e-LNC /// GM12878=small-NC;e-LNC /// HSMM=e-LNC
cg14982212	0.645532	0.00019309	0.0061153	Hyper	Enhancer	chr2	Open.Sea	173591687	unk	unk	unk		ENS_v93				RAPGEF4-AS1:5;RAPGEF4-AS1:2;RAPGEF4-AS1:3;RAPGEF4-AS1:1	LNCi_v5.2_str/ENS_v93	RAPGEF4-AS1;RAPGEF4-AS1;RAPGEF4-AS1;RAPGEF4-AS1	p-LNC;p-LNC;p-LNC;p-LNC	H1HESC;HEPG2		H1HESC=unk /// HEPG2=unk	H1HESC=unk /// HEPG2=unk
cg16084416	0.645347	0.00092163	0.0161227	Hyper	Gene body	chr4	Open.Sea	73012174					LNCi_v5.2_str/ENS_v93				ENST00000395999;ENST00000344413;ENST00000308744;ENST00000358749	ENS_v93	NPFFR2;NPFFR2;NPFFR2;NPFFR2	Coding;Coding;Coding;Coding
cg26994693	0.645306	2.42653e-05	0.00174794	Hyper	Intergenic	chr4	Open.Sea	189825887					ENS_v93					ENS_v93
cg18924693	0.645288	0.00046568	0.0105669	Hyper	Intergenic	chr5	Open.Sea	32793818					ENS_v93					ENS_v93
cg17124448	0.645263	0.000195363	0.00616199	Hyper	Intergenic	chr5	Open.Sea	115271555					LNCi_v5.2_str					LNCi_v5.2_str
cg19311055	0.645245	7.342e-06	0.000886885	Hyper	Intergenic	chr8	Open.Sea	38459149					ENS_v93					ENS_v93
cg13381715	0.645244	6.51812e-09	9.00086e-05	Hyper	Gene body	chr12	Open.Sea	95727052					LNCi_v5.2_str				ENST00000636165	ENS_v93	AC084879.1	unk-LNC
cg23698040	0.64502	7.72386e-07	0.000292824	Hyper	Enhancer	chr2	Open.Sea	75745596	ENST00000404568;ENST00000377526	ENS_v93;ENS_v93;ENS_v93	DQX1;DQX1;AUP1	lnc-MRPL19-1:2;lnc-MRPL19-12:1	LNCi_v5.2_str/ENS_v93;LNCi_v5.2_str	lnc-MRPL19-1;lnc-MRPL19-12	-5597;2657	e-LNC;e-LNC	ENST00000485891;ENST00000490746;ENST00000452003;ENST00000432649;ENST00000410071;ENST00000486696;ENST00000233712;ENST00000393913;ENST00000410113	ENS_v93	EVA1A;EVA1A;EVA1A;EVA1A;EVA1A;EVA1A;EVA1A;EVA1A;EVA1A	Coding;Coding;Coding;Coding;Coding;Coding;Coding;Coding;Coding	HEPG2		HEPG2=ENST00000404568;ENST00000377526	HEPG2=DQX1;AUP1	HEPG2=lnc-MRPL19-1:2;lnc-MRPL19-12:1	HEPG2=lnc-MRPL19-1;lnc-MRPL19-12	HEPG2=e-LNC;e-LNC
cg12882503	0.64498	1.99522e-07	0.000177723	Hyper	Enhancer	chr13	N.Shore	113646693	unk	unk	unk		ENS_v93				ENST00000375608;ENST00000421756;ENST00000397030;ENST00000535094;ENST00000433807	ENS_v93	MCF2L;MCF2L;MCF2L;MCF2L;MCF2L	Coding;Coding;Coding;Coding;Coding	HSMM		HSMM=unk	HSMM=unk
cg19042848	0.644967	3.14167e-07	0.000205874	Hyper	Enhancer	chr15	N.Shelve	83948352	ENST00000569704	ENS_v93	BNC1		ENS_v93				lnc-SH3GL3-5:3;ENST00000345382;ENST00000569704	ENS_v93	BNC1;BNC1;BNC1	Coding;Coding;Coding	HMEC;NHEK		HMEC=unk /// NHEK=ENST00000569704	HMEC=unk /// NHEK=BNC1
cg24926706	0.644946	1.65608e-06	0.000413729	Hyper	Enhancer	chr3	Open.Sea	64487040	unk	unk	unk		LNCi_v5.2_str/ENS_v93;LNCi_v5.2_str					LNCi_v5.2_str/ENS_v93;LNCi_v5.2_str			HEPG2		HEPG2=unk	HEPG2=unk
cg21261875	0.644912	0.0008818	0.0156852	Hyper	Enhancer	chr15	Open.Sea	45741008	unk	unk	unk	lnc-C15orf48-4:3;lnc-C15orf48-4:2;lnc-C15orf48-4:1;lnc-C15orf48-4:7;lnc-C15orf48-4:6;lnc-C15orf48-4:5;lnc-C15orf48-4:4;ENST00000559869	LNCi_v5.2_str;LNCi_v5.2_str;LNCi_v5.2_str/ENS_v93;LNCi_v5.2_str;LNCi_v5.2_str/ENS_v93;LNCi_v5.2_str/ENS_v93;LNCi_v5.2_str;ENS_v93	lnc-C15orf48-4;lnc-C15orf48-4;lnc-C15orf48-4;lnc-C15orf48-4;lnc-C15orf48-4;lnc-C15orf48-4;lnc-C15orf48-4;AC025580.2	49;49;49;-1454;-1439;-1307;49;383	e-LNC;e-LNC;e-LNC;e-LNC;e-LNC;e-LNC;e-LNC;e-LNC	lnc-C15orf48-4:3;lnc-C15orf48-4:2;lnc-C15orf48-4:1;lnc-C15orf48-4:4;ENST00000559869	ENS_v93	AC025580.2;AC025580.2;AC025580.2;AC025580.2;AC025580.2	e-LNC;e-LNC;e-LNC;e-LNC;e-LNC	HEPG2;HSMM		HEPG2=unk /// HSMM=unk	HEPG2=unk /// HSMM=unk	HEPG2=lnc-C15orf48-4:5;lnc-C15orf48-4:2;lnc-C15orf48-4:6;lnc-C15orf48-4:3;lnc-C15orf48-4:7;ENST00000559869;lnc-C15orf48-4:4;lnc-C15orf48-4:1 /// HSMM=lnc-C15orf48-4:2;lnc-C15orf48-4:4;lnc-C15orf48-4:3;ENST00000559869;lnc-C15orf48-4:1	HEPG2=lnc-C15orf48-4;lnc-C15orf48-4;lnc-C15orf48-4;lnc-C15orf48-4;lnc-C15orf48-4;AC025580.2;lnc-C15orf48-4;lnc-C15orf48-4 /// HSMM=lnc-C15orf48-4;lnc-C15orf48-4;lnc-C15orf48-4;AC025580.2;lnc-C15orf48-4	HEPG2=e-LNC;e-LNC;e-LNC;e-LNC;e-LNC;e-LNC;e-LNC;e-LNC /// HSMM=e-LNC;e-LNC;e-LNC;e-LNC;e-LNC
cg10373335	0.644901	6.19429e-06	0.000811789	Hyper	Gene body	chr8	Open.Sea	40574432					ENS_v93				ENST00000523542;ENST00000519406;ENST00000518242;ENST00000315769;ENST00000523188;ENST00000297737	ENS_v93	ZMAT4;ZMAT4;ZMAT4;ZMAT4;ZMAT4;ZMAT4	Coding;Coding;Coding;Coding;Coding;Coding
cg14218444	0.644879	0.000422125	0.00993676	Hyper	Enhancer	chr2	Open.Sea	147809697	unk	unk	unk		LNCi_v5.2_str					LNCi_v5.2_str			HMEC;NHEK		HMEC=unk /// NHEK=unk	HMEC=unk /// NHEK=unk
cg10262316	0.644845	4.97627e-05	0.00267354	Hyper	Enhancer	chr3	Open.Sea	72631596	ENST00000493089	ENS_v93	FOXP1	ENST00000483483	ENS_v93	AC104435.1	-925	e-LNC		ENS_v93			HEPG2;GM12878;H1HESC		H1HESC=unk /// HEPG2=ENST00000493089 /// GM12878=unk	H1HESC=unk /// HEPG2=FOXP1 /// GM12878=unk	H1HESC=ENST00000483483 /// HEPG2=ENST00000483483 /// GM12878=ENST00000483483	H1HESC=AC104435.1 /// HEPG2=AC104435.1 /// GM12878=AC104435.1	H1HESC=e-LNC /// HEPG2=e-LNC /// GM12878=e-LNC
cg25412677	0.644701	0.000350445	0.00884621	Hyper	Enhancer	chr3	Open.Sea	181661470	unk	unk	unk		ENS_v93				lnc-SOX2-6:1	LNCi_v5.2_str	lnc-SOX2-6	e-LNC	H1HESC		H1HESC=unk	H1HESC=unk
cg03581383	0.644685	7.69362e-06	0.000910301	Hyper	Mixed	chr2	Open.Sea	46997959	ENST00000238892	ENS_v93	CRIPT	unk	unk	unk	unk	unk		unk			HSMM;NHLF	HEPG2	NHLF=ENST00000238892 /// HSMM=unk	NHLF=CRIPT /// HSMM=unk	HEPG2=unk	HEPG2=unk	HEPG2=unk
cg09568252	0.644582	0.000223333	0.00669535	Hyper	Gene body	chr6	Open.Sea	8952871					ENS_v93				lnc-BMP6-106:76;lnc-BMP6-106:110;lnc-BMP6-106:134;lnc-BMP6-106:133;lnc-BMP6-106:91;lnc-BMP6-106:94;lnc-BMP6-106:99;lnc-BMP6-106:66;lnc-BMP6-106:67;lnc-BMP6-106:84;lnc-BMP6-106:140;lnc-BMP6-106:19;lnc-BMP6-106:57;lnc-BMP6-106:53;lnc-BMP6-106:108;lnc-BMP6-106:105	LNCi_v5.2_str/ENS_v93	lnc-BMP6-106;lnc-BMP6-106;lnc-BMP6-106;lnc-BMP6-106;lnc-BMP6-106;lnc-BMP6-106;lnc-BMP6-106;lnc-BMP6-106;lnc-BMP6-106;lnc-BMP6-106;lnc-BMP6-106;lnc-BMP6-106;lnc-BMP6-106;lnc-BMP6-106;lnc-BMP6-106;lnc-BMP6-106	p-LNC;p-LNC;p-LNC;p-LNC;p-LNC;p-LNC;p-LNC;p-LNC;p-LNC;p-LNC;p-LNC;p-LNC;p-LNC;p-LNC;p-LNC;p-LNC
cg15840110	0.644348	2.86646e-06	0.000539541	Hyper	Gene body	chr7	Open.Sea	4187615					ENS_v93				ENST00000615806;ENST00000476701;ENST00000404826;ENST00000389531	ENS_v93	SDK1;SDK1;SDK1;SDK1	Coding;Coding;Coding;Coding
cg08711605	0.644312	2.77006e-05	0.00188842	Hyper	Enhancer	chr8	Open.Sea	92220437	unk	unk	unk		LNCi_v5.2_str/ENS_v93				ENST00000520099;ENST00000448384;ENST00000343709	ENS_v93	LRRC69;LRRC69;LRRC69	Coding;Coding;Coding	HEPG2		HEPG2=unk	HEPG2=unk
cg23463008	0.644309	0.000117761	0.00450859	Hyper	Enhancer	chr3	Open.Sea	179598680	unk	unk	unk		ENS_v93				ENST00000491640;ENST00000487198;ENST00000468741;ENST00000465751;ENST00000392649;ENST00000263962;ENST00000476138;ENST00000467460;ENST00000464614;ENST00000467440;ENST00000496721;ENST00000469198;ENST00000466064;ENST00000463761;ENST00000485199;ENST00000472994	ENS_v93	PEX5L;PEX5L;PEX5L;PEX5L;PEX5L;PEX5L;PEX5L;PEX5L;PEX5L;PEX5L;PEX5L;PEX5L;PEX5L;PEX5L;PEX5L;PEX5L	Coding;Coding;Coding;Coding;Coding;Coding;Coding;Coding;Coding;Coding;Coding;Coding;Coding;Coding;Coding;Coding	H1HESC;GM12878		H1HESC=unk /// GM12878=unk	H1HESC=unk /// GM12878=unk
cg20409352	0.644281	1.79637e-05	0.00147023	Hyper	Gene body	chr4	Open.Sea	155838156					ENS_v93				lnc-RBM46-3:1	LNCi_v5.2_str	lnc-RBM46-3	unk-LNC
cg07233933	0.644122	5.4057e-06	0.000758564	Hyper	Gene body	chr5	Open.Sea	173352671					ENS_v93				ENST00000265085;ENST00000519467;ENST00000522336;ENST00000519835;ENST00000334035;ENST00000519152;ENST00000520867;ENST00000517880	ENS_v93	CPEB4;CPEB4;CPEB4;CPEB4;CPEB4;CPEB4;CPEB4;CPEB4	Coding;Coding;Coding;Coding;Coding;Coding;Coding;Coding
cg09579620	0.644114	2.61473e-05	0.00182681	Hyper	Gene body	chr1	Open.Sea	207652062					ENS_v93				ENST00000367058;ENST00000367059;ENST00000367057	ENS_v93	CR2;CR2;CR2	Coding;Coding;Coding
cg22990543	0.64411	1.2084e-07	0.000153083	Hyper	Intergenic	chr8	Open.Sea	75123753					ENS_v93					ENS_v93
cg24836103	0.644085	0.000101044	0.00410595	Hyper	Gene body	chr3	Open.Sea	149995968					ENS_v93				LINC01214:4;LINC01214:3;LINC01214:2;lnc-TSC22D2-6:2;lnc-TSC22D2-6:1	LNCi_v5.2_str	lnc-TSC22D2-6;lnc-TSC22D2-6;lnc-TSC22D2-6;lnc-TSC22D2-6;lnc-TSC22D2-6	e-LNC;e-LNC;e-LNC;e-LNC;e-LNC
cg23441478	0.64394	1.54452e-06	0.000397518	Hyper	Intergenic	chr8	Open.Sea	39417526					ENS_v93					ENS_v93
cg01307228	0.643892	0.000204297	0.00633808	Hyper	Enhancer	chr10	Open.Sea	90152007	ENST00000371811	ENS_v93	IFIT3		ENS_v93				ENST00000466945;ENST00000331772;ENST00000371947;ENST00000481793	ENS_v93	RNLS;RNLS;RNLS;RNLS	p-LNC;p-LNC;p-LNC;p-LNC	HMEC;GM12878		HMEC=unk /// GM12878=ENST00000371811	HMEC=unk /// GM12878=IFIT3
cg08164294	0.643845	0.00098314	0.0167955	Hyper	Mixed	chr7	S.Shore	27154387	ENST00000222718;HOTAIRM1:3;HOXA-AS2:4;ENST00000242159;HOTAIRM1:7;HOTAIRM1:6;ENST00000522863;HOXA11-AS:17;ENST00000006015;ENST00000360046;ENST00000355633;HOXA11-AS:6	ENS_v93;ENS_v93;LNCi_v5.2_str/ENS_v93;LNCi_v5.2_str/ENS_v93;ENS_v93;LNCi_v5.2_str/ENS_v93;LNCi_v5.2_str/ENS_v93;ENS_v93;LNCi_v5.2_str/ENS_v93;ENS_v93;ENS_v93;ENS_v93;LNCi_v5.2_str/ENS_v93	HOXA2;HOXA2;HOTAIRM1;HOXA-AS2;HOXA7;HOTAIRM1;HOTAIRM1;HOXA11-AS;HOXA11-AS;HOXA11;HOXA4;HOXA1;HOXA11-AS	ENST00000522456;HOXA-AS2:5;HOXA-AS2:4;HOXA-AS2:3;HOXA-AS2:6	ENS_v93;LNCi_v5.2_str/ENS_v93;LNCi_v5.2_str/ENS_v93;LNCi_v5.2_str/ENS_v93;LNCi_v5.2_str/ENS_v93	HOXA3;HOXA-AS2;HOXA-AS2;HOXA-AS2;HOXA-AS2	-923;-636;-579;833;-1267	Coding;p-LNC;p-LNC;p-LNC;p-LNC	HOXA-AS2:3;ENST00000521401;ENST00000612286;ENST00000396352;ENST00000317201;lnc-HOXA3-1:8;ENST00000522788;ENST00000518088	ENS_v93	HOXA-AS2;HOXA-AS2;HOXA-AS2;HOXA-AS2;HOXA-AS2;HOXA-AS2;HOXA-AS2;HOXA-AS2	e-LNC;e-LNC;e-LNC;e-LNC;e-LNC;e-LNC;e-LNC;e-LNC	HSMM;HUVEC;HMEC;NHEK	NHLF	HMEC=unk /// HUVEC=HOXA-AS2:4;ENST00000006015;HOXA11-AS:6;ENST00000222718;ENST00000360046;HOXA11-AS:17;ENST00000522863;HOTAIRM1:3;ENST00000242159;HOTAIRM1:7 /// HSMM=unk /// NHEK=ENST00000242159;HOTAIRM1:7;HOTAIRM1:6;HOTAIRM1:3;ENST00000355633	HMEC=unk /// HUVEC=HOXA-AS2;HOXA11;HOXA11-AS;HOXA2;HOXA4;HOXA11-AS;HOXA11-AS;HOTAIRM1;HOXA7;HOTAIRM1 /// HSMM=unk /// NHEK=HOXA7;HOTAIRM1;HOTAIRM1;HOTAIRM1;HOXA1	HMEC=HOXA-AS2:4;HOXA-AS2:5 /// NHLF=ENST00000522456;HOXA-AS2:6;HOXA-AS2:5;HOXA-AS2:3;HOXA-AS2:4 /// NHEK=HOXA-AS2:5;HOXA-AS2:4	HMEC=HOXA-AS2;HOXA-AS2 /// NHLF=HOXA3;HOXA-AS2;HOXA-AS2;HOXA-AS2;HOXA-AS2 /// NHEK=HOXA-AS2;HOXA-AS2	HMEC=p-LNC;p-LNC /// NHLF=Coding;p-LNC;p-LNC;p-LNC;p-LNC /// NHEK=p-LNC;p-LNC
cg21956898	0.643801	0.00114217	0.0184347	Hyper	Gene body	chr5	Open.Sea	111643142					LNCi_v5.2_str				ENST00000305368;ENST00000621003;ENST00000512395;ENST00000261486	ENS_v93	EPB41L4A;EPB41L4A;EPB41L4A;EPB41L4A	Coding;Coding;Coding;Coding
cg15289708	0.643479	0.000560068	0.0118357	Hyper	Enhancer	chr6	Open.Sea	46143406	unk	unk	unk		ENS_v93					ENS_v93			GM12878		GM12878=unk	GM12878=unk
cg01517423	0.64347	0.00041973	0.00989979	Hyper	Enhancer	chr3	Open.Sea	151595276	ENST00000357472;ENST00000362032	ENS_v93;ENS_v93;ENS_v93	MBNL1;MBNL1;SUCNR1		ENS_v93				AADACL2-AS1:1;AADACL2-AS1:3;AADACL2-AS1:2;AADACL2-AS1:4;ENST00000362032	ENS_v93	SUCNR1;SUCNR1;SUCNR1;SUCNR1;SUCNR1	Coding;Coding;Coding;Coding;Coding	K562		K562=ENST00000362032;ENST00000357472	K562=SUCNR1;MBNL1
cg01682400	0.643426	7.98297e-05	0.00355305	Hyper	Enhancer	chr4	Open.Sea	109029545	unk	unk	unk		ENS_v93				lnc-LEF1-1:3;ENST00000506680;ENST00000505293;ENST00000265165;ENST00000379951;ENST00000512172;ENST00000438313;ENST00000510624;ENST00000510717;ENST00000504775;ENST00000504950;ENST00000515500;ENST00000510135;ENST00000509428	ENS_v93	LEF1;LEF1;LEF1;LEF1;LEF1;LEF1;LEF1;LEF1;LEF1;LEF1;LEF1;LEF1;LEF1;LEF1	unk-LNC;unk-LNC;unk-LNC;unk-LNC;unk-LNC;unk-LNC;unk-LNC;unk-LNC;unk-LNC;unk-LNC;unk-LNC;unk-LNC;unk-LNC;unk-LNC	K562		K562=unk	K562=unk
cg22318170	0.643424	2.48814e-05	0.00177667	Hyper	Intergenic	chr13	Island	113106362					ENS_v93					ENS_v93
cg14853976	0.643395	0.00132319	0.0202068	Hyper	Enhancer	chr1	Open.Sea	220474700	ENST00000322067	ENS_v93	BPNT1		ENS_v93					ENS_v93			HUVEC;K562		K562=ENST00000322067 /// HUVEC=unk	K562=BPNT1 /// HUVEC=unk
cg25666341	0.643341	0.00136238	0.0205589	Hyper	Gene body	chr7	Open.Sea	117045308					ENS_v93				ENST00000465832;ENST00000479454;ENST00000450714;ENST00000284629;ENST00000463182	ENS_v93	ASZ1;ASZ1;ASZ1;ASZ1;ASZ1	e-LNC;e-LNC;e-LNC;e-LNC;e-LNC
cg21614759	0.64325	2.27576e-05	0.00168709	Hyper	Promoter	chr6	N.Shore	152128426				ENST00000206249;ENST00000446550;ENST00000427531;ENST00000406599;ENST00000443427;ENST00000488573;ENST00000456483	ENS_v93;ENS_v93;ENS_v93;ENS_v93;ENS_v93;ENS_v93;ENS_v93	ESR1;ESR1;ESR1;ESR1;ESR1;ESR1;ESR1	-260;95;-1816;-388;-28;-814;-388	Coding;Coding;Coding;Coding;Coding;p-LNC;Coding	ENST00000473497;ENST00000338799;ENST00000440973;ENST00000446550;ENST00000404742;lnc-ESR1-3:2;lnc-ESR1-3:1	LNCi_v5.2_str	lnc-ESR1-3;lnc-ESR1-3;lnc-ESR1-3;lnc-ESR1-3;lnc-ESR1-3;lnc-ESR1-3;lnc-ESR1-3	unk-LNC;unk-LNC;unk-LNC;unk-LNC;unk-LNC;unk-LNC;unk-LNC		H1HESC;HSMM;NHEK;HUVEC;HEPG2			H1HESC=ENST00000456483;ENST00000488573;ENST00000443427;ENST00000206249;ENST00000406599;ENST00000446550;ENST00000427531 /// HEPG2=ENST00000446550;ENST00000443427;ENST00000456483;ENST00000406599;ENST00000206249;ENST00000488573 /// HUVEC=ENST00000488573;ENST00000456483;ENST00000446550;ENST00000206249;ENST00000406599;ENST00000443427;ENST00000427531 /// HSMM=ENST00000443427;ENST00000488573;ENST0000040…	H1HESC=ESR1;ESR1;ESR1;ESR1;ESR1;ESR1;ESR1 /// HEPG2=ESR1;ESR1;ESR1;ESR1;ESR1;ESR1 /// HUVEC=ESR1;ESR1;ESR1;ESR1;ESR1;ESR1;ESR1 /// HSMM=ESR1;ESR1;ESR1;ESR1;ESR1;ESR1 /// NHEK=ESR1;ESR1;ESR1;ESR1;ESR1;ESR1;ESR1	H1HESC=Coding;p-LNC;Coding;Coding;Coding;Coding;Coding /// HEPG2=Coding;Coding;Coding;Coding;Coding;p-LNC /// HUVEC=p-LNC;Coding;Coding;Coding;Coding;Coding;Coding /// HSMM=Coding;p-LNC;Coding;Coding;Coding;Coding /// NHEK=Coding;p-LNC;Coding;Coding;Coding;Coding;Coding
cg07542184	0.643235	1.54601e-05	0.00134789	Hyper	Gene body	chr4	Open.Sea	147685925					ENS_v93				ENST00000325106;ENST00000508306;ENST00000504425;ENST00000398886;ENST00000513335	ENS_v93	TTC29;TTC29;TTC29;TTC29;TTC29	Coding;Coding;Coding;Coding;Coding
cg08519799	0.643216	0.000376238	0.00924285	Hyper	Gene body	chr7	Open.Sea	28279693					LNCi_v5.2_str;LNCi_v5.2_str;LNCi_v5.2_str;LNCi_v5.2_str;LNCi_v5.2_str;LNCi_v5.2_str/ENS_v93				ENST00000436758;JAZF1-AS1:5;JAZF1-AS1:4;ENST00000455963	ENS_v93	JAZF1-AS1;JAZF1-AS1;JAZF1-AS1;JAZF1-AS1	e-LNC;e-LNC;e-LNC;e-LNC
cg06005488	0.643184	0.000758109	0.0142751	Hyper	Enhancer	chr3	Open.Sea	142877492	ENST00000498717;ENST00000309575;ENST00000264951;ENST00000515995	ENS_v93;ENS_v93;ENS_v93;ENS_v93;ENS_v93	SLC9A9;SLC9A9;CHST2;XRN1;RNU6-1294P		ENS_v93					ENS_v93			GM12878;HMEC;HSMM;NHEK		HMEC=unk /// HSMM=ENST00000498717;ENST00000309575 /// NHEK=ENST00000264951 /// GM12878=ENST00000515995;ENST00000498717	HMEC=unk /// HSMM=SLC9A9;CHST2 /// NHEK=XRN1 /// GM12878=RNU6-1294P;SLC9A9
cg16627180	0.64316	0.000267039	0.00748187	Hyper	Enhancer	chr3	Open.Sea	108247752	unk	unk	unk		ENS_v93				ENST00000273353	ENS_v93	MYH15	Coding	GM12878		GM12878=unk	GM12878=unk
cg07794013	0.643141	3.17935e-05	0.00205482	Hyper	Gene body	chr12	Open.Sea	102182700					ENS_v93				ENST00000549940;ENST00000550352;ENST00000299314	ENS_v93	GNPTAB;GNPTAB;GNPTAB	Coding;Coding;Coding
cg01034993	0.643119	1.09669e-08	9.29469e-05	Hyper	Mixed	chr15	Open.Sea	68992751	ENST00000310673	ENS_v93	SPESP1	unk	unk	unk	unk	unk	ENST00000566799;ENST00000540068;ENST00000543950;ENST00000261861	ENS_v93	CORO2B;CORO2B;CORO2B;CORO2B	Coding;Coding;Coding;Coding	H1HESC;NHLF;HUVEC;HSMM	NHEK	H1HESC=unk /// HUVEC=ENST00000310673 /// NHLF=unk /// HSMM=ENST00000310673	H1HESC=unk /// HUVEC=SPESP1 /// NHLF=unk /// HSMM=SPESP1	NHEK=unk	NHEK=unk	NHEK=unk
cg26015442	0.642991	5.09869e-07	0.000247608	Hyper	Enhancer	chr18	Open.Sea	52967858	unk	unk	unk		LNCi_v5.2_str				lnc-CCDC68-2:1;ENST00000565018;ENST00000457482;ENST00000630720;ENST00000637239;ENST00000566279;ENST00000564228;ENST00000635990;ENST00000562680;ENST00000636751;ENST00000562607;ENST00000537578;ENST00000569012;ENST00000561992;ENST00000628078;ENST00000625925;ENST00000636400;ENST00000627685;ENST00000637923;ENST00000630828;ENST00000637169;ENST00000563760;ENST00000563686;ENST00000565580;ENST00000540999;…	ENS_v93	TCF4;TCF4;TCF4;TCF4;TCF4;TCF4;TCF4;TCF4;TCF4;TCF4;TCF4;TCF4;TCF4;TCF4;TCF4;TCF4;TCF4;TCF4;TCF4;TCF4;TCF4;TCF4;TCF4;TCF4;TCF4;TCF4;TCF4;TCF4;TCF4;TCF4;TCF4;TCF4;TCF4;TCF4;TCF4;TCF4;TCF4;TCF4;TCF4;TCF4;TCF4;TCF4;TCF4;TCF4;TCF4;TCF4;TCF4;TCF4;TCF4;TCF4;TCF4;TCF4;TCF4;TCF4;TCF4;TCF4;TCF4;TCF4;TCF4;TCF4;TCF4;TCF4;TCF4;TCF4;TCF4;TCF4;TCF4	Coding;Coding;Coding;Coding;Coding;Coding;Coding;Coding;Coding;Coding;Coding;Coding;Coding;Coding;Coding;Coding;Coding;Coding;Coding;Coding;Coding;Coding;Coding;Coding;Coding;Coding;Coding;Coding;Coding;Coding;Coding;Coding;Coding;Coding;Coding;Coding;Coding;Coding;Coding;Coding;Coding;Coding;Coding;Coding;Coding;Coding;Coding;Coding;Coding;Coding;Coding;Coding;Coding;Coding;Coding;Coding;Coding;…	NHLF;H1HESC;GM12878;K562		H1HESC=unk /// K562=unk /// NHLF=unk /// GM12878=unk	H1HESC=unk /// K562=unk /// NHLF=unk /// GM12878=unk
cg13836159	0.642955	3.79445e-05	0.00227692	Hyper	Gene body	chr4	Open.Sea	187347624					ENS_v93				F11-AS1:5;ENST00000505103;F11-AS1:7;F11-AS1:2	LNCi_v5.2_str	F11-AS1;F11-AS1;F11-AS1;F11-AS1	p-LNC;p-LNC;p-LNC;p-LNC
cg18605697	0.642875	1.37077e-05	0.00125384	Hyper	Gene body	chr6	Open.Sea	143600768					ENS_v93				ENST00000367601;ENST00000447498;ENST00000646199;ENST00000275235;ENST00000357847;ENST00000458219	ENS_v93	AIG1;AIG1;AIG1;AIG1;AIG1;AIG1	Coding;Coding;Coding;Coding;Coding;Coding
cg20580655	0.642842	0.000822578	0.0150144	Hyper	Mixed	chr15	N.Shore	93257624	ENST00000553393	ENS_v93	FAM174B	unk	unk	unk	unk	unk	lnc-RGMA-13:2;ENST00000557398	ENS_v93	FAM174B;FAM174B	Coding;Coding	HUVEC	NHLF;H1HESC;HEPG2;HSMM;GM12878;HMEC;NHEK;K562	HUVEC=ENST00000553393	HUVEC=FAM174B	HEPG2=unk /// NHEK=unk /// K562=unk /// HMEC=unk /// HSMM=unk /// H1HESC=unk /// GM12878=unk /// NHLF=unk	HEPG2=unk /// NHEK=unk /// K562=unk /// HMEC=unk /// HSMM=unk /// H1HESC=unk /// GM12878=unk /// NHLF=unk	HEPG2=unk /// NHEK=unk /// K562=unk /// HMEC=unk /// HSMM=unk /// H1HESC=unk /// GM12878=unk /// NHLF=unk
cg06417305	0.642824	2.45115e-05	0.00175805	Hyper	Enhancer	chr1	Open.Sea	236344524	unk	unk	unk		ENS_v93				ENST00000419162;ENST00000454895;ENST00000366592	ENS_v93	GPR137B;GPR137B;GPR137B	Coding;Coding;Coding	HSMM;HUVEC		HUVEC=unk /// HSMM=unk	HUVEC=unk /// HSMM=unk
cg11491846	0.642685	1.84965e-05	0.00149535	Hyper	Gene body	chr15	Open.Sea	90264209					ENS_v93				ENST00000268130;ENST00000560294;ENST00000557825	ENS_v93	WDR93;WDR93;WDR93	unk-LNC;unk-LNC;unk-LNC
cg07017597	0.642651	3.28714e-07	0.000208559	Hyper	Gene body	chr15	Open.Sea	32983650					ENS_v93				ENST00000413748;ENST00000498607;ENST00000497208;ENST00000470349;ENST00000300175;ENST00000498069;ENST00000471027;ENST00000494364;ENST00000475752	ENS_v93	SCG5;SCG5;SCG5;SCG5;SCG5;SCG5;SCG5;SCG5;SCG5	e-LNC;e-LNC;e-LNC;e-LNC;e-LNC;e-LNC;e-LNC;e-LNC;e-LNC
cg01219946	0.642628	4.94322e-07	0.000245544	Hyper	Enhancer	chr20	Open.Sea	4118846	ENST00000316562;ENST00000339123;ENST00000380113;ENST00000305958	ENS_v93;ENS_v93;ENS_v93;ENS_v93;ENS_v93	PANK2;PANK2;SMOX;ITPA;SMOX		ENS_v93				ENST00000493223	ENS_v93	SMOX	e-LNC	HEPG2		HEPG2=ENST00000305958;ENST00000316562;ENST00000339123;ENST00000380113	HEPG2=SMOX;PANK2;SMOX;ITPA
cg11115617	0.642532	0.000466708	0.0105841	Hyper	Enhancer	chr5	Open.Sea	120473575	unk	unk	unk		LNCi_v5.2_str					LNCi_v5.2_str			HUVEC		HUVEC=unk	HUVEC=unk
cg18860292	0.642497	0.000603503	0.0123867	Hyper	Enhancer	chr2	Open.Sea	209047820	unk	unk	unk		LNCi_v5.2_str				ENST00000449053;ENST00000341287;lnc-PIKFYVE-4:1;ENST00000423952;ENST00000451346;ENST00000453017	ENS_v93	C2orf80;C2orf80;C2orf80;C2orf80;C2orf80;C2orf80	Coding;Coding;Coding;Coding;Coding;Coding	H1HESC		H1HESC=unk	H1HESC=unk
cg12885432	0.642429	0.000847581	0.0153095	Hyper	Enhancer	chr2	N.Shore	149893859	unk	unk	unk	lnc-LYPD6B-1:1;ENST00000473800	LNCi_v5.2_str;ENS_v93	lnc-LYPD6B-1;LYPD6B	-761;-762	p-LNC;p-LNC		LNCi_v5.2_str;ENS_v93			GM12878		GM12878=unk	GM12878=unk	GM12878=lnc-LYPD6B-1:1;ENST00000473800	GM12878=lnc-LYPD6B-1;LYPD6B	GM12878=p-LNC;p-LNC
cg10252613	0.642388	0.00153916	0.0221625	Hyper	Gene body	chr10	Open.Sea	28273622					ENS_v93				ENST00000434029;ENST00000305242	ENS_v93	ARMC4;ARMC4	Coding;Coding
cg07322533	0.642364	0.000209453	0.00643497	Hyper	Enhancer	chr3	Open.Sea	112984381	unk	unk	unk		ENS_v93				ENST00000355385;ENST00000495514;ENST00000477178;ENST00000498710;ENST00000471963;ENST00000273395	ENS_v93	BOC;BOC;BOC;BOC;BOC;BOC	Coding;Coding;Coding;Coding;Coding;Coding	H1HESC		H1HESC=unk	H1HESC=unk
cg17742617	0.642342	3.69599e-05	0.00223993	Hyper	Gene body	chr12	Open.Sea	63039927					LNCi_v5.2_str				ENST00000228705	ENS_v93	PPM1H	Coding
cg19581730	0.642335	0.00032097	0.00837901	Hyper	Mixed	chr22	Open.Sea	24828041	unk	unk	unk	ADORA2A-AS1:7;ENST00000618076;ENST00000472248;ENST00000436735;ENST00000610595	LNCi_v5.2_str;ENS_v93;ENS_v93;ENS_v93;ENS_v93	ADORA2A-AS1;ADORA2A;ADORA2A;ADORA2A;ADORA2A	-1697;-46;-46;-94;-46	e-LNC;Coding;Coding;Coding;Coding	ENST00000337539;ENST00000486108;ADORA2A-AS1:9;ENST00000464977;ENST00000467385;ENST00000326341;ENST00000611543;ENST00000496258;ENST00000444262;ENST00000496497;ADORA2A-AS1:19;ENST00000424232;ENST00000486351;ENST00000358654;lnc-ADORA2A-1:5;lnc-ADORA2A-1:4	LNCi_v5.2_str	lnc-ADORA2A-1;lnc-ADORA2A-1;lnc-ADORA2A-1;lnc-ADORA2A-1;lnc-ADORA2A-1;lnc-ADORA2A-1;lnc-ADORA2A-1;lnc-ADORA2A-1;lnc-ADORA2A-1;lnc-ADORA2A-1;lnc-ADORA2A-1;lnc-ADORA2A-1;lnc-ADORA2A-1;lnc-ADORA2A-1;lnc-ADORA2A-1;lnc-ADORA2A-1	unk-LNC;unk-LNC;unk-LNC;unk-LNC;unk-LNC;unk-LNC;unk-LNC;unk-LNC;unk-LNC;unk-LNC;unk-LNC;unk-LNC;unk-LNC;unk-LNC;unk-LNC;unk-LNC	HMEC;GM12878;NHEK;HEPG2	HSMM	HMEC=unk /// GM12878=unk /// NHEK=unk /// HEPG2=unk	HMEC=unk /// GM12878=unk /// NHEK=unk /// HEPG2=unk	HSMM=ENST00000436735;ENST00000472248;ENST00000610595;ENST00000618076 /// NHEK=ADORA2A-AS1:7	HSMM=ADORA2A;ADORA2A;ADORA2A;ADORA2A /// NHEK=ADORA2A-AS1	HSMM=Coding;Coding;Coding;Coding /// NHEK=e-LNC
cg07302272	0.642271	1.96717e-05	0.00154756	Hyper	Enhancer	chr2	Open.Sea	161960904	ENST00000406287	ENS_v93	TANK		LNCi_v5.2_str				lnc-RBMS1-2:1	LNCi_v5.2_str/ENS_v93	lnc-RBMS1-2	p-LNC	NHEK;HUVEC;GM12878;HSMM;HMEC		HMEC=unk /// HUVEC=unk /// HSMM=unk /// NHEK=unk /// GM12878=ENST00000406287	HMEC=unk /// HUVEC=unk /// HSMM=unk /// NHEK=unk /// GM12878=TANK
cg15079151	0.642201	7.53393e-05	0.00343033	Hyper	Gene body	chr8	Open.Sea	91590194					ENS_v93				LINC01030:1	LNCi_v5.2_str/ENS_v93	LINC01030	unk-LNC
cg13400883	0.642198	0.000328321	0.00849765	Hyper	Enhancer	chr4	Open.Sea	108051791	ENST00000511304	ENS_v93	PAPSS1		ENS_v93				ENST00000513208;ENST00000510463	ENS_v93	DKK2;DKK2	Coding;Coding	HUVEC		HUVEC=ENST00000511304	HUVEC=PAPSS1
cg24320779	0.642184	0.000161207	0.00546651	Hyper	Gene body	chr8	Open.Sea	59949670					ENS_v93				ENST00000361421	ENS_v93	TOX	Coding
cg08418076	0.642147	5.491e-06	0.000765082	Hyper	Promoter	chr5	N.Shelve	146829385				unk	unk	unk	unk	unk	ENST00000507309;ENST00000519672;ENST00000343218;ENST00000512722;ENST00000398514	ENS_v93	DPYSL3;DPYSL3;DPYSL3;DPYSL3;DPYSL3	Coding;Coding;Coding;Coding;Coding		H1HESC			H1HESC=unk	H1HESC=unk	H1HESC=unk
cg26262753	0.642104	3.60299e-07	0.000217231	Hyper	Enhancer	chr8	Open.Sea	55243060	unk	unk	unk	lnc-SOX17-3:1	LNCi_v5.2_str	lnc-SOX17-3	-185	e-LNC		LNCi_v5.2_str			HUVEC		HUVEC=unk	HUVEC=unk	HUVEC=lnc-SOX17-3:1	HUVEC=lnc-SOX17-3	HUVEC=e-LNC
cg22437335	0.64206	5.84412e-06	0.000790009	Hyper	Enhancer	chr13	Open.Sea	49136803	ENST00000378586	ENS_v93	MED4		ENS_v93				ENST00000643064	ENS_v93	RB1	Coding	HSMM;HMEC;K562;GM12878		K562=unk /// HMEC=unk /// HSMM=unk /// GM12878=ENST00000378586	K562=unk /// HMEC=unk /// HSMM=unk /// GM12878=MED4
cg23953115	0.641885	1.60347e-05	0.00137571	Hyper	Intergenic	chr8	Open.Sea	118324341					ENS_v93					ENS_v93
cg05673940	0.641746	4.37544e-05	0.00247827	Hyper	Enhancer	chr15	Open.Sea	61334658	unk	unk	unk		ENS_v93				ENST00000560300;ENST00000335670;ENST00000561093;ENST00000559145;ENST00000557822;ENST00000551975	ENS_v93	RORA;RORA;RORA;RORA;RORA;RORA	Coding;Coding;Coding;Coding;Coding;Coding	HUVEC		HUVEC=unk	HUVEC=unk
cg03670505	0.641736	5.82659e-06	0.000788637	Hyper	Intergenic	chr12	Open.Sea	92612335					ENS_v93					ENS_v93
cg08142679	0.64167	0.000132622	0.00484525	Hyper	Intergenic	chr13	Open.Sea	66437490					ENS_v93					ENS_v93
cg17984397	0.641657	0.000183669	0.00592811	Hyper	Enhancer	chr6	Open.Sea	149539170	unk	unk	unk	lnc-TAB2-1:5;lnc-TAB2-1:4;lnc-TAB2-1:3;lnc-TAB2-1:2;lnc-TAB2-1:1	LNCi_v5.2_str/ENS_v93;LNCi_v5.2_str;LNCi_v5.2_str/ENS_v93;LNCi_v5.2_str/ENS_v93;LNCi_v5.2_str/ENS_v93	lnc-TAB2-1;lnc-TAB2-1;lnc-TAB2-1;lnc-TAB2-1;lnc-TAB2-1	99;109;-663;34;109	e-LNC;e-LNC;e-LNC;e-LNC;e-LNC	lnc-TAB2-1:5;lnc-TAB2-1:4;lnc-TAB2-1:2;lnc-TAB2-1:1	LNCi_v5.2_str/ENS_v93	lnc-TAB2-1;lnc-TAB2-1;lnc-TAB2-1;lnc-TAB2-1	e-LNC;e-LNC;e-LNC;e-LNC	GM12878		GM12878=unk	GM12878=unk	GM12878=lnc-TAB2-1:5;lnc-TAB2-1:2;lnc-TAB2-1:3;lnc-TAB2-1:4;lnc-TAB2-1:1	GM12878=lnc-TAB2-1;lnc-TAB2-1;lnc-TAB2-1;lnc-TAB2-1;lnc-TAB2-1	GM12878=e-LNC;e-LNC;e-LNC;e-LNC;e-LNC
cg18963373	0.641544	5.36492e-05	0.00279615	Hyper	Gene body	chr3	Open.Sea	78764466					ENS_v93				ENST00000436010;ENST00000618833;ENST00000467549;ENST00000495273;ENST00000618846;ENST00000464233	ENS_v93	ROBO1;ROBO1;ROBO1;ROBO1;ROBO1;ROBO1	Coding;Coding;Coding;Coding;Coding;Coding
cg21375452	0.641483	6.03973e-06	0.000801255	Hyper	Gene body	chr12	Open.Sea	9997326					unk				ENST00000617889;ENST00000279545;ENST00000616259;ENST00000612321;ENST00000354855;ENST00000617793	ENS_v93	KLRF1;KLRF1;KLRF1;KLRF1;KLRF1;KLRF1	Coding;Coding;Coding;Coding;Coding;Coding
cg01949178	0.641327	0.000602488	0.0123758	Hyper	Enhancer	chr6	Open.Sea	43353209	ENST00000372917;ENST00000508232;ENST00000361428	ENS_v93;ENS_v93;ENS_v93;ENS_v93	TRERF1;TRERF1;MAD2L1BP;ZNF318	lnc-ABCC10-1:1	LNCi_v5.2_str	lnc-ABCC10-1	3097	e-LNC	lnc-ABCC10-3:2	LNCi_v5.2_str	lnc-ABCC10-3	p-LNC	GM12878		GM12878=ENST00000372917;ENST00000508232;ENST00000361428	GM12878=TRERF1;MAD2L1BP;ZNF318	GM12878=lnc-ABCC10-1:1	GM12878=lnc-ABCC10-1	GM12878=e-LNC
cg27324826	0.641304	0.000154354	0.00532217	Hyper	Gene body	chr18	N.Shelve	31736619					ENS_v93				ENST00000261592;ENST00000587953;ENST00000589544;ENST00000538587;ENST00000591917;ENST00000586309;ENST00000586314;ENST00000588280;ENST00000587971;ENST00000590712	ENS_v93	NOL4;NOL4;NOL4;NOL4;NOL4;NOL4;NOL4;NOL4;NOL4;NOL4	Coding;Coding;Coding;Coding;Coding;Coding;Coding;Coding;Coding;Coding
cg11285703	0.641276	8.29152e-05	0.00363481	Hyper	Gene body	chr15	Open.Sea	51534725					ENS_v93				ENST00000439712;ENST00000405913;ENST00000561075;ENST00000453807;ENST00000558328;ENST00000396404;ENST00000405011;ENST00000559646;ENST00000396402;MIR4713HG:7;ENST00000559878;ENST00000557858;ENST00000557934;ENST00000559980	ENS_v93	CYP19A1;CYP19A1;CYP19A1;CYP19A1;CYP19A1;CYP19A1;CYP19A1;CYP19A1;CYP19A1;CYP19A1;CYP19A1;CYP19A1;CYP19A1;CYP19A1	Coding;Coding;Coding;Coding;Coding;Coding;Coding;Coding;Coding;Coding;Coding;Coding;Coding;Coding
cg25304848	0.641215	0.00124205	0.0194216	Hyper	Enhancer	chr8	Open.Sea	40623827	unk	unk	unk		ENS_v93				ENST00000523542;ENST00000519406;ENST00000518242;ENST00000315769;ENST00000523188;ENST00000297737	ENS_v93	ZMAT4;ZMAT4;ZMAT4;ZMAT4;ZMAT4;ZMAT4	Coding;Coding;Coding;Coding;Coding;Coding	H1HESC		H1HESC=unk	H1HESC=unk
cg17678844	0.641098	0.000562231	0.0118607	Hyper	Mixed	chr7	Open.Sea	134902960	unk	unk	unk	unk	unk	unk	unk	unk		unk			HEPG2	K562	HEPG2=unk	HEPG2=unk	K562=unk	K562=unk	K562=unk
cg13870275	0.640989	0.000119163	0.00453949	Hyper	Gene body	chr4	Open.Sea	170914373					LNCi_v5.2_str				lnc-CLCN3-3:1;ENST00000393704;ENST00000507601;ENST00000512698;ENST00000502832;ENST00000361618	ENS_v93	MFAP3L;MFAP3L;MFAP3L;MFAP3L;MFAP3L;MFAP3L	Coding;Coding;Coding;Coding;Coding;Coding
cg09588888	0.640964	5.78004e-06	0.000785601	Hyper	Gene body	chr5	S.Shore	5303564					ENS_v93				ENST00000274181;ENST00000433402	ENS_v93	ADAMTS16;ADAMTS16	p-LNC;p-LNC
cg05090355	0.640958	2.45145e-09	8.61064e-05	Hyper	Gene body	chr12	N.Shore	94579916					ENS_v93				ENST00000258526;ENST00000546733;ENST00000551850	ENS_v93	PLXNC1;PLXNC1;PLXNC1	Coding;Coding;Coding
cg14413898	0.640935	2.97433e-07	0.000200492	Hyper	Gene body	chr6	Open.Sea	114133180					ENS_v93				lnc-MARCKS-2:1;lnc-HDAC2-6:1	LNCi_v5.2_str/ENS_v93	lnc-HDAC2-6;lnc-HDAC2-6	e-LNC;e-LNC
cg11086223	0.64093	1.32016e-05	0.00122509	Hyper	Enhancer	chr18	Open.Sea	11487579	unk	unk	unk	LINC01255:4;LINC01255:5;LINC01255:2;LINC01255:3;LINC01255:1	LNCi_v5.2_str;LNCi_v5.2_str;LNCi_v5.2_str;LNCi_v5.2_str/ENS_v93;LNCi_v5.2_str	LINC01255;LINC01255;LINC01255;LINC01255;LINC01255	-989;-1409;-414;-989;-254	e-LNC;e-LNC;e-LNC;e-LNC;e-LNC	lnc-PIEZO2-2:5;lnc-PIEZO2-2:6;lnc-PIEZO2-2:7;lnc-SLC35G4-4:1;lnc-PIEZO2-2:8;lnc-PIEZO2-2:9	LNCi_v5.2_str/ENS_v93	lnc-PIEZO2-2;lnc-PIEZO2-2;lnc-PIEZO2-2;lnc-PIEZO2-2;lnc-PIEZO2-2;lnc-PIEZO2-2	unk-LNC;unk-LNC;unk-LNC;unk-LNC;unk-LNC;unk-LNC	HMEC;NHEK		HMEC=unk /// NHEK=unk	HMEC=unk /// NHEK=unk	HMEC=LINC01255:5;LINC01255:2;LINC01255:1;LINC01255:4;LINC01255:3 /// NHEK=LINC01255:3;LINC01255:1;LINC01255:2;LINC01255:4	HMEC=LINC01255;LINC01255;LINC01255;LINC01255;LINC01255 /// NHEK=LINC01255;LINC01255;LINC01255;LINC01255	HMEC=e-LNC;e-LNC;e-LNC;e-LNC;e-LNC /// NHEK=e-LNC;e-LNC;e-LNC;e-LNC
cg06164935	0.640836	0.000639015	0.0128324	Hyper	Enhancer	chr12	Open.Sea	70951615	unk	unk	unk		ENS_v93				ENST00000538708;ENST00000334414;lnc-KCNMB4-1:10;ENST00000550857;ENST00000261266;ENST00000550358	ENS_v93	PTPRB;PTPRB;PTPRB;PTPRB;PTPRB;PTPRB	Coding;Coding;Coding;Coding;Coding;Coding	HEPG2		HEPG2=unk	HEPG2=unk
cg26558914	0.640831	0.000767596	0.0143812	Hyper	Gene body	chr5	Open.Sea	158143751					LNCi_v5.2_str/ENS_v93				ENST00000519739;ENST00000517373;ENST00000519890;ENST00000522192;ENST00000518836;ENST00000622875;ENST00000313708;ENST00000380654	ENS_v93	EBF1;EBF1;EBF1;EBF1;EBF1;EBF1;EBF1;EBF1	Coding;Coding;Coding;Coding;Coding;Coding;Coding;Coding
cg26895083	0.640806	0.000170515	0.00565931	Hyper	Gene body	chr1	N.Shelve	179708868					ENS_v93				lnc-FAM163A-1:1;lnc-FAM163A-1:3	LNCi_v5.2_str	lnc-FAM163A-1;lnc-FAM163A-1	unk-LNC;unk-LNC
cg10943232	0.640769	0.00141729	0.0210658	Hyper	Enhancer	chr11	Open.Sea	104642660	unk	unk	unk		LNCi_v5.2_str/ENS_v93					LNCi_v5.2_str/ENS_v93			NHLF;NHEK;HMEC;HUVEC		HMEC=unk /// HUVEC=unk /// NHEK=unk /// NHLF=unk	HMEC=unk /// HUVEC=unk /// NHEK=unk /// NHLF=unk
cg08600101	0.640742	0.00076041	0.0142974	Hyper	Gene body	chr13	Open.Sea	40649121					ENS_v93				lnc-COG6-7:1	LNCi_v5.2_str	lnc-COG6-7	e-LNC
cg10230535	0.640727	0.000393972	0.00951604	Hyper	Gene body	chr19	S.Shelve	56732667					ENS_v93				ENST00000391713	ENS_v93	ZSCAN5A	Coding
cg19477977	0.640696	6.47983e-05	0.00313488	Hyper	Enhancer	chr2	Open.Sea	235599692	ENST00000392011	ENS_v93	SH3BP4		ENS_v93				LINC01173:5;LINC01173:7;LINC01173:6	LNCi_v5.2_str	LINC01173;LINC01173;LINC01173	e-LNC;e-LNC;e-LNC	HEPG2;HUVEC;HSMM;NHLF;HMEC;NHEK;H1HESC		HEPG2=unk /// HUVEC=unk /// NHEK=unk /// HMEC=unk /// HSMM=unk /// H1HESC=unk /// NHLF=ENST00000392011	HEPG2=unk /// HUVEC=unk /// NHEK=unk /// HMEC=unk /// HSMM=unk /// H1HESC=unk /// NHLF=SH3BP4
cg14842970	0.640642	7.28452e-05	0.00336592	Hyper	Gene body	chr18	Open.Sea	31581812					ENS_v93				ENST00000261592;ENST00000589544;ENST00000538587;ENST00000586314;ENST00000535384;ENST00000586553;ENST00000590712	ENS_v93	NOL4;NOL4;NOL4;NOL4;NOL4;NOL4;NOL4	Coding;Coding;Coding;Coding;Coding;Coding;Coding
cg08998699	0.640625	1.00163e-05	0.00104759	Hyper	Gene body	chr1	Open.Sea	214283768					ENS_v93;ENS_v93;ENS_v93;ENS_v93;ENS_v93				lnc-PTPN14-11:1	LNCi_v5.2_str/ENS_v93	lnc-PTPN14-11	p-LNC
cg06011388	0.640514	0.000539372	0.0115728	Hyper	Gene body	chr5	Open.Sea	60083441					ENS_v93				ENST00000505959;ENST00000507047;ENST00000508821;ENST00000514809;ENST00000511799;ENST00000425382	ENS_v93	ELOVL7;ELOVL7;ELOVL7;ELOVL7;ELOVL7;ELOVL7	Coding;Coding;Coding;Coding;Coding;Coding
cg26354367	0.640501	1.42896e-05	0.00128446	Hyper	Enhancer	chr6	Open.Sea	30010457	ENST00000435534;ENST00000376659;ENST00000453195;ENST00000456573;lnc-RNF39-4:10;ENST00000463141;ENST00000360323;ENST00000376765;ENST00000399199;ENST00000332435;ENST00000463348;ENST00000376772	EnhAtlas;EnhAtlas;ENS_v93;ENS_v93;EnhAtlas;LNCi_v5.2_str/ENS_v93;ENS_v93;ENS_v93;ENS_v93;ENS_v93;ENS_v93;ENS_v93;ENS_v93	Deprecated;Deprecated;TRIM39;TRIM26;Deprecated;lnc-RNF39-4;ZNRD1;HLA-G;PPP1R11;PPP1R18;ZNRD1;HLA-L;PPP1R11	lnc-ZNRD1-2:1	LNCi_v5.2_str	lnc-ZNRD1-2	-903	e-LNC	lnc-RNF39-4:34;ENST00000421692;lnc-RNF39-4:27;lnc-RNF39-4:20;lnc-RNF39-4:29;lnc-RNF39-4:28;ENST00000422224;lnc-RNF39-4:30;lnc-RNF39-4:31;lnc-RNF39-4:32;lnc-RNF39-4:33;lnc-RNF39-4:12;lnc-RNF39-4:13;lnc-RNF39-4:11;lnc-RNF39-4:8;lnc-RNF39-4:14;lnc-RNF39-4:5;lnc-RNF39-4:6;lnc-RNF39-4:1;lnc-RNF39-4:3	LNCi_v5.2_str/ENS_v93	lnc-RNF39-4;lnc-RNF39-4;lnc-RNF39-4;lnc-RNF39-4;lnc-RNF39-4;lnc-RNF39-4;lnc-RNF39-4;lnc-RNF39-4;lnc-RNF39-4;lnc-RNF39-4;lnc-RNF39-4;lnc-RNF39-4;lnc-RNF39-4;lnc-RNF39-4;lnc-RNF39-4;lnc-RNF39-4;lnc-RNF39-4;lnc-RNF39-4;lnc-RNF39-4;lnc-RNF39-4	p-LNC;p-LNC;p-LNC;p-LNC;p-LNC;p-LNC;p-LNC;p-LNC;p-LNC;p-LNC;p-LNC;p-LNC;p-LNC;p-LNC;p-LNC;p-LNC;p-LNC;p-LNC;p-LNC;p-LNC	HEPG2;K562;GM12878		K562=unk /// HEPG2=ENST00000453195;ENST00000435534;lnc-RNF39-4:10;ENST00000360323;ENST00000376772;ENST00000376765;ENST00000463141;ENST00000332435 /// GM12878=ENST00000456573;ENST00000463141;ENST00000399199;ENST00000360323;ENST00000376659;ENST00000435534;ENST00000376772;ENST00000332435;ENST00000463348	K562=unk /// HEPG2=TRIM26;Deprecated;lnc-RNF39-4;HLA-G;PPP1R11;PPP1R11;ZNRD1;ZNRD1 /// GM12878=Deprecated;ZNRD1;PPP1R18;HLA-G;TRIM39;Deprecated;PPP1R11;ZNRD1;HLA-L	HEPG2=lnc-ZNRD1-2:1 /// GM12878=lnc-ZNRD1-2:1	HEPG2=lnc-ZNRD1-2 /// GM12878=lnc-ZNRD1-2	HEPG2=e-LNC /// GM12878=e-LNC
cg04571803	0.640441	0.000125856	0.00469083	Hyper	Enhancer	chr4	Open.Sea	154190943	unk	unk	unk		ENS_v93				ENST00000632856;ENST00000482578;ENST00000494872;ENST00000479711;ENST00000437508;ENST00000433687;ENST00000502281;ENST00000338700;ENST00000441616	ENS_v93	TRIM2;TRIM2;TRIM2;TRIM2;TRIM2;TRIM2;TRIM2;TRIM2;TRIM2	Coding;Coding;Coding;Coding;Coding;Coding;Coding;Coding;Coding	H1HESC		H1HESC=unk	H1HESC=unk
cg11828871	0.640392	8.38003e-05	0.00366032	Hyper	Gene body	chr7	Open.Sea	141718934					ENS_v93				ENST00000497673;ENST00000620571;ENST00000475668;ENST00000549489;ENST00000465654	ENS_v93	MGAM;MGAM;MGAM;MGAM;MGAM	Coding;Coding;Coding;Coding;Coding
cg05249155	0.640304	6.30443e-05	0.00307925	Hyper	Gene body	chr18	Open.Sea	56117691					ENS_v93				MIR122HG:10;MIR122HG:11;MIR122HG:14;MIR122HG:15;MIR122HG:9	LNCi_v5.2_str	MIR122HG;MIR122HG;MIR122HG;MIR122HG;MIR122HG	unk-LNC;unk-LNC;unk-LNC;unk-LNC;unk-LNC
cg25710122	0.640277	1.34262e-05	0.00123759	Hyper	Gene body	chr5	Open.Sea	78377776					ENS_v93				ENST00000519743;ENST00000255192;ENST00000521567;ENST00000520388	ENS_v93	DMGDH;DMGDH;DMGDH;DMGDH	p-LNC;p-LNC;p-LNC;p-LNC
cg24685928	0.640266	1.85627e-06	0.000437286	Hyper	Intergenic	chr6	Open.Sea	120848893					ENS_v93					ENS_v93
cg02896768	0.640256	0.000295035	0.00795741	Hyper	Gene body	chr1	Open.Sea	154179996					LNCi_v5.2_str				ENST00000362076;ENST00000470180;ENST00000483282;ENST00000640799;ENST00000368519;ENST00000368521;ENST00000350592	ENS_v93	C1orf43;C1orf43;C1orf43;C1orf43;C1orf43;C1orf43;C1orf43	Coding;Coding;Coding;Coding;Coding;Coding;Coding
cg04487109	0.640237	5.45285e-05	0.00282275	Hyper	Gene body	chr1	Open.Sea	240343610					ENS_v93				ENST00000447095;ENST00000319653	ENS_v93	FMN2;FMN2	Coding;Coding
cg01017367	0.640135	2.98377e-05	0.00197901	Hyper	Enhancer	chr1	S.Shelve	220964424	ENST00000366918;ENST00000366917	ENS_v93;ENS_v93;ENS_v93	MARK1;MARK1;MARK1		ENS_v93				ENST00000366910;ENST00000492847	ENS_v93	MARC1;MARC1	unk-LNC;unk-LNC	HMEC;NHEK		HMEC=unk /// NHEK=ENST00000366918;ENST00000366917	HMEC=unk /// NHEK=MARK1;MARK1
cg14899103	0.640134	2.52918e-06	0.0005068	Hyper	Intergenic	chr1	Open.Sea	236290638					LNCi_v5.2_str					LNCi_v5.2_str
cg13818121	0.640105	0.000128139	0.00474398	Hyper	Enhancer	chr2	Open.Sea	27201220	ENST00000404032	ENS_v93	TMEM214		ENS_v93				ENST00000494788;lnc-OST4-3:1;ENST00000475633;ENST00000233121;ENST00000405074	ENS_v93	MAPRE3;MAPRE3;MAPRE3;MAPRE3;MAPRE3	Coding;Coding;Coding;Coding;Coding	NHEK;HMEC		HMEC=unk /// NHEK=ENST00000404032	HMEC=unk /// NHEK=TMEM214
cg19693677	0.640078	2.51265e-05	0.00178741	Hyper	Intergenic	chr1	Open.Sea	100256409					LNCi_v5.2_str					LNCi_v5.2_str
cg26433780	0.639897	0.000102445	0.00414448	Hyper	Enhancer	chr17	Open.Sea	39551081	ENST00000393931;ENST00000394001;ENST00000246662;ENST00000209718;ENST00000329402	ENS_v93;ENS_v93;ENS_v93;ENS_v93;ENS_v93;ENS_v93	JUP;JUP;KRT34;KRT9;KRT23;GAST		ENS_v93				ENST00000251645	ENS_v93	KRT31	Coding	HMEC;NHEK		HMEC=unk /// NHEK=ENST00000393931;ENST00000394001;ENST00000246662;ENST00000329402;ENST00000209718	HMEC=unk /// NHEK=JUP;KRT34;KRT9;GAST;KRT23
cg26577017	0.639876	0.000154752	0.00532999	Hyper	Promoter	chr8	N.Shore	80523191				ENST00000220876;ENST00000518111;ENST00000518491	ENS_v93;ENS_v93;ENS_v93	STMN2;STMN2;STMN2	142;-196;-779	Coding;Coding;Coding	ENST00000220876	ENS_v93	STMN2	Coding		H1HESC			H1HESC=ENST00000220876;ENST00000518111;ENST00000518491	H1HESC=STMN2;STMN2;STMN2	H1HESC=Coding;Coding;Coding
cg22320071	0.639764	6.01618e-05	0.00299497	Hyper	Mixed	chr1	Open.Sea	155879918	ENST00000516999;ENST00000368336;ENST00000347088;ENST00000368319;ENST00000539040;ENST00000368321;ENST00000368320;ENST00000368323;ENST00000368322;ENST00000516427;ENST00000362007;ENST00000313695;ENST00000461050;ENST00000368285;ENST00000368445;ENST00000541576	EnhAtlas;EnhAtlas;ENS_v93;ENS_v93;ENS_v93;ENS_v93;ENS_v93;ENS_v93;ENS_v93;ENS_v93;ENS_v93;ENS_v93;ENS_v93;ENS_v93;ENS_v93;ENS_v93;ENS_v93	Deprecated;Deprecated;DAP3;YY1AP1;KHDC4;RIT1;KHDC4;KHDC4;RIT1;RIT1;RF00568;GLMP;ARHGEF2;RIT1;SEMA4A;SHC1;THBS3	ENST00000539040;ENST00000462687;ENST00000368323;ENST00000368322;ENST00000461050;ENST00000609492	ENS_v93;ENS_v93;ENS_v93;ENS_v93;ENS_v93;ENS_v93	RIT1;RIT1;RIT1;RIT1;RIT1;RIT1	1275;664;1277;788;1217;754	Coding;p-LNC;Coding;Coding;Coding;Coding	ENST00000539040;ENST00000462687;ENST00000368323;ENST00000368322;ENST00000461050;ENST00000609492	ENS_v93	RIT1;RIT1;RIT1;RIT1;RIT1;RIT1	Coding;Coding;Coding;Coding;Coding;Coding	HMEC;HUVEC;K562;NHEK	NHLF;HEPG2;GM12878	K562=ENST00000313695;ENST00000368319;ENST00000516999;ENST00000368321;ENST00000368320;ENST00000516427 /// HMEC=unk /// HUVEC=unk /// NHEK=ENST00000368336;ENST00000541576;ENST00000539040;ENST00000368445;ENST00000347088;ENST00000516999;ENST00000368323;ENST00000368322;ENST00000368320;ENST00000362007;ENST00000461050;ENST00000368285	K562=ARHGEF2;KHDC4;Deprecated;KHDC4;KHDC4;RF00568 /// HMEC=unk /// HUVEC=unk /// NHEK=DAP3;THBS3;RIT1;SHC1;YY1AP1;Deprecated;RIT1;RIT1;KHDC4;GLMP;RIT1;SEMA4A	HEPG2=ENST00000539040;ENST00000462687;ENST00000461050;ENST00000368322;ENST00000609492;ENST00000368323 /// NHLF=ENST00000461050;ENST00000609492;ENST00000462687;ENST00000368322 /// GM12878=ENST00000368322;ENST00000368323;ENST00000539040;ENST00000462687;ENST00000461050;ENST00000609492 /// NHEK=ENST00000462687 /// HMEC=ENST00000462687	HEPG2=RIT1;RIT1;RIT1;RIT1;RIT1;RIT1 /// NHLF=RIT1;RIT1;RIT1;RIT1 /// GM12878=RIT1;RIT1;RIT1;RIT1;RIT1;RIT1 /// NHEK=RIT1 /// HMEC=RIT1	HEPG2=Coding;p-LNC;Coding;Coding;Coding;Coding /// NHLF=Coding;Coding;p-LNC;Coding /// GM12878=Coding;Coding;Coding;p-LNC;Coding;Coding /// NHEK=p-LNC /// HMEC=p-LNC
cg15895339	0.639731	3.42451e-06	0.000590663	Hyper	Enhancer	chr10	Open.Sea	20210338	ENST00000377252	ENS_v93	PLXDC2		ENS_v93				ENST00000377242;ENST00000377252	ENS_v93	PLXDC2;PLXDC2	Coding;Coding	NHEK;HMEC;NHLF;HSMM		HMEC=unk /// NHLF=unk /// HSMM=unk /// NHEK=ENST00000377252	HMEC=unk /// NHLF=unk /// HSMM=unk /// NHEK=PLXDC2
cg05153082	0.639655	0.000183368	0.00592222	Hyper	Gene body	chr3	Open.Sea	159929093					LNCi_v5.2_str				IL12A-AS1:1	LNCi_v5.2_str/ENS_v93	IL12A-AS1	p-LNC
cg23994373	0.639553	0.00108614	0.0178696	Hyper	Enhancer	chr13	Open.Sea	40467906	unk	unk	unk		ENS_v93					ENS_v93			HUVEC		HUVEC=unk	HUVEC=unk
cg01502656	0.639547	7.69504e-06	0.000910301	Hyper	Gene body	chr1	Open.Sea	240045602					ENS_v93;ENS_v93;ENS_v93;ENS_v93				ENST00000615928;ENST00000448020;ENST00000468573;lnc-CHRM3-1:1;ENST00000255380	ENS_v93	CHRM3;CHRM3;CHRM3;CHRM3;CHRM3	Coding;Coding;Coding;Coding;Coding
cg10600846	0.639534	9.09501e-06	0.000993153	Hyper	Enhancer	chr3	Open.Sea	124866589	ENST00000311127;ENST00000492394;ENST00000465475;ENST00000430155	ENS_v93;ENS_v93;ENS_v93;ENS_v93;ENS_v93	HEG1;HEG1;ZNF148;SLC12A8;SLC12A8	ENST00000479352	ENS_v93	SLC12A8	-21766	e-LNC	ENST00000469902;ENST00000485849;ENST00000495105;ENST00000393469;ENST00000479826;ENST00000473262	ENS_v93	SLC12A8;SLC12A8;SLC12A8;SLC12A8;SLC12A8;SLC12A8	Coding;Coding;Coding;Coding;Coding;Coding	H1HESC;HEPG2;HUVEC;GM12878		H1HESC=unk /// HEPG2=ENST00000311127;ENST00000492394 /// HUVEC=unk /// GM12878=ENST00000311127;ENST00000430155;ENST00000492394;ENST00000465475	H1HESC=unk /// HEPG2=HEG1;ZNF148 /// HUVEC=unk /// GM12878=HEG1;SLC12A8;ZNF148;SLC12A8	GM12878=ENST00000479352	GM12878=SLC12A8	GM12878=e-LNC
cg27505953	0.639485	2.39353e-05	0.00173385	Hyper	Enhancer	chr8	Open.Sea	25835023	unk	unk	unk		ENS_v93				ENST00000520164;ENST00000408929	ENS_v93	EBF2;EBF2	Coding;Coding	NHLF		NHLF=unk	NHLF=unk
cg04569222	0.639481	3.63035e-05	0.00221921	Hyper	Gene body	chr9	N.Shore	2239671					ENS_v93				lnc-SMARCA2-6:1	LNCi_v5.2_str	lnc-SMARCA2-6	e-LNC
cg15210065	0.63943	0.000193051	0.0061146	Hyper	Enhancer	chr7	Open.Sea	123886794	unk	unk	unk		ENS_v93				ENST00000484322	ENS_v93	AC006148.1	p-LNC	HMEC;NHEK		HMEC=unk /// NHEK=unk	HMEC=unk /// NHEK=unk
cg09371284	0.639342	7.94174e-05	0.0035425	Hyper	Enhancer	chr1	Open.Sea	210540223	ENST00000364102	ENS_v93	RNU5A-8P		ENS_v93				ENST00000413764;ENST00000261458;ENST00000537898;ENST00000541565;ENST00000426968;ENST00000367010;ENST00000545154	ENS_v93	HHAT;HHAT;HHAT;HHAT;HHAT;HHAT;HHAT	Coding;Coding;Coding;Coding;Coding;Coding;Coding	H1HESC;HMEC;HEPG2		H1HESC=unk /// HMEC=unk /// HEPG2=ENST00000364102	H1HESC=unk /// HMEC=unk /// HEPG2=RNU5A-8P
cg02635500	0.639264	1.79528e-06	0.000430949	Hyper	Gene body	chr4	Open.Sea	24867228					ENS_v93				ENST00000635206;ENST00000389609;ENST00000502801;ENST00000324309;ENST00000504487	ENS_v93	CCDC149;CCDC149;CCDC149;CCDC149;CCDC149	Coding;Coding;Coding;Coding;Coding
cg01936671	0.639253	1.59912e-05	0.00137386	Hyper	Enhancer	chr18	Open.Sea	12208487	unk	unk	unk	ENST00000586882;lnc-CIDEA-2:11;ENST00000586642;lnc-CIDEA-2:10	ENS_v93;LNCi_v5.2_str;ENS_v93;LNCi_v5.2_str	AP005264.5;lnc-CIDEA-2;AP005264.5;lnc-CIDEA-2	-848;-847;90;91	e-LNC;e-LNC;unk-LNC;unk-LNC	lnc-CIDEA-2:10;ENST00000586642;lnc-CIDEA-2:13;lnc-CIDEA-2:9;lnc-CIDEA-2:6;lnc-CIDEA-2:7;ENST00000592801	ENS_v93	AP005264.5;AP005264.5;AP005264.5;AP005264.5;AP005264.5;AP005264.5;AP005264.5	e-LNC;e-LNC;e-LNC;e-LNC;e-LNC;e-LNC;e-LNC	K562;NHEK;HEPG2		K562=unk /// HEPG2=unk /// NHEK=unk	K562=unk /// HEPG2=unk /// NHEK=unk	K562=ENST00000586882;lnc-CIDEA-2:11 /// HEPG2=lnc-CIDEA-2:11;lnc-CIDEA-2:10;ENST00000586642;ENST00000586882 /// NHEK=ENST00000586642;lnc-CIDEA-2:10	K562=AP005264.5;lnc-CIDEA-2 /// HEPG2=lnc-CIDEA-2;lnc-CIDEA-2;AP005264.5;AP005264.5 /// NHEK=AP005264.5;lnc-CIDEA-2	K562=e-LNC;e-LNC /// HEPG2=e-LNC;unk-LNC;unk-LNC;e-LNC /// NHEK=unk-LNC;unk-LNC
cg06373240	0.639164	7.80541e-05	0.0035053	Hyper	Enhancer	chr19	N.Shelve	30162566	ENST00000592810;ENST00000436066;ENST00000392276;ENST00000323670	ENS_v93;ENS_v93;ENS_v93;ENS_v93;ENS_v93	PLEKHF1;PLEKHF1;PLEKHF1;C19orf12;C19orf12		ENS_v93				ENST00000592810;ENST00000586888;ENST00000588833;ENST00000436066	ENS_v93	PLEKHF1;PLEKHF1;PLEKHF1;PLEKHF1	Coding;Coding;Coding;Coding	HEPG2;GM12878;K562;HMEC;NHEK		K562=ENST00000436066;ENST00000592810 /// HEPG2=ENST00000323670;ENST00000436066 /// GM12878=ENST00000436066 /// NHEK=ENST00000392276 /// HMEC=unk	K562=PLEKHF1;PLEKHF1 /// HEPG2=C19orf12;PLEKHF1 /// GM12878=PLEKHF1 /// NHEK=C19orf12 /// HMEC=unk
cg12343101	0.639095	1.61031e-07	0.000168044	Hyper	Enhancer	chr5	Open.Sea	171778920	unk	unk	unk		ENS_v93				ENST00000311601;ENST00000519643;ENST00000636523	ENS_v93	SH3PXD2B;SH3PXD2B;SH3PXD2B	Coding;Coding;Coding	HEPG2		HEPG2=unk	HEPG2=unk
cg05815405	0.63899	5.92397e-07	0.000264796	Hyper	Enhancer	chr17	Open.Sea	65809308	ENST00000363524	ENS_v93	SNORA38B		ENS_v93				lnc-C17orf58-6:1	LNCi_v5.2_str	lnc-C17orf58-6	p-LNC	GM12878		GM12878=ENST00000363524	GM12878=SNORA38B
cg22713913	0.638908	6.98936e-05	0.00328018	Hyper	Enhancer	chr5	Open.Sea	122037363	unk	unk	unk		ENS_v93				lnc-PPIC-7:1;LINC02201:12;LINC02201:10;LINC02201:11	LNCi_v5.2_str/ENS_v93	LINC02201;LINC02201;LINC02201;LINC02201	e-LNC;e-LNC;e-LNC;e-LNC	GM12878		GM12878=unk	GM12878=unk
cg07002422	0.638887	8.66206e-05	0.00373445	Hyper	Gene body	chr16	Open.Sea	996172					ENS_v93				ENST00000567595;ENST00000568897;ENST00000570014;ENST00000562226;ENST00000545827;ENST00000566627;ENST00000568964;ENST00000562380;ENST00000543238;ENST00000262301	ENS_v93	LMF1;LMF1;LMF1;LMF1;LMF1;LMF1;LMF1;LMF1;LMF1;LMF1	Coding;Coding;Coding;Coding;Coding;Coding;Coding;Coding;Coding;Coding
cg10260334	0.638854	3.38797e-05	0.00212932	Hyper	Promoter	chr2	Open.Sea	3705649				unk	unk	unk	unk	unk		unk				HEPG2			HEPG2=unk	HEPG2=unk	HEPG2=unk
cg03125975	0.638844	0.000429155	0.0100401	Hyper	Intergenic	chr11	Open.Sea	104128799					ENS_v93					ENS_v93
cg14321742	0.638731	7.08431e-08	0.000131602	Hyper	Enhancer	chr10	Open.Sea	125034450	unk	unk	unk		ENS_v93				lnc-IKZF5-4:1	LNCi_v5.2_str	lnc-IKZF5-4	unk-LNC	H1HESC		H1HESC=unk	H1HESC=unk
cg00058490	0.638689	3.89817e-06	0.000633239	Hyper	Intergenic	chr11	Open.Sea	104146912					LNCi_v5.2_str					LNCi_v5.2_str
cg11901428	0.638689	0.0020739	0.0267354	Hyper	Gene body	chr2	Open.Sea	56559648					ENS_v93				ENST00000407595;ENST00000607540	ENS_v93	AC007744.1;AC007744.1	e-LNC;e-LNC
cg23428491	0.63868	4.88622e-05	0.00264513	Hyper	Enhancer	chr5	Open.Sea	173219205	unk	unk	unk	lnc-BOD1-1:18;lnc-BOD1-1:20;lnc-CPEB4-1:2;lnc-BOD1-1:17;lnc-BOD1-1:11;lnc-BOD1-1:12;lnc-BOD1-1:25;lnc-BOD1-1:24;lnc-BOD1-1:21;lnc-BOD1-1:19;lnc-BOD1-1:23;lnc-BOD1-1:22	LNCi_v5.2_str;LNCi_v5.2_str/ENS_v93;LNCi_v5.2_str;LNCi_v5.2_str;LNCi_v5.2_str;LNCi_v5.2_str;LNCi_v5.2_str/ENS_v93;LNCi_v5.2_str;LNCi_v5.2_str/ENS_v93;LNCi_v5.2_str;LNCi_v5.2_str;LNCi_v5.2_str	lnc-BOD1-1;lnc-BOD1-1;lnc-CPEB4-1;lnc-BOD1-1;lnc-BOD1-1;lnc-BOD1-1;lnc-BOD1-1;lnc-BOD1-1;lnc-BOD1-1;lnc-BOD1-1;lnc-BOD1-1;lnc-BOD1-1	-1250;-1260;2936;-1224;-1220;-1260;-3789;-2947;-1277;-1250;-2947;-1519	e-LNC;e-LNC;e-LNC;e-LNC;e-LNC;e-LNC;e-LNC;e-LNC;e-LNC;e-LNC;e-LNC;e-LNC	lnc-CPEB4-1:3;lnc-CPEB4-1:2;lnc-CPEB4-1:1;lnc-BOD1-1:10;lnc-BOD1-1:15;lnc-BOD1-1:16	LNCi_v5.2_str/ENS_v93	lnc-BOD1-1;lnc-BOD1-1;lnc-BOD1-1;lnc-BOD1-1;lnc-BOD1-1;lnc-BOD1-1	e-LNC;e-LNC;e-LNC;e-LNC;e-LNC;e-LNC	HEPG2;K562		K562=unk /// HEPG2=unk	K562=unk /// HEPG2=unk	HEPG2=lnc-BOD1-1:11;lnc-BOD1-1:25;lnc-CPEB4-1:2;lnc-BOD1-1:19;lnc-BOD1-1:23;lnc-BOD1-1:17;lnc-BOD1-1:20;lnc-BOD1-1:12;lnc-BOD1-1:24;lnc-BOD1-1:21;lnc-BOD1-1:22;lnc-BOD1-1:18	HEPG2=lnc-BOD1-1;lnc-BOD1-1;lnc-CPEB4-1;lnc-BOD1-1;lnc-BOD1-1;lnc-BOD1-1;lnc-BOD1-1;lnc-BOD1-1;lnc-BOD1-1;lnc-BOD1-1;lnc-BOD1-1;lnc-BOD1-1	HEPG2=e-LNC;e-LNC;e-LNC;e-LNC;e-LNC;e-LNC;e-LNC;e-LNC;e-LNC;e-LNC;e-LNC;e-LNC
cg00916432	0.638649	0.000793786	0.014674	Hyper	Enhancer	chr4	Open.Sea	137829844	unk	unk	unk		ENS_v93				LINC02511:8;LINC02511:9	LNCi_v5.2_str/ENS_v93	LINC02511;LINC02511	unk-LNC;unk-LNC	H1HESC		H1HESC=unk	H1HESC=unk
cg13177860	0.638607	7.11569e-05	0.00331741	Hyper	Enhancer	chr6	Open.Sea	79881191	ENST00000369816	ENS_v93	ELOVL4		ENS_v93					ENS_v93			HMEC;NHEK		HMEC=unk /// NHEK=ENST00000369816	HMEC=unk /// NHEK=ELOVL4
cg06183267	0.638551	9.01958e-05	0.00382902	Hyper	Enhancer	chr2	Open.Sea	100759134	unk	unk	unk		ENS_v93				lnc-AFF3-1:1;ENST00000483600	ENS_v93	AFF3;AFF3	p-LNC;p-LNC	GM12878		GM12878=unk	GM12878=unk
cg17663418	0.638542	5.29652e-05	0.00277423	Hyper	Intergenic	chr3	N.Shelve	184013877					ENS_v93					ENS_v93
cg09043188	0.638373	0.00295564	0.0334686	Hyper	Gene body	chr8	Open.Sea	75762606					ENS_v93				ENST00000260113;lnc-JPH1-3:3;lnc-JPH1-3:2;lnc-JPH1-3:1;lnc-PI15-1:1	LNCi_v5.2_str	lnc-PI15-1;lnc-PI15-1;lnc-PI15-1;lnc-PI15-1;lnc-PI15-1	e-LNC;e-LNC;e-LNC;e-LNC;e-LNC
cg20376277	0.638347	2.87513e-08	0.000112379	Hyper	Mixed	chr5	N.Shore	16615924	unk	unk	unk	lnc-BASP1-6:3;lnc-BASP1-6:2;lnc-BASP1-6:1;ENST00000509048;ENST00000306320	LNCi_v5.2_str/ENS_v93;LNCi_v5.2_str;LNCi_v5.2_str/ENS_v93;ENS_v93;ENS_v93	lnc-BASP1-6;lnc-BASP1-6;lnc-BASP1-6;RETREG1;RETREG1	-1409;-71;-110;1223;1243	p-LNC;unk-LNC;p-LNC;p-LNC;Coding	ENST00000306320	ENS_v93	RETREG1	Coding	HMEC	H1HESC	HMEC=unk	HMEC=unk	H1HESC=lnc-BASP1-6:2;ENST00000306320;lnc-BASP1-6:3;lnc-BASP1-6:1;ENST00000509048 /// HMEC=lnc-BASP1-6:2	H1HESC=lnc-BASP1-6;RETREG1;lnc-BASP1-6;lnc-BASP1-6;RETREG1 /// HMEC=lnc-BASP1-6	H1HESC=unk-LNC;Coding;p-LNC;p-LNC;p-LNC /// HMEC=unk-LNC
cg21890874	0.638317	2.0156e-05	0.00156965	Hyper	Promoter	chr5	Open.Sea	112533734				unk	unk	unk	unk	unk	ENST00000408903;ENST00000506605;ENST00000515367;ENST00000302475;ENST00000514701;ENST00000511847	ENS_v93	MCC;MCC;MCC;MCC;MCC;MCC	e-LNC;e-LNC;e-LNC;e-LNC;e-LNC;e-LNC		K562			K562=unk	K562=unk	K562=unk
cg16407851	0.6383	4.79905e-05	0.00261469	Hyper	Gene body	chr2	N.Shelve	155551611					ENS_v93				lnc-RPRM-5:3	LNCi_v5.2_str	lnc-RPRM-5	p-LNC
cg16303742	0.638182	2.26801e-05	0.00168384	Hyper	Enhancer	chr3	Open.Sea	15540471	unk	unk	unk		LNCi_v5.2_str				ENST00000603808;ENST00000383786;ENST00000383788	ENS_v93	COLQ;COLQ;COLQ	Coding;Coding;Coding	H1HESC		H1HESC=unk	H1HESC=unk
cg25677863	0.638152	1.76734e-07	0.000173084	Hyper	Enhancer	chr19	N.Shelve	7577449	unk	unk	unk		ENS_v93				ENST00000599312;ENST00000597384	ENS_v93	AC008878.1;AC008878.1	unk-LNC;unk-LNC	HMEC;K562;NHEK		K562=unk /// HMEC=unk /// NHEK=unk	K562=unk /// HMEC=unk /// NHEK=unk
cg11845296	0.638141	5.48276e-07	0.000256075	Hyper	Enhancer	chr15	Open.Sea	71839364	unk	unk	unk	ENST00000567745	ENS_v93	THSD4	-203	unk-LNC	ENST00000355327	ENS_v93	THSD4	Coding	NHEK;NHLF		NHLF=unk /// NHEK=unk	NHLF=unk /// NHEK=unk	NHLF=ENST00000567745	NHLF=THSD4	NHLF=unk-LNC
cg21993707	0.638127	2.1002e-05	0.00160792	Hyper	Enhancer	chr12	Open.Sea	25485221	ENST00000556060;ENST00000354454;ENST00000549828	EnhAtlas;EnhAtlas;ENS_v93;EnhAtlas	Deprecated;Deprecated;LRMP;Deprecated		ENS_v93					ENS_v93			GM12878		GM12878=ENST00000549828;ENST00000354454;ENST00000556060	GM12878=Deprecated;LRMP;Deprecated
cg01671487	0.637936	0.000114412	0.00443299	Hyper	Enhancer	chr7	Open.Sea	138996155	unk	unk	unk		unk					unk			K562		K562=unk	K562=unk
cg21775668	0.637831	7.15705e-05	0.00332902	Hyper	Enhancer	chr6	Open.Sea	131147216	unk	unk	unk		ENS_v93					ENS_v93			H1HESC;HEPG2		H1HESC=unk /// HEPG2=unk	H1HESC=unk /// HEPG2=unk
cg03799774	0.637805	3.85395e-05	0.00229788	Hyper	Enhancer	chr2	Open.Sea	204974313	unk	unk	unk		unk				lnc-ICOS-1:1	LNCi_v5.2_str/ENS_v93	lnc-ICOS-1	unk-LNC	GM12878;HUVEC		HUVEC=unk /// GM12878=unk	HUVEC=unk /// GM12878=unk
cg09143713	0.637742	0.000330592	0.00853158	Hyper	Enhancer	chr20	Open.Sea	9141615	unk	unk	unk		ENS_v93				ENST00000441846;ENST00000378473;ENST00000407043;ENST00000437503	ENS_v93	PLCB4;PLCB4;PLCB4;PLCB4	Coding;Coding;Coding;Coding	NHLF;HSMM		NHLF=unk /// HSMM=unk	NHLF=unk /// HSMM=unk
cg01705409	0.637736	9.13481e-06	0.000995306	Hyper	Gene body	chr10	Open.Sea	111715130					ENS_v93				ADD3-AS1:10;ADD3-AS1:11;ADD3-AS1:12;ADD3-AS1:8	LNCi_v5.2_str	ADD3-AS1;ADD3-AS1;ADD3-AS1;ADD3-AS1	p-LNC;p-LNC;p-LNC;p-LNC
cg04327959	0.637713	0.00035589	0.00893183	Hyper	Enhancer	chr9	Open.Sea	38089967	ENST00000363632;ENST00000377707	ENS_v93;ENS_v93;ENS_v93	RF00019;RF00019;SHB		ENS_v93					ENS_v93			H1HESC;GM12878		H1HESC=unk /// GM12878=ENST00000377707;ENST00000363632	H1HESC=unk /// GM12878=SHB;RF00019
cg14452346	0.637687	3.15451e-05	0.0020463	Hyper	Intergenic	chr5	Open.Sea	147212032					ENS_v93					ENS_v93
cg06071730	0.637659	0.000107437	0.00426546	Hyper	Gene body	chr10	Open.Sea	112021300					ENS_v93				ENST00000484030;ENST00000332674;ENST00000239007;ENST00000485566;ENST00000442296;ENST00000453116;ENST00000369612;ENST00000393134;ENST00000361248;ENST00000460667	ENS_v93	MXI1;MXI1;MXI1;MXI1;MXI1;MXI1;MXI1;MXI1;MXI1;MXI1	p-LNC;p-LNC;p-LNC;p-LNC;p-LNC;p-LNC;p-LNC;p-LNC;p-LNC;p-LNC
cg25693439	0.637441	7.27841e-06	0.000883704	Hyper	Enhancer	chr16	Open.Sea	4104417	ENST00000399609;ENST00000433375;ENST00000294016;ENST00000431561;ENST00000344823;ENST00000414063;ENST00000304735;lnc-ADCY9-1:7	ENS_v93;ENS_v93;ENS_v93;ENS_v93;ENS_v93;ENS_v93;ENS_v93;ENS_v93;LNCi_v5.2_str/ENS_v93	SRL;SRL;GLIS2;ADCY9;ZNF200;ZNF174;NAA60;VASN;lnc-ADCY9-1	ENST00000571889	ENS_v93	ADCY9	-226	e-LNC	ENST00000572288;ENST00000294016;ENST00000571467	ENS_v93	ADCY9;ADCY9;ADCY9	Coding;Coding;Coding	NHLF;HMEC;HSMM;NHEK;HUVEC		HMEC=unk /// HUVEC=unk /// HSMM=ENST00000344823;ENST00000431561;ENST00000399609;ENST00000433375 /// NHEK=ENST00000414063 /// NHLF=lnc-ADCY9-1:7;ENST00000294016;ENST00000304735	HMEC=unk /// HUVEC=unk /// HSMM=ZNF174;ZNF200;SRL;GLIS2 /// NHEK=NAA60 /// NHLF=lnc-ADCY9-1;ADCY9;VASN	NHLF=ENST00000571889 /// HUVEC=ENST00000571889 /// HSMM=ENST00000571889 /// NHEK=ENST00000571889 /// HMEC=ENST00000571889	NHLF=ADCY9 /// HUVEC=ADCY9 /// HSMM=ADCY9 /// NHEK=ADCY9 /// HMEC=ADCY9	NHLF=e-LNC /// HUVEC=e-LNC /// HSMM=e-LNC /// NHEK=e-LNC /// HMEC=e-LNC
cg08698655	0.637335	0.00035453	0.00891174	Hyper	Enhancer	chr6	Open.Sea	24315954	ENST00000378450;ENST00000378454	ENS_v93;ENS_v93;ENS_v93	DCDC2;DCDC2;DCDC2		ENS_v93				ENST00000378454	ENS_v93	DCDC2	Coding	HEPG2		HEPG2=ENST00000378454;ENST00000378450	HEPG2=DCDC2;DCDC2
cg17574185	0.637272	9.91656e-06	0.00104167	Hyper	Enhancer	chr9	Open.Sea	72742736	ENST00000265384	EnhAtlas	Deprecated		ENS_v93				MAMDC2-AS1:4;ENST00000377182	ENS_v93	MAMDC2;MAMDC2	Coding;Coding	HEPG2		HEPG2=ENST00000265384	HEPG2=Deprecated
cg21661027	0.63726	7.27172e-07	0.000287572	Hyper	Promoter	chr18	N.Shore	74961342				ENST00000299727	ENS_v93	GALR1	-1163	Coding		ENS_v93				HSMM;NHLF;HMEC;H1HESC;HUVEC;NHEK			HUVEC=unk /// NHEK=unk /// HMEC=unk /// HSMM=unk /// H1HESC=ENST00000299727 /// NHLF=unk	HUVEC=unk /// NHEK=unk /// HMEC=unk /// HSMM=unk /// H1HESC=GALR1 /// NHLF=unk	HUVEC=unk /// NHEK=unk /// HMEC=unk /// HSMM=unk /// H1HESC=Coding /// NHLF=unk
cg23111276	0.637236	2.17814e-05	0.00164271	Hyper	Gene body	chr8	Open.Sea	700734					ENS_v93				ENST00000577187;ENST00000637795;ENST00000520816;ENST00000522092	ENS_v93	DLGAP2;DLGAP2;DLGAP2;DLGAP2	p-LNC;p-LNC;p-LNC;p-LNC
cg04393958	0.637182	0.00016753	0.00559398	Hyper	Gene body	chr10	Open.Sea	123964964					ENS_v93				ENST00000514539;ENST00000369005;ENST00000369004;ENST00000369001;ENST00000369000;ENST00000492237;ENST00000260733;ENST00000358010;ENST00000368999;ENST00000493951;ENST00000515273;ENST00000453444;ENST00000515603;ENST00000334433;ENST00000360561;ENST00000513429	ENS_v93	TACC2;TACC2;TACC2;TACC2;TACC2;TACC2;TACC2;TACC2;TACC2;TACC2;TACC2;TACC2;TACC2;TACC2;TACC2;TACC2	Coding;Coding;Coding;Coding;Coding;Coding;Coding;Coding;Coding;Coding;Coding;Coding;Coding;Coding;Coding;Coding
cg14071419	0.636947	9.47908e-07	0.000320695	Hyper	Enhancer	chr2	Open.Sea	192614128	ENST00000410026;ENST00000425611;ENST00000361099	ENS_v93;ENS_v93;ENS_v93;ENS_v93	NABP1;NABP1;NABP1;STAT1		ENS_v93					ENS_v93			GM12878;K562;HMEC		K562=unk /// HMEC=unk /// GM12878=ENST00000410026;ENST00000425611;ENST00000361099	K562=unk /// HMEC=unk /// GM12878=NABP1;NABP1;STAT1
cg16147202	0.636914	0.000748644	0.0141606	Hyper	Gene body	chr2	N.Shore	131512310					LNCi_v5.2_str				lnc-CFC1-5:1;lnc-CFC1-2:2;lnc-CFC1-2:1;lnc-CFC1-2:4;lnc-CFC1-2:5	LNCi_v5.2_str	lnc-CFC1-2;lnc-CFC1-2;lnc-CFC1-2;lnc-CFC1-2;lnc-CFC1-2	p-LNC;p-LNC;p-LNC;p-LNC;p-LNC
cg03267912	0.636882	0.000527462	0.0114086	Hyper	Enhancer	chr6	Open.Sea	12537415	ENST00000379375	ENS_v93	EDN1		LNCi_v5.2_str					LNCi_v5.2_str			HUVEC		HUVEC=ENST00000379375	HUVEC=EDN1
cg26503078	0.636803	3.10839e-05	0.00202893	Hyper	Gene body	chr7	S.Shore	27286813					LNCi_v5.2_str				ENST00000496902;EVX1-AS:1	LNCi_v5.2_str/ENS_v93	EVX1-AS;EVX1-AS	unk-LNC;unk-LNC
cg02495415	0.636748	2.42989e-05	0.00174911	Hyper	Enhancer	chr13	Open.Sea	24638119	ENST00000469167	ENS_v93	MIPEP		LNCi_v5.2_str				ENST00000424834;ENST00000382141	ENS_v93	AL359736.1;AL359736.1	Coding;Coding	HUVEC;NHLF;HSMM		HUVEC=unk /// NHLF=ENST00000469167 /// HSMM=unk	HUVEC=unk /// NHLF=MIPEP /// HSMM=unk
cg18891491	0.636701	0.000203891	0.00633039	Hyper	Enhancer	chr6	Open.Sea	109606444	unk	unk	unk	ENST00000615766	ENS_v93	CCDC162P	-244	e-LNC	ENST00000368966	ENS_v93	CCDC162P	e-LNC	K562		K562=unk	K562=unk	K562=ENST00000615766	K562=CCDC162P	K562=e-LNC
cg12773397	0.636679	0.000102075	0.00413466	Hyper	Enhancer	chr14	N.Shelve	100066736	ENST00000380243	ENS_v93	CCDC85C		ENS_v93				ENST00000380243	ENS_v93	CCDC85C	Coding	HEPG2;HUVEC		HEPG2=ENST00000380243 /// HUVEC=unk	HEPG2=CCDC85C /// HUVEC=unk
cg24832774	0.636626	0.000101583	0.0041223	Hyper	Enhancer	chr15	Open.Sea	71040673	ENST00000379983	ENS_v93	UACA		LNCi_v5.2_str				ENST00000322954;ENST00000539319	ENS_v93	UACA;UACA	Coding;Coding	NHLF;HSMM;HUVEC;NHEK		NHLF=ENST00000379983 /// HUVEC=unk /// HSMM=unk /// NHEK=unk	NHLF=UACA /// HUVEC=unk /// HSMM=unk /// NHEK=unk
cg23901233	0.63652	0.00126539	0.0196483	Hyper	Gene body	chr3	Open.Sea	150607526					ENS_v93				CLRN1-AS1:1;ENST00000569170;ENST00000465419;ENST00000562308	ENS_v93	AC020636.2;AC020636.2;AC020636.2;AC020636.2	Coding;Coding;Coding;Coding
cg05965304	0.63651	0.000124382	0.0046563	Hyper	Gene body	chr2	Open.Sea	70898446					ENS_v93				ENST00000264436;ENST00000355733;ENST00000403045;ENST00000481675;ENST00000407644	ENS_v93	ADD2;ADD2;ADD2;ADD2;ADD2	Coding;Coding;Coding;Coding;Coding
cg15806450	0.636489	0.00160263	0.0227343	Hyper	Gene body	chr16	Open.Sea	21131960					ENS_v93				ENST00000396036;ENST00000261383	ENS_v93	DNAH3;DNAH3	Coding;Coding
cg01923816	0.636342	0.000142733	0.00506694	Hyper	Enhancer	chr5	Open.Sea	53289993	unk	unk	unk		ENS_v93				ENST00000504924;ENST00000502271;ENST00000507646;ENST00000510591;ENST00000620747	ENS_v93	ARL15;ARL15;ARL15;ARL15;ARL15	Coding;Coding;Coding;Coding;Coding	NHLF;HMEC;NHEK		HMEC=unk /// NHLF=unk /// NHEK=unk	HMEC=unk /// NHLF=unk /// NHEK=unk
cg15548721	0.636334	0.00047093	0.0106421	Hyper	Gene body	chr9	Open.Sea	3897746					ENS_v93				ENST00000461870;lnc-GLIS3-2:2;ENST00000467497;ENST00000381971;ENST00000645252;ENST00000324333	ENS_v93	GLIS3;GLIS3;GLIS3;GLIS3;GLIS3;GLIS3	Coding;Coding;Coding;Coding;Coding;Coding
cg13239894	0.636296	3.18319e-06	0.000568595	Hyper	Mixed	chr7	Open.Sea	81040017	unk	unk	unk	unk	unk	unk	unk	unk		unk			HMEC	NHEK	HMEC=unk	HMEC=unk	NHEK=unk	NHEK=unk	NHEK=unk
cg02431851	0.636295	2.54416e-05	0.00180076	Hyper	Enhancer	chr16	Open.Sea	85543698	unk	unk	unk		ENS_v93				LINC00311:1;ENST00000637419	ENS_v93	GSE1;GSE1	Coding;Coding	H1HESC		H1HESC=unk	H1HESC=unk
cg26416168	0.636224	0.000266564	0.0074732	Hyper	Gene body	chr2	Open.Sea	71934434					ENS_v93;ENS_v93;ENS_v93;ENS_v93;ENS_v93;ENS_v93;ENS_v93				lnc-DYSF-3:1	LNCi_v5.2_str	lnc-DYSF-3	unk-LNC
cg16686008	0.636172	5.79353e-06	0.000786724	Hyper	Enhancer	chr20	Open.Sea	33696689	unk	unk	unk		LNCi_v5.2_str					LNCi_v5.2_str			NHEK;HMEC		HMEC=unk /// NHEK=unk	HMEC=unk /// NHEK=unk
cg18971591	0.636119	0.00107472	0.0177476	Hyper	Enhancer	chr1	Open.Sea	220583389	unk	unk	unk		unk					unk			H1HESC		H1HESC=unk	H1HESC=unk
cg01032589	0.636085	0.0011512	0.0185134	Hyper	Gene body	chr5	Open.Sea	123885297					ENS_v93				LINC01170:8	LNCi_v5.2_str	LINC01170	e-LNC
cg14876551	0.636078	3.32746e-05	0.00210704	Hyper	Gene body	chr2	Open.Sea	71821577					LNCi_v5.2_str				ENST00000409762;ENST00000410041;ENST00000409582;ENST00000394120;ENST00000410020;ENST00000409744;ENST00000493767;ENST00000475076;ENST00000258104;ENST00000429174;ENST00000409366;ENST00000479049;ENST00000409651;ENST00000413539	ENS_v93	DYSF;DYSF;DYSF;DYSF;DYSF;DYSF;DYSF;DYSF;DYSF;DYSF;DYSF;DYSF;DYSF;DYSF	Coding;Coding;Coding;Coding;Coding;Coding;Coding;Coding;Coding;Coding;Coding;Coding;Coding;Coding
cg26960719	0.636039	4.67368e-05	0.00257299	Hyper	Enhancer	chr17	Open.Sea	68071302	unk	unk	unk	ENST00000588112;lnc-KCNJ2-3:2	ENS_v93;LNCi_v5.2_str	KCNJ16;lnc-KCNJ2-3	-85;-84	e-LNC;e-LNC	lnc-ABCA5-2:1;ENST00000591891;lnc-ABCA5-10:2;lnc-ABCA5-10:1	LNCi_v5.2_str	lnc-ABCA5-10;lnc-ABCA5-10;lnc-ABCA5-10;lnc-ABCA5-10	unk-LNC;unk-LNC;unk-LNC;unk-LNC	HMEC		HMEC=unk	HMEC=unk	HMEC=ENST00000588112;lnc-KCNJ2-3:2	HMEC=KCNJ16;lnc-KCNJ2-3	HMEC=e-LNC;e-LNC
cg25541213	0.636013	5.45186e-06	0.000762037	Hyper	Gene body	chr8	Open.Sea	116612735					ENS_v93				ENST00000519674;ENST00000520276;ENST00000395715;ENST00000640765;ENST00000220888;ENST00000519076;ENST00000517323	ENS_v93	TRPS1;TRPS1;TRPS1;TRPS1;TRPS1;TRPS1;TRPS1	Coding;Coding;Coding;Coding;Coding;Coding;Coding
cg12646011	0.635947	0.000107533	0.00426734	Hyper	Enhancer	chr4	Open.Sea	54521024	ENST00000440542;ENST00000358575;ENST00000507922;ENST00000443173	ENS_v93;ENS_v93;ENS_v93;ENS_v93;ENS_v93	ERVMER34-1;ERVMER34-1;FIP1L1;FIP1L1;ERVMER34-1		LNCi_v5.2_str				ENST00000507166;ENST00000513421	ENS_v93	LNX1;LNX1	Coding;Coding	HMEC;NHEK;NHLF;HSMM;GM12878		HMEC=unk /// NHLF=ENST00000358575 /// GM12878=ENST00000507922 /// NHEK=ENST00000443173;ENST00000358575;ENST00000440542 /// HSMM=unk	HMEC=unk /// NHLF=FIP1L1 /// GM12878=FIP1L1 /// NHEK=ERVMER34-1;FIP1L1;ERVMER34-1 /// HSMM=unk
cg23810105	0.635916	0.000116292	0.00447365	Hyper	Gene body	chr17	Open.Sea	60457393					ENS_v93				ENST00000636041;ENST00000450662	ENS_v93	EFCAB3;EFCAB3	Coding;Coding
cg07110981	0.63581	0.000314391	0.00827386	Hyper	Gene body	chr11	Open.Sea	102624673					ENS_v93				ENST00000540293;ENST00000371455	ENS_v93	WTAPP1;WTAPP1	p-LNC;p-LNC
cg12852134	0.635802	0.00244103	0.0296224	Hyper	Intergenic	chr11	Open.Sea	88210187					LNCi_v5.2_str					LNCi_v5.2_str
cg08552988	0.6358	0.000348098	0.00880716	Hyper	Enhancer	chr3	Open.Sea	154959521	unk	unk	unk	LINC01487:8;LINC01487:4;LINC01487:7;LINC01487:6;LINC01487:1;LINC01487:3;LINC01487:2;LINC01487:13	LNCi_v5.2_str;LNCi_v5.2_str/ENS_v93;LNCi_v5.2_str/ENS_v93;LNCi_v5.2_str;LNCi_v5.2_str;LNCi_v5.2_str;LNCi_v5.2_str;LNCi_v5.2_str	LINC01487;LINC01487;LINC01487;LINC01487;LINC01487;LINC01487;LINC01487;LINC01487	780;788;785;788;790;788;790;788	e-LNC;e-LNC;e-LNC;e-LNC;e-LNC;e-LNC;e-LNC;e-LNC	LINC01487:8;LINC01487:4;LINC01487:13;LINC01487:6;LINC01487:1;LINC01487:3;LINC01487:2;LINC01487:7	LNCi_v5.2_str/ENS_v93	LINC01487;LINC01487;LINC01487;LINC01487;LINC01487;LINC01487;LINC01487;LINC01487	e-LNC;e-LNC;e-LNC;e-LNC;e-LNC;e-LNC;e-LNC;e-LNC	NHLF;HSMM		NHLF=unk /// HSMM=unk	NHLF=unk /// HSMM=unk	NHLF=LINC01487:4;LINC01487:3;LINC01487:8;LINC01487:7;LINC01487:2;LINC01487:1;LINC01487:13;LINC01487:6	NHLF=LINC01487;LINC01487;LINC01487;LINC01487;LINC01487;LINC01487;LINC01487;LINC01487	NHLF=e-LNC;e-LNC;e-LNC;e-LNC;e-LNC;e-LNC;e-LNC;e-LNC
cg05517880	0.635739	0.000341334	0.00869548	Hyper	Mixed	chr7	Open.Sea	8431527	unk	unk	unk	unk	unk	unk	unk	unk	lnc-NXPH1-2:18;lnc-NXPH1-2:12;lnc-NXPH1-2:11;lnc-NXPH1-2:17	LNCi_v5.2_str	lnc-NXPH1-2;lnc-NXPH1-2;lnc-NXPH1-2;lnc-NXPH1-2	p-LNC;p-LNC;p-LNC;p-LNC	GM12878	K562	GM12878=unk	GM12878=unk	K562=unk	K562=unk	K562=unk
cg08299080	0.635718	6.79341e-07	0.000277153	Hyper	Gene body	chr2	Open.Sea	75348509					LNCi_v5.2_str/ENS_v93				lnc-POLE4-3:1;ENST00000305249;ENST00000409848	ENS_v93	TACR1;TACR1;TACR1	Coding;Coding;Coding
cg00792766	0.635678	0.000533539	0.0114939	Hyper	Gene body	chr7	Open.Sea	138570392					LNCi_v5.2_str/ENS_v93				ENST00000422774;ENST00000440172	ENS_v93	KIAA1549;KIAA1549	Coding;Coding
cg07413457	0.635619	6.10807e-05	0.00302321	Hyper	Gene body	chr14	Open.Sea	92270523					ENS_v93				ENST00000435962;ENST00000556018;ENST00000360594;ENST00000340892	ENS_v93	TC2N;TC2N;TC2N;TC2N	Coding;Coding;Coding;Coding
cg12116564	0.635485	7.86905e-05	0.00352399	Hyper	Gene body	chr6	Open.Sea	5951562					ENS_v93				lnc-FARS2-2:1;lnc-FARS2-2:2	LNCi_v5.2_str	lnc-FARS2-2;lnc-FARS2-2	e-LNC;e-LNC
cg02830178	0.635462	1.33604e-05	0.00123388	Hyper	Enhancer	chr2	Open.Sea	25576057	ENST00000395826;ENST00000321117;ENST00000406659;ENST00000352271	ENS_v93;ENS_v93;ENS_v93;ENS_v93;ENS_v93	POMC;POMC;DNMT3A;DNMT3A;AC104699.1		LNCi_v5.2_str/ENS_v93				lnc-EFR3B-7:2	LNCi_v5.2_str	lnc-EFR3B-7	p-LNC	GM12878		GM12878=ENST00000352271;ENST00000406659;ENST00000321117;ENST00000395826	GM12878=AC104699.1;DNMT3A;DNMT3A;POMC
cg16325213	0.635386	4.83139e-05	0.00262521	Hyper	Intergenic	chr1	Open.Sea	199432411					ENS_v93					ENS_v93
cg14596625	0.63535	0.000577083	0.0120523	Hyper	Gene body	chr3	Open.Sea	154830232					ENS_v93				ENST00000491026;ENST00000615825;ENST00000493237;ENST00000360490;ENST00000477669;ENST00000481828;ENST00000462837;ENST00000462745;ENST00000473730;ENST00000492661;ENST00000460393	ENS_v93	MME;MME;MME;MME;MME;MME;MME;MME;MME;MME;MME	Coding;Coding;Coding;Coding;Coding;Coding;Coding;Coding;Coding;Coding;Coding
cg10859605	0.635329	0.0013177	0.0201552	Hyper	Enhancer	chr8	Open.Sea	30255368	ENST00000287771;ENST00000517860;ENST00000339877;ENST00000538486;ENST00000519647;ENST00000397323;ENST00000518096;ENST00000221114	ENS_v93;ENS_v93;ENS_v93;ENS_v93;EnhAtlas;ENS_v93;ENS_v93;ENS_v93;ENS_v93	RBPMS;RBPMS;RBPMS;RBPMS;Deprecated;RBPMS;RBPMS;TUBBP1;DCTN6	ENST00000521816	ENS_v93	RBPMS	-75	e-LNC	ENST00000287771;ENST00000320203;ENST00000519647;ENST00000523115;ENST00000520161;ENST00000517860;ENST00000339877;ENST00000397323	ENS_v93	RBPMS;RBPMS;RBPMS;RBPMS;RBPMS;RBPMS;RBPMS;RBPMS	Coding;Coding;Coding;Coding;Coding;Coding;Coding;Coding	H1HESC;NHLF;HUVEC;HMEC		H1HESC=unk /// HMEC=unk /// HUVEC=unk /// NHLF=ENST00000221114;ENST00000538486;ENST00000339877;ENST00000519647;ENST00000517860;ENST00000397323;ENST00000287771;ENST00000518096	H1HESC=unk /// HMEC=unk /// HUVEC=unk /// NHLF=DCTN6;Deprecated;RBPMS;RBPMS;RBPMS;RBPMS;RBPMS;TUBBP1	H1HESC=ENST00000521816 /// HMEC=ENST00000521816 /// HUVEC=ENST00000521816 /// NHLF=ENST00000521816	H1HESC=RBPMS /// HMEC=RBPMS /// HUVEC=RBPMS /// NHLF=RBPMS	H1HESC=e-LNC /// HMEC=e-LNC /// HUVEC=e-LNC /// NHLF=e-LNC
cg15721852	0.634989	4.42026e-05	0.00249264	Hyper	Enhancer	chr2	Open.Sea	10131172	ENST00000540845;ENST00000272227;ENST00000238081	ENS_v93;ENS_v93;ENS_v93;ENS_v93	KLF11;KLF11;PDIA6;YWHAQ		ENS_v93				ENST00000324907;ENST00000472167;ENST00000464418;ENST00000405379	ENS_v93	GRHL1;GRHL1;GRHL1;GRHL1	Coding;Coding;Coding;Coding	HUVEC;HSMM		HUVEC=ENST00000540845;ENST00000238081;ENST00000272227 /// HSMM=unk	HUVEC=KLF11;YWHAQ;PDIA6 /// HSMM=unk
cg09023465	0.634867	6.61099e-06	0.000840571	Hyper	Gene body	chr5	Open.Sea	118346266					ENS_v93				lnc-DTWD2-1:6;lnc-DTWD2-1:3;lnc-DTWD2-1:11	LNCi_v5.2_str	lnc-DTWD2-1;lnc-DTWD2-1;lnc-DTWD2-1	unk-LNC;unk-LNC;unk-LNC
cg14657761	0.63481	0.00142737	0.02116	Hyper	Gene body	chr5	Open.Sea	147693186					ENS_v93				ENST00000514394;ENST00000504037;lnc-HTR4-1:10;lnc-HTR4-1:2;lnc-HTR4-1:3;lnc-HTR4-1:5;lnc-HTR4-1:6;ENST00000274565;ENST00000514646	ENS_v93	SPINK7;SPINK7;SPINK7;SPINK7;SPINK7;SPINK7;SPINK7;SPINK7;SPINK7	unk-LNC;unk-LNC;unk-LNC;unk-LNC;unk-LNC;unk-LNC;unk-LNC;unk-LNC;unk-LNC
cg15556213	0.634779	5.74588e-05	0.00291017	Hyper	Enhancer	chr3	Open.Sea	112095926	ENST00000308910;ENST00000495180;ENST00000206423	ENS_v93;ENS_v93;ENS_v93;ENS_v93	GCSAM;GCSAM;PHLDB2;CCDC80		ENS_v93				lnc-SLC9C1-2:7;lnc-SLC9C1-2:4;lnc-SLC9C1-2:5;lnc-SLC9C1-2:10;lnc-SLC9C1-2:3;lnc-SLC9C1-2:12;lnc-SLC9C1-2:8;lnc-SLC9C1-2:9	LNCi_v5.2_str	lnc-SLC9C1-2;lnc-SLC9C1-2;lnc-SLC9C1-2;lnc-SLC9C1-2;lnc-SLC9C1-2;lnc-SLC9C1-2;lnc-SLC9C1-2;lnc-SLC9C1-2	unk-LNC;unk-LNC;unk-LNC;unk-LNC;unk-LNC;unk-LNC;unk-LNC;unk-LNC	HSMM;HUVEC;HMEC;NHEK		HMEC=unk /// HUVEC=ENST00000495180 /// HSMM=unk /// NHEK=ENST00000206423;ENST00000308910	HMEC=unk /// HUVEC=PHLDB2 /// HSMM=unk /// NHEK=CCDC80;GCSAM
cg19616773	0.634746	0.000892521	0.0158075	Hyper	Enhancer	chr1	Open.Sea	220510161	ENST00000358951;ENST00000366917	ENS_v93;ENS_v93;ENS_v93	RAB3GAP2;RAB3GAP2;MARK1		LNCi_v5.2_str					LNCi_v5.2_str			GM12878;HMEC;H1HESC;NHEK		H1HESC=unk /// HMEC=unk /// GM12878=unk /// NHEK=ENST00000358951;ENST00000366917	H1HESC=unk /// HMEC=unk /// GM12878=unk /// NHEK=RAB3GAP2;MARK1
cg18756330	0.634688	3.91583e-05	0.00231907	Hyper	Enhancer	chr12	Open.Sea	92569710	unk	unk	unk		ENS_v93				lnc-C12orf74-3:14;lnc-C12orf74-3:30;lnc-C12orf74-3:32;lnc-C12orf74-3:33;lnc-C12orf74-3:31;lnc-C12orf74-3:28	LNCi_v5.2_str/ENS_v93	lnc-C12orf74-3;lnc-C12orf74-3;lnc-C12orf74-3;lnc-C12orf74-3;lnc-C12orf74-3;lnc-C12orf74-3	p-LNC;p-LNC;p-LNC;p-LNC;p-LNC;p-LNC	H1HESC		H1HESC=unk	H1HESC=unk
cg06625816	0.634633	0.000256204	0.00729166	Hyper	Promoter	chr15	Open.Sea	48484302				ENST00000558405;lnc-MYEF2-1:4;lnc-MYEF2-1:1;ENST00000647363;ENST00000561127;ENST00000647546;ENST00000559641;ENST00000646012;ENST00000417307	ENS_v93;LNCi_v5.2_str;LNCi_v5.2_str/ENS_v93;ENS_v93;ENS_v93;ENS_v93;ENS_v93;ENS_v93;ENS_v93	SLC12A1;lnc-MYEF2-1;lnc-MYEF2-1;CTXN2;SLC12A1;SLC12A1;SLC12A1;SLC12A1;CTXN2	316;-769;-414;59;441;423;340;457;566	Coding;p-LNC;p-LNC;Coding;Coding;Coding;Coding;Coding;Coding	ENST00000558405;ENST00000647546;ENST00000644354;ENST00000647363;ENST00000559641;ENST00000561127;ENST00000417307;ENST00000647232;ENST00000646012;ENST00000645050	ENS_v93	CTXN2;CTXN2;CTXN2;CTXN2;CTXN2;CTXN2;CTXN2;CTXN2;CTXN2;CTXN2	Coding;Coding;Coding;Coding;Coding;Coding;Coding;Coding;Coding;Coding		H1HESC			H1HESC=ENST00000646012;ENST00000561127;ENST00000417307;ENST00000559641;lnc-MYEF2-1:1;ENST00000647546;ENST00000558405;ENST00000647363;lnc-MYEF2-1:4	H1HESC=SLC12A1;SLC12A1;CTXN2;SLC12A1;lnc-MYEF2-1;SLC12A1;SLC12A1;CTXN2;lnc-MYEF2-1	H1HESC=Coding;Coding;Coding;Coding;p-LNC;Coding;Coding;Coding;p-LNC
cg14604765	0.634602	0.00177611	0.024266	Hyper	Gene body	chr8	Open.Sea	105436169					ENS_v93				ENST00000351513	ENS_v93	DPYS	Coding
cg02879081	0.634555	7.46858e-07	0.00028972	Hyper	Gene body	chr14	Open.Sea	102500684					ENS_v93				ENST00000645149;ENST00000553423;ENST00000647366;ENST00000643508;lnc-DYNC1H1-1:8;ENST00000647307;ENST00000643722;ENST00000645697;ENST00000643437;ENST00000556791;ENST00000644881;ENST00000360184;ENST00000643829;ENST00000645039	ENS_v93	DYNC1H1;DYNC1H1;DYNC1H1;DYNC1H1;DYNC1H1;DYNC1H1;DYNC1H1;DYNC1H1;DYNC1H1;DYNC1H1;DYNC1H1;DYNC1H1;DYNC1H1;DYNC1H1	Coding;Coding;Coding;Coding;Coding;Coding;Coding;Coding;Coding;Coding;Coding;Coding;Coding;Coding
cg21708732	0.634503	8.9914e-05	0.00382183	Hyper	Gene body	chr13	Open.Sea	74196560					ENS_v93				LINC00393:1;lnc-KLF12-2:1	LNCi_v5.2_str	lnc-KLF12-2;lnc-KLF12-2	unk-LNC;unk-LNC
cg12443195	0.634464	8.13716e-05	0.00359177	Hyper	Promoter	chr3	Open.Sea	109057509				ENST00000477303;lnc-C3orf85-4:2;lnc-C3orf85-4:3;lnc-C3orf85-4:4;lnc-C3orf85-4:5;lnc-C3orf85-4:6;lnc-DPPA4-1:3;lnc-C3orf85-4:8;ENST00000487299;lnc-C3orf85-4:7;ENST00000495679;ENST00000463966;ENST00000335658;ENST00000478791;lnc-C3orf85-4:1;ENST00000489281	ENS_v93;LNCi_v5.2_str;LNCi_v5.2_str;LNCi_v5.2_str;LNCi_v5.2_str;LNCi_v5.2_str;LNCi_v5.2_str;LNCi_v5.2_str;ENS_v93;LNCi_v5.2_str;ENS_v93;ENS_v93;ENS_v93;ENS_v93;LNCi_v5.2_str;ENS_v93	DPPA4;lnc-C3orf85-4;lnc-C3orf85-4;lnc-C3orf85-4;lnc-C3orf85-4;lnc-C3orf85-4;lnc-DPPA4-1;lnc-C3orf85-4;DPPA4;lnc-C3orf85-4;DPPA4;DPPA4;DPPA4;DPPA4;lnc-C3orf85-4;DPPA4	-2231;923;923;923;923;845;-1117;4;-6472;112;-1145;-1140;-1090;-1147;923;-1117	Coding;p-LNC;p-LNC;p-LNC;p-LNC;p-LNC;p-LNC;p-LNC;p-LNC;p-LNC;Coding;p-LNC;Coding;p-LNC;p-LNC;p-LNC	lnc-C3orf85-4:6;lnc-C3orf85-4:1;lnc-C3orf85-4:2;lnc-C3orf85-4:3;lnc-C3orf85-4:4;lnc-C3orf85-4:5;lnc-DPPA4-1:2;lnc-C3orf85-4:7;lnc-C3orf85-4:8	LNCi_v5.2_str	lnc-C3orf85-4;lnc-C3orf85-4;lnc-C3orf85-4;lnc-C3orf85-4;lnc-C3orf85-4;lnc-C3orf85-4;lnc-C3orf85-4;lnc-C3orf85-4;lnc-C3orf85-4	p-LNC;p-LNC;p-LNC;p-LNC;p-LNC;p-LNC;p-LNC;p-LNC;p-LNC		H1HESC			H1HESC=ENST00000487299;lnc-C3orf85-4:2;lnc-C3orf85-4:3;lnc-DPPA4-1:3;ENST00000495679;ENST00000478791;lnc-C3orf85-4:4;ENST00000477303;lnc-C3orf85-4:5;lnc-C3orf85-4:8;lnc-C3orf85-4:6;ENST00000489281;lnc-C3orf85-4:7;ENST00000335658;lnc-C3orf85-4:1;ENST00000463966	H1HESC=DPPA4;lnc-C3orf85-4;lnc-C3orf85-4;lnc-DPPA4-1;DPPA4;DPPA4;lnc-C3orf85-4;DPPA4;lnc-C3orf85-4;lnc-C3orf85-4;lnc-C3orf85-4;DPPA4;lnc-C3orf85-4;DPPA4;lnc-C3orf85-4;DPPA4	H1HESC=p-LNC;p-LNC;p-LNC;p-LNC;Coding;p-LNC;p-LNC;Coding;p-LNC;p-LNC;p-LNC;p-LNC;p-LNC;Coding;p-LNC;p-LNC
cg11580118	0.634445	2.02992e-05	0.00157637	Hyper	Enhancer	chr1	Open.Sea	67223914	ENST00000355356	ENS_v93	MIER1		LNCi_v5.2_str				ENST00000525663;ENST00000528352;ENST00000491611;ENST00000282670	ENS_v93	TCTEX1D1;TCTEX1D1;TCTEX1D1;TCTEX1D1	Coding;Coding;Coding;Coding	K562;GM12878		K562=ENST00000355356 /// GM12878=ENST00000355356	K562=MIER1 /// GM12878=MIER1
cg00892235	0.63443	3.40925e-05	0.00213766	Hyper	Gene body	chr12	Open.Sea	107078318					ENS_v93				ENST00000539967;ENST00000536688;ENST00000551640;ENST00000549040;lnc-MTERF2-3:1;lnc-MTERF2-3:2;ENST00000392842;lnc-CKAP4-2:3;ENST00000551505;ENST00000536722;ENST00000357881	ENS_v93	RFX4;RFX4;RFX4;RFX4;RFX4;RFX4;RFX4;RFX4;RFX4;RFX4;RFX4	Coding;Coding;Coding;Coding;Coding;Coding;Coding;Coding;Coding;Coding;Coding
cg14678666	0.634406	0.00016079	0.00546072	Hyper	Gene body	chr6	Open.Sea	46520136					ENS_v93				ENST00000275016;ENST00000619708	ENS_v93	CYP39A1;CYP39A1	Coding;Coding
cg16337829	0.634381	3.1749e-05	0.00205336	Hyper	Gene body	chr5	Open.Sea	78594916					ENS_v93				ENST00000396137	ENS_v93	JMY	Coding
cg10073325	0.634313	0.00190625	0.0253583	Hyper	Intergenic	chr12	Open.Sea	93659982					LNCi_v5.2_str					LNCi_v5.2_str
cg00546302	0.63423	0.000604423	0.0123961	Hyper	Gene body	chr3	Open.Sea	178510652					LNCi_v5.2_str				KCNMB2-AS1:5;KCNMB2-AS1:4;KCNMB2-AS1:7;KCNMB2-AS1:6;KCNMB2-AS1:1;ENST00000455865;KCNMB2-AS1:3;KCNMB2-AS1:2;ENST00000470361;ENST00000432997;KCNMB2-AS1:9;ENST00000614557;KCNMB2-AS1:10;ENST00000420517;KCNMB2-AS1:8;ENST00000452583;ENST00000437510;ENST00000422927	ENS_v93	KCNMB2;KCNMB2;KCNMB2;KCNMB2;KCNMB2;KCNMB2;KCNMB2;KCNMB2;KCNMB2;KCNMB2;KCNMB2;KCNMB2;KCNMB2;KCNMB2;KCNMB2;KCNMB2;KCNMB2;KCNMB2	Coding;Coding;Coding;Coding;Coding;Coding;Coding;Coding;Coding;Coding;Coding;Coding;Coding;Coding;Coding;Coding;Coding;Coding
cg17160317	0.634186	4.52668e-05	0.00252672	Hyper	Gene body	chr18	N.Shelve	31798209					ENS_v93				ENST00000261592;ENST00000589544;ENST00000538587;ENST00000591917;ENST00000586309;ENST00000586314;ENST00000587971;ENST00000590712	ENS_v93	NOL4;NOL4;NOL4;NOL4;NOL4;NOL4;NOL4;NOL4	Coding;Coding;Coding;Coding;Coding;Coding;Coding;Coding
cg12136950	0.63413	0.000320689	0.00837451	Hyper	Enhancer	chr1	Open.Sea	226849798	ENST00000366784	ENS_v93	ITPKB	lnc-PARP1-5:1	LNCi_v5.2_str	lnc-PARP1-5	731	e-LNC	ENST00000272117;ITPKB-IT1:1;ITPKB-AS1:3;ITPKB-AS1:2;ENST00000429204;ITPKB-IT1:2	LNCi_v5.2_str/ENS_v93	ITPKB-IT1;ITPKB-IT1;ITPKB-IT1;ITPKB-IT1;ITPKB-IT1;ITPKB-IT1	e-LNC;e-LNC;e-LNC;e-LNC;e-LNC;e-LNC	NHLF;HUVEC;HSMM;NHEK;HMEC		NHLF=ENST00000366784 /// HUVEC=unk /// HSMM=unk /// NHEK=ENST00000366784 /// HMEC=unk	NHLF=ITPKB /// HUVEC=unk /// HSMM=unk /// NHEK=ITPKB /// HMEC=unk	HMEC=lnc-PARP1-5:1 /// HUVEC=lnc-PARP1-5:1 /// HSMM=lnc-PARP1-5:1 /// NHEK=lnc-PARP1-5:1 /// NHLF=lnc-PARP1-5:1	HMEC=lnc-PARP1-5 /// HUVEC=lnc-PARP1-5 /// HSMM=lnc-PARP1-5 /// NHEK=lnc-PARP1-5 /// NHLF=lnc-PARP1-5	HMEC=e-LNC /// HUVEC=e-LNC /// HSMM=e-LNC /// NHEK=e-LNC /// NHLF=e-LNC
cg24484219	0.634039	1.32232e-05	0.00122654	Hyper	Gene body	chr2	Open.Sea	75357477					ENS_v93				lnc-POLE4-3:1;ENST00000305249;ENST00000409848	ENS_v93	TACR1;TACR1;TACR1	Coding;Coding;Coding
cg02777934	0.634005	0.000175649	0.00576905	Hyper	Gene body	chr7	Open.Sea	103614700					ENS_v93;ENS_v93;ENS_v93				ENST00000424685;ENST00000428762;ENST00000343529	ENS_v93	RELN;RELN;RELN	Coding;Coding;Coding
cg19545865	0.633981	8.65054e-08	0.000140098	Hyper	Enhancer	chr16	Open.Sea	84555146	ENST00000565700	ENS_v93	ATP2C2-AS1		LNCi_v5.2_str				ENST00000565079	ENS_v93	TLDC1	Coding	NHEK;HMEC		HMEC=unk /// NHEK=ENST00000565700	HMEC=unk /// NHEK=ATP2C2-AS1
cg19474801	0.633976	5.70042e-06	0.000780311	Hyper	Intergenic	chr6	Open.Sea	108146529					ENS_v93					ENS_v93
cg05674639	0.633944	0.000961897	0.0165657	Hyper	Enhancer	chr16	Open.Sea	3039446	unk	unk	unk	ENST00000571152	ENS_v93	LINC00514	-749	e-LNC	ENST00000572266;ENST00000573465;ENST00000573315	ENS_v93	AC004233.2;AC004233.2;AC004233.2	Coding;Coding;Coding	H1HESC		H1HESC=unk	H1HESC=unk	H1HESC=ENST00000571152	H1HESC=LINC00514	H1HESC=e-LNC
cg23933723	0.63391	8.10164e-05	0.00358128	Hyper	Enhancer	chr17	Open.Sea	9572135	unk	unk	unk	ENST00000575346	ENS_v93	USP43	-888	e-LNC	ENST00000570827;ENST00000574408;ENST00000285199;ENST00000570475	ENS_v93	USP43;USP43;USP43;USP43	Coding;Coding;Coding;Coding	NHEK;HMEC		HMEC=unk /// NHEK=unk	HMEC=unk /// NHEK=unk	HMEC=ENST00000575346 /// NHEK=ENST00000575346	HMEC=USP43 /// NHEK=USP43	HMEC=e-LNC /// NHEK=e-LNC
cg10912292	0.63377	0.000296607	0.0079836	Hyper	Mixed	chr12	Open.Sea	24532309	unk	unk	unk	unk	unk	unk	unk	unk	lnc-SOX5-5:16;lnc-SOX5-5:5;lnc-SOX5-5:4;lnc-SOX5-5:7;lnc-SOX5-5:6;lnc-SOX5-5:3;lnc-SOX5-5:2;lnc-SOX5-5:9;lnc-SOX5-5:8;ENST00000646273;lnc-SOX5-5:24;lnc-SOX5-5:25;lnc-SOX5-5:26;lnc-SOX5-5:27;lnc-SOX5-5:17;lnc-SOX5-5:22;lnc-SOX5-5:23;lnc-SOX5-5:15;lnc-SOX5-5:14;lnc-SOX5-5:11;lnc-SOX5-5:13;lnc-SOX5-5:12;lnc-SOX5-5:19;lnc-SOX5-5:18	LNCi_v5.2_str/ENS_v93	lnc-SOX5-5;lnc-SOX5-5;lnc-SOX5-5;lnc-SOX5-5;lnc-SOX5-5;lnc-SOX5-5;lnc-SOX5-5;lnc-SOX5-5;lnc-SOX5-5;lnc-SOX5-5;lnc-SOX5-5;lnc-SOX5-5;lnc-SOX5-5;lnc-SOX5-5;lnc-SOX5-5;lnc-SOX5-5;lnc-SOX5-5;lnc-SOX5-5;lnc-SOX5-5;lnc-SOX5-5;lnc-SOX5-5;lnc-SOX5-5;lnc-SOX5-5;lnc-SOX5-5	p-LNC;p-LNC;p-LNC;p-LNC;p-LNC;p-LNC;p-LNC;p-LNC;p-LNC;p-LNC;p-LNC;p-LNC;p-LNC;p-LNC;p-LNC;p-LNC;p-LNC;p-LNC;p-LNC;p-LNC;p-LNC;p-LNC;p-LNC;p-LNC	NHLF;H1HESC	GM12878	H1HESC=unk /// NHLF=unk	H1HESC=unk /// NHLF=unk	GM12878=unk	GM12878=unk	GM12878=unk
cg26840755	0.633769	1.36011e-05	0.00124803	Hyper	Mixed	chr11	Open.Sea	65197776	ENST00000534336;ENST00000501122;ENST00000524773	ENS_v93;ENS_v93;ENS_v93;ENS_v93	MALAT1;MALAT1;NEAT1;CAPN1	NEAT1:16;NEAT1:17	LNCi_v5.2_str;LNCi_v5.2_str	NEAT1;NEAT1	4726;4251	p-LNC;p-LNC	NEAT1:22;NEAT1:27;NEAT1:29;NEAT1:28;ENST00000501122;lnc-LTBP3-2:5	LNCi_v5.2_str	lnc-LTBP3-2;lnc-LTBP3-2;lnc-LTBP3-2;lnc-LTBP3-2;lnc-LTBP3-2;lnc-LTBP3-2	p-LNC;p-LNC;p-LNC;p-LNC;p-LNC;p-LNC	HMEC;HSMM;K562;GM12878;H1HESC;HUVEC;NHEK	HEPG2;NHLF	HUVEC=unk /// NHEK=ENST00000501122;ENST00000524773;ENST00000534336 /// K562=ENST00000534336;ENST00000501122 /// HMEC=unk /// HSMM=unk /// H1HESC=unk /// GM12878=ENST00000524773;ENST00000501122;ENST00000534336	HUVEC=unk /// NHEK=NEAT1;CAPN1;MALAT1 /// K562=MALAT1;NEAT1 /// HMEC=unk /// HSMM=unk /// H1HESC=unk /// GM12878=CAPN1;NEAT1;MALAT1	H1HESC=NEAT1:16;NEAT1:17 /// HEPG2=unk /// HUVEC=NEAT1:17 /// NHLF=unk	H1HESC=NEAT1;NEAT1 /// HEPG2=unk /// HUVEC=NEAT1 /// NHLF=unk	H1HESC=p-LNC;p-LNC /// HEPG2=unk /// HUVEC=p-LNC /// NHLF=unk
cg02224329	0.633726	0.0002899	0.00786437	Hyper	Enhancer	chr2	Open.Sea	185740590	unk	unk	unk		ENS_v93				ENST00000302277;ENST00000613975	ENS_v93	ZNF804A;ZNF804A	Coding;Coding	H1HESC		H1HESC=unk	H1HESC=unk
cg12098750	0.633619	4.27978e-05	0.00244538	Hyper	Enhancer	chr12	Open.Sea	99548757	unk	unk	unk	ENST00000552245	ENS_v93	ANKS1B	-264	e-LNC	ENST00000547776;ENST00000550778;ENST00000547446;ENST00000547010	ENS_v93	ANKS1B;ANKS1B;ANKS1B;ANKS1B	Coding;Coding;Coding;Coding	H1HESC		H1HESC=unk	H1HESC=unk	H1HESC=ENST00000552245	H1HESC=ANKS1B	H1HESC=e-LNC
cg10202165	0.633469	0.000106807	0.00424602	Hyper	Enhancer	chr15	Open.Sea	50169839	unk	unk	unk	lnc-DTWD1-7:4;lnc-DTWD1-7:3;lnc-DTWD1-7:2;lnc-DTWD1-7:1	LNCi_v5.2_str;LNCi_v5.2_str;LNCi_v5.2_str;LNCi_v5.2_str	lnc-DTWD1-7;lnc-DTWD1-7;lnc-DTWD1-7;lnc-DTWD1-7	350;350;350;350	e-LNC;e-LNC;e-LNC;e-LNC	ENST00000560479;lnc-DTWD1-7:4;lnc-DTWD1-7:3;ENST00000284509;lnc-DTWD1-7:1;ENST00000559829;ENST00000558203;ENST00000559726;lnc-DTWD1-7:2;ENST00000558906;ENST00000557955	ENS_v93	ATP8B4;ATP8B4;ATP8B4;ATP8B4;ATP8B4;ATP8B4;ATP8B4;ATP8B4;ATP8B4;ATP8B4;ATP8B4	Coding;Coding;Coding;Coding;Coding;Coding;Coding;Coding;Coding;Coding;Coding	NHLF		NHLF=unk	NHLF=unk	NHLF=lnc-DTWD1-7:3;lnc-DTWD1-7:4;lnc-DTWD1-7:2;lnc-DTWD1-7:1	NHLF=lnc-DTWD1-7;lnc-DTWD1-7;lnc-DTWD1-7;lnc-DTWD1-7	NHLF=e-LNC;e-LNC;e-LNC;e-LNC
cg05542967	0.633465	0.000434647	0.0101196	Hyper	Promoter	chr2	S.Shelve	234667988				unk	unk	unk	unk	unk	ENST00000482026;ENST00000344644;ENST00000373450;ENST00000484784;ENST00000373414;ENST00000446481;ENST00000354728;ENST00000406651;ENST00000373409;ENST00000373426;ENST00000373424;ENST00000373445;ENST00000450233;ENST00000305139	ENS_v93	UGT1A6;UGT1A6;UGT1A6;UGT1A6;UGT1A6;UGT1A6;UGT1A6;UGT1A6;UGT1A6;UGT1A6;UGT1A6;UGT1A6;UGT1A6;UGT1A6	Coding;Coding;Coding;Coding;Coding;Coding;Coding;Coding;Coding;Coding;Coding;Coding;Coding;Coding		HEPG2			HEPG2=unk	HEPG2=unk	HEPG2=unk
cg27162286	0.633431	1.86063e-06	0.000437286	Hyper	Enhancer	chr12	Open.Sea	106340524	unk	unk	unk		LNCi_v5.2_str				lnc-NUAK1-3:1;lnc-NUAK1-3:2	LNCi_v5.2_str	lnc-NUAK1-3;lnc-NUAK1-3	e-LNC;e-LNC	K562		K562=unk	K562=unk
cg25164391	0.633396	1.46461e-06	0.000386272	Hyper	Gene body	chr20	S.Shore	37275686					ENS_v93				ENST00000243967;ENST00000373346;ENST00000373345	ENS_v93	ARHGAP40;ARHGAP40;ARHGAP40	Coding;Coding;Coding
cg22541359	0.633198	3.87291e-06	0.000630778	Hyper	Gene body	chr10	Open.Sea	56368280					ENS_v93				lnc-MTRNR2L5-4:1;lnc-MTRNR2L5-4:2;ENST00000613346;ENST00000448885;ENST00000622048;ENST00000320301;ENST00000395445;ENST00000395446;ENST00000395440;ENST00000395442;ENST00000616114;ENST00000613657;ENST00000617271;ENST00000414367;ENST00000373965;ENST00000621708;ENST00000458638;ENST00000612394;ENST00000414778;ENST00000395438;ENST00000644397;ENST00000437009;ENST00000495484;ENST00000395433;ENST000003954…	ENS_v93	PCDH15;PCDH15;PCDH15;PCDH15;PCDH15;PCDH15;PCDH15;PCDH15;PCDH15;PCDH15;PCDH15;PCDH15;PCDH15;PCDH15;PCDH15;PCDH15;PCDH15;PCDH15;PCDH15;PCDH15;PCDH15;PCDH15;PCDH15;PCDH15;PCDH15;PCDH15;PCDH15;PCDH15;PCDH15;PCDH15;PCDH15;PCDH15;PCDH15	Coding;Coding;Coding;Coding;Coding;Coding;Coding;Coding;Coding;Coding;Coding;Coding;Coding;Coding;Coding;Coding;Coding;Coding;Coding;Coding;Coding;Coding;Coding;Coding;Coding;Coding;Coding;Coding;Coding;Coding;Coding;Coding;Coding
cg09459581	0.633164	0.000151884	0.00526538	Hyper	Gene body	chr2	Open.Sea	173685275					ENS_v93				ENST00000484331;ENST00000397081;ENST00000409036	ENS_v93	RAPGEF4;RAPGEF4;RAPGEF4	Coding;Coding;Coding
cg23961336	0.633164	1.34282e-07	0.000158371	Hyper	Enhancer	chr5	Open.Sea	55309446	ENST00000545714	EnhAtlas	Deprecated		ENS_v93				ENST00000645512	ENS_v93	AC008892.1	e-LNC	HEPG2;K562		K562=unk /// HEPG2=ENST00000545714	K562=unk /// HEPG2=Deprecated
cg26213943	0.633156	2.62253e-06	0.000517505	Hyper	Gene body	chr7	Open.Sea	87858572					ENS_v93				lnc-ADAM22-2:21;lnc-ADAM22-2:2	LNCi_v5.2_str/ENS_v93	lnc-ADAM22-2;lnc-ADAM22-2	p-LNC;p-LNC
cg24047759	0.633132	1.62908e-05	0.00138682	Hyper	Enhancer	chr7	Open.Sea	37067111	unk	unk	unk		unk				ENST00000310758;ENST00000472359;ENST00000420636;ENST00000448602;ENST00000442504	ENS_v93	ELMO1;ELMO1;ELMO1;ELMO1;ELMO1	Coding;Coding;Coding;Coding;Coding	GM12878		GM12878=unk	GM12878=unk
cg20880312	0.633119	4.37669e-05	0.00247861	Hyper	Gene body	chr18	Open.Sea	12102286					ENS_v93				ENST00000587848;ENST00000588055;lnc-MPPE1-3:2	LNCi_v5.2_str	lnc-MPPE1-3;lnc-MPPE1-3;lnc-MPPE1-3	unk-LNC;unk-LNC;unk-LNC
cg22258117	0.633103	5.52102e-05	0.0028455	Hyper	Promoter	chr2	S.Shore	127783468				lnc-TEX51-2:4;lnc-TEX51-2:6;lnc-TEX51-2:1;lnc-TEX51-2:3;lnc-TEX51-2:2;ENST00000564121;lnc-BIN1-1:1	LNCi_v5.2_str;LNCi_v5.2_str;LNCi_v5.2_str;LNCi_v5.2_str;LNCi_v5.2_str;ENS_v93;LNCi_v5.2_str/ENS_v93	lnc-TEX51-2;lnc-TEX51-2;lnc-TEX51-2;lnc-TEX51-2;lnc-TEX51-2;AC012508.1;lnc-BIN1-1	980;682;980;980;980;681;-169	unk-LNC;p-LNC;unk-LNC;unk-LNC;unk-LNC;p-LNC;p-LNC	lnc-TEX51-2:4;lnc-TEX51-2:6;lnc-TEX51-2:1;lnc-TEX51-2:3;lnc-TEX51-2:2;ENST00000564121	ENS_v93	AC012508.1;AC012508.1;AC012508.1;AC012508.1;AC012508.1;AC012508.1	p-LNC;p-LNC;p-LNC;p-LNC;p-LNC;p-LNC		H1HESC;NHEK;HUVEC;HMEC;HSMM;NHLF;GM12878			HUVEC=lnc-TEX51-2:1;lnc-TEX51-2:6;lnc-TEX51-2:3;ENST00000564121;lnc-TEX51-2:2;lnc-BIN1-1:1;lnc-TEX51-2:4 /// NHEK=lnc-TEX51-2:6;lnc-BIN1-1:1;ENST00000564121 /// HMEC=lnc-BIN1-1:1;lnc-TEX51-2:6;ENST00000564121 /// HSMM=ENST00000564121;lnc-TEX51-2:6;lnc-BIN1-1:1 /// H1HESC=lnc-BIN1-1:1;lnc-TEX51-2:3;lnc-TEX51-2:2;lnc-TEX51-2:4;lnc-TEX51-2:6;ENST00000564121;lnc-TEX51-2:1 /// GM12878=lnc-BIN1-1:1 ///…	HUVEC=lnc-TEX51-2;lnc-TEX51-2;lnc-TEX51-2;AC012508.1;lnc-TEX51-2;lnc-BIN1-1;lnc-TEX51-2 /// NHEK=lnc-TEX51-2;lnc-BIN1-1;AC012508.1 /// HMEC=lnc-BIN1-1;lnc-TEX51-2;AC012508.1 /// HSMM=AC012508.1;lnc-TEX51-2;lnc-BIN1-1 /// H1HESC=lnc-BIN1-1;lnc-TEX51-2;lnc-TEX51-2;lnc-TEX51-2;lnc-TEX51-2;AC012508.1;lnc-TEX51-2 /// GM12878=lnc-BIN1-1 /// NHLF=AC012508.1;lnc-BIN1-1;lnc-TEX51-2	HUVEC=unk-LNC;p-LNC;unk-LNC;p-LNC;unk-LNC;p-LNC;unk-LNC /// NHEK=p-LNC;p-LNC;p-LNC /// HMEC=p-LNC;p-LNC;p-LNC /// HSMM=p-LNC;p-LNC;p-LNC /// H1HESC=p-LNC;unk-LNC;unk-LNC;unk-LNC;p-LNC;p-LNC;unk-LNC /// GM12878=p-LNC /// NHLF=p-LNC;p-LNC;p-LNC
cg05293462	0.633032	0.000123636	0.00463695	Hyper	Intergenic	chr21	Open.Sea	40904160					ENS_v93					ENS_v93
cg17509306	0.633023	0.000510753	0.0111807	Hyper	Enhancer	chr7	Open.Sea	93575785	ENST00000411955;ENST00000318238	ENS_v93;ENS_v93;ENS_v93	SAMD9L;SAMD9L;SAMD9L		ENS_v93					ENS_v93			HSMM;HUVEC;K562		K562=unk /// HUVEC=ENST00000411955;ENST00000318238 /// HSMM=unk	K562=unk /// HUVEC=SAMD9L;SAMD9L /// HSMM=unk
cg23201059	0.632795	0.00447722	0.0436384	Hyper	Gene body	chr8	Open.Sea	91322832					ENS_v93				LINC00534:5;LINC00534:4;LINC00534:1;LINC00534:3;LINC00534:2	LNCi_v5.2_str/ENS_v93	LINC00534;LINC00534;LINC00534;LINC00534;LINC00534	p-LNC;p-LNC;p-LNC;p-LNC;p-LNC
[truncated: 46,424 more rows]
