# Supplementary material for: Methylglyoxal: a novel upstream regulator of DNA methylation
Source: J Exp Clin Cancer Res. 2023 Mar 31;42:78. doi: 10.1186/s13046-023-02637-w (PMC10064647; doi:10.1186/s13046-023-02637-w)
Supplement: Supplementary file 1 — Additional file 1. [file 13046_2023_2637_MOESM1_ESM.zip › Data S2.xlsx]

## Sheet: Sheet1
Data S2. GSEA pathway analysis results
*OG-I = Oncogene-Inhibited; TSG-A = Tumor Suppressor Gene-Activated
Green colored rows are the non-redundant representative signatures that are displayed in Figure 1D.
Associated_Gene_of_Signature	MGsigDB_original_name	Weblink	NES	FDR_qval	Signature_Anti-Oncogenic_category	Sign_NAME_withVersion	Signature_Bioprocess_category
ALK	ALK_DN.V1_UP	http://www.broadinstitute.org/gsea/msigdb/cards/ALK_DN.V1_UP	1.36492	0.0183192	OG-I	ALK	Kinase Signalling / Response to Growth Factors
ATF2	ATF2_S_UP.V1_DN	http://www.broadinstitute.org/gsea/msigdb/cards/ATF2_S_UP.V1_DN	1.65151	0.00189	OG-I	ATF2_V1	Epigenetic Regulators
ATF2	ATF2_UP.V1_DN	http://www.broadinstitute.org/gsea/msigdb/cards/ATF2_UP.V1_DN	1.51422	0.00419231	OG-I	ATF2_V2	Epigenetic Regulators
BCAT	BCAT.100_UP.V1_DN	http://www.broadinstitute.org/gsea/msigdb/cards/BCAT.100_UP.V1_DN	1.63622	0.00212833	OG-I	BCAT_V2	Kinase Signalling / Response to Growth Factors
BCAT	BCAT_BILD_ET_AL_DN	http://www.broadinstitute.org/gsea/msigdb/cards/BCAT_BILD_ET_AL_DN	1.70552	0.00162608	OG-I	BCAT_V1	Kinase Signalling / Response to Growth Factors
BMI1	BMI1_DN.V1_UP	http://www.broadinstitute.org/gsea/msigdb/cards/BMI1_DN.V1_UP	1.75685	0.00114864	OG-I	BMI1_V2	Epigenetic Regulators
BMI1	BMI1_DN_MEL18_DN.V1_UP	http://www.broadinstitute.org/gsea/msigdb/cards/BMI1_DN_MEL18_DN.V1_UP	1.87206	0.00100385	OG-I	BMI1_V1	Epigenetic Regulators
CSR	CSR_LATE_UP.V1_DN	http://www.broadinstitute.org/gsea/msigdb/cards/CSR_LATE_UP.V1_DN	1.57439	0.00266076	OG-I	CSR	Cell Cycle Modulators
CYCLIN	CYCLIN_D1_UP.V1_DN	http://www.broadinstitute.org/gsea/msigdb/cards/CYCLIN_D1_UP.V1_DN	1.43851	0.00858512	OG-I	CYCLIN	Cell Cycle Modulators
E2F1	E2F1_UP.V1_DN	http://www.broadinstitute.org/gsea/msigdb/cards/E2F1_UP.V1_DN	1.72654	0.00146351	OG-I	E2F1	Cell Cycle Modulators
E2F3	E2F3_UP.V1_DN	http://www.broadinstitute.org/gsea/msigdb/cards/E2F3_UP.V1_DN	1.37349	0.0169437	OG-I	E2F3	Cell Cycle Modulators
EGFR	EGFR_UP.V1_DN	http://www.broadinstitute.org/gsea/msigdb/cards/EGFR_UP.V1_DN	1.40199	0.0119568	OG-I	EGFR	Kinase Signalling / Response to Growth Factors
EIF4E	EIF4E_DN	http://www.broadinstitute.org/gsea/msigdb/cards/EIF4E_DN	1.54321	0.00330152	OG-I	EIF4E	RNA process / Translation Regulation
ERB2	ERB2_UP.V1_DN	http://www.broadinstitute.org/gsea/msigdb/cards/ERB2_UP.V1_DN	1.53241	0.00362732	OG-I	ERB2_V2
GLI1	GLI1_UP.V1_DN	http://www.broadinstitute.org/gsea/msigdb/cards/GLI1_UP.V1_DN	1.61654	0.00207323	OG-I	GLI1	Cellular Differentiation
HOXA9	HOXA9_DN.V1_UP	http://www.broadinstitute.org/gsea/msigdb/cards/HOXA9_DN.V1_UP	1.41848	0.0102609	OG-I	HOXA9	Cellular Differentiation
IL2	IL2_UP.V1_DN	http://www.broadinstitute.org/gsea/msigdb/cards/IL2_UP.V1_DN	1.4612	0.00650636	OG-I	IL2	Immune Response / Cytokine Signalling
IL21	IL21_UP.V1_DN	http://www.broadinstitute.org/gsea/msigdb/cards/IL21_UP.V1_DN	1.4354	0.00891257	OG-I	IL21	Immune Response / Cytokine Signalling
JAK2	JAK2_DN.V1_UP	http://www.broadinstitute.org/gsea/msigdb/cards/JAK2_DN.V1_UP	1.49014	0.00499112	OG-I	JAK2	Kinase Signalling / Response to Growth Factors
JNK	JNK_DN.V1_UP	http://www.broadinstitute.org/gsea/msigdb/cards/JNK_DN.V1_UP	1.59035	0.0023776	OG-I	JNK	Kinase Signalling / Response to Growth Factors
KRAS	KRAS.600_UP.V1_DN	http://www.broadinstitute.org/gsea/msigdb/cards/KRAS.600_UP.V1_DN	1.29485	0.0419975	OG-I	KRAS_V5	Kinase Signalling / Response to Growth Factors
KRAS	KRAS.AMP.LUNG_UP.V1_DN	http://www.broadinstitute.org/gsea/msigdb/cards/KRAS.AMP.LUNG_UP.V1_DN	1.46754	0.00602905	OG-I	KRAS_V1	Kinase Signalling / Response to Growth Factors
KRAS	KRAS.BREAST_UP.V1_DN	http://www.broadinstitute.org/gsea/msigdb/cards/KRAS.BREAST_UP.V1_DN	1.30483	0.0372135	OG-I	KRAS_V4	Kinase Signalling / Response to Growth Factors
KRAS	KRAS.DF.V1_DN	http://www.broadinstitute.org/gsea/msigdb/cards/KRAS.DF.V1_DN	1.31277	0.0343274	OG-I	KRAS_V3	Kinase Signalling / Response to Growth Factors
KRAS	KRAS.LUNG.BREAST_UP.V1_DN	http://www.broadinstitute.org/gsea/msigdb/cards/KRAS.LUNG.BREAST_UP.V1_DN	1.29021	0.0443581	OG-I	KRAS_V6	Kinase Signalling / Response to Growth Factors
KRAS	KRAS.PROSTATE_UP.V1_DN	http://www.broadinstitute.org/gsea/msigdb/cards/KRAS.PROSTATE_UP.V1_DN	1.33772	0.0253755	OG-I	KRAS_V2	Kinase Signalling / Response to Growth Factors
LEF1	LEF1_UP.V1_DN	http://www.broadinstitute.org/gsea/msigdb/cards/LEF1_UP.V1_DN	1.31066	0.0351125	OG-I	LEF1	Kinase Signalling / Response to Growth Factors
LTE2	LTE2_UP.V1_DN	http://www.broadinstitute.org/gsea/msigdb/cards/LTE2_UP.V1_DN	1.60926	0.00207053	OG-I	LTE2	Kinase Signalling / Response to Growth Factors
MEK	MEK_UP.V1_DN	http://www.broadinstitute.org/gsea/msigdb/cards/MEK_UP.V1_DN	1.57733	0.00260877	OG-I	MEK	Kinase Signalling / Response to Growth Factors
MEL18	MEL18_DN.V1_UP	http://www.broadinstitute.org/gsea/msigdb/cards/MEL18_DN.V1_UP	1.64122	0.00197764	OG-I	MEL18	Epigenetic Regulators
MTOR	MTOR_UP.V1_DN	http://www.broadinstitute.org/gsea/msigdb/cards/MTOR_UP.V1_DN	1.40254	0.0119645	OG-I	MTOR_V1	Kinase Signalling / Response to Growth Factors
MTOR	MTOR_UP.N4.V1_DN	http://www.broadinstitute.org/gsea/msigdb/cards/MTOR_UP.N4.V1_DN	1.39391	0.0131429	OG-I	MTOR_V2	Kinase Signalling / Response to Growth Factors
MYC	MYC_UP.V1_DN	http://www.broadinstitute.org/gsea/msigdb/cards/MYC_UP.V1_DN	1.35697	0.020102	OG-I	MYC	Kinase Signalling / Response to Growth Factors
PDGF	PDGF_ERK_DN.V1_UP	http://www.broadinstitute.org/gsea/msigdb/cards/PDGF_ERK_DN.V1_UP	1.51371	0.00417432	OG-I	PDGF_V2	Kinase Signalling / Response to Growth Factors
PDGF	PDGF_UP.V1_DN	http://www.broadinstitute.org/gsea/msigdb/cards/PDGF_UP.V1_DN	1.62831	0.00215038	OG-I	PDGF_V1	Kinase Signalling / Response to Growth Factors
PIGF	PIGF_UP.V1_DN	http://www.broadinstitute.org/gsea/msigdb/cards/PIGF_UP.V1_DN	1.3683	0.0179471	OG-I	PIGF	RNA process / Translation Regulation
PKCA	PKCA_DN.V1_UP	http://www.broadinstitute.org/gsea/msigdb/cards/PKCA_DN.V1_UP	1.30524	0.0372628	OG-I	PKCA	Kinase Signalling / Response to Growth Factors
PRC1	PRC1_BMI_UP.V1_DN	http://www.broadinstitute.org/gsea/msigdb/cards/PRC1_BMI_UP.V1_DN	1.59613	0.00231958	OG-I	PRC1	Epigenetic Regulators
PRC2	PRC2_EED_UP.V1_DN	http://www.broadinstitute.org/gsea/msigdb/cards/PRC2_EED_UP.V1_DN	1.51491	0.00424625	OG-I	PRC2_V1	Epigenetic Regulators
PRC2	PRC2_EZH2_UP.V1_DN	http://www.broadinstitute.org/gsea/msigdb/cards/PRC2_EZH2_UP.V1_DN	1.34478	0.0232268	OG-I	PRC2_V3	Epigenetic Regulators
PRC2	PRC2_SUZ12_UP.V1_DN	http://www.broadinstitute.org/gsea/msigdb/cards/PRC2_SUZ12_UP.V1_DN	1.4682	0.00601701	OG-I	PRC2_V2	Epigenetic Regulators
RAF	RAF_UP.V1_DN	http://www.broadinstitute.org/gsea/msigdb/cards/RAF_UP.V1_DN	1.45295	0.00717222	OG-I	RAF	Kinase Signalling / Response to Growth Factors
RELA	RELA_DN.V1_UP	http://www.broadinstitute.org/gsea/msigdb/cards/RELA_DN.V1_UP	1.31574	0.0332459	OG-I	RELA	Kinase Signalling / Response to Growth Factors
RPS14	RPS14_DN.V1_UP	http://www.broadinstitute.org/gsea/msigdb/cards/RPS14_DN.V1_UP	1.65647	0.00188421	OG-I	RPS14	Cell Cycle Modulators
SRC	SRC_UP.V1_DN	http://www.broadinstitute.org/gsea/msigdb/cards/SRC_UP.V1_DN	1.66974	0.00172895	OG-I	SRC	Kinase Signalling / Response to Growth Factors
STK33	STK33_NOMO_UP	http://www.broadinstitute.org/gsea/msigdb/cards/STK33_NOMO_UP	1.68503	0.00176342	OG-I	STK33_V2	Kinase Signalling / Response to Growth Factors
STK33	STK33_SKM_UP	http://www.broadinstitute.org/gsea/msigdb/cards/STK33_SKM_UP	1.63184	0.00205071	OG-I	STK33_V3	Kinase Signalling / Response to Growth Factors
STK33	STK33_UP	http://www.broadinstitute.org/gsea/msigdb/cards/STK33_UP	1.75424	0.00100506	OG-I	STK33_V1	Kinase Signalling / Response to Growth Factors
TBK1	TBK1.DF_UP	http://www.broadinstitute.org/gsea/msigdb/cards/TBK1.DF_UP	1.48485	0.00522256	OG-I	TBK1_V2	Kinase Signalling / Response to Growth Factors
TBK1	TBK1.DN.48HRS_UP	http://www.broadinstitute.org/gsea/msigdb/cards/TBK1.DN.48HRS_UP	1.58035	0.00256708	OG-I	TBK1_V1	Kinase Signalling / Response to Growth Factors
TGFB	TGFB_UP.V1_DN	http://www.broadinstitute.org/gsea/msigdb/cards/TGFB_UP.V1_DN	1.4119	0.0108574	OG-I	TGFB	Kinase Signalling / Response to Growth Factors
VEGF	VEGF_A_UP.V1_DN	http://www.broadinstitute.org/gsea/msigdb/cards/VEGF_A_UP.V1_DN	1.52764	0.00381151	OG-I	VEGF	Cell Cycle Modulators
WNT	WNT_UP.V1_DN	http://www.broadinstitute.org/gsea/msigdb/cards/WNT_UP.V1_DN	1.53794	0.0035125	OG-I	WNT	Kinase Signalling / Response to Growth Factors
ATM	ATM_DN.V1_DN	http://www.broadinstitute.org/gsea/msigdb/cards/ATM_DN.V1_DN	1.47377	0.00576078	TSG-A	ATM	Cell Cycle Modulators
CAMP	CAMP_UP.V1_UP	http://www.broadinstitute.org/gsea/msigdb/cards/CAMP_UP.V1_UP	1.50316	0.0046714	TSG-A	CAMP	Kinase Signalling / Response to Growth Factors
CTIP	CTIP_DN.V1_DN	http://www.broadinstitute.org/gsea/msigdb/cards/CTIP_DN.V1_DN	1.42924	0.00932134	TSG-A	CTIP	Cell Cycle Modulators
DCA	DCA_UP.V1_UP	http://www.broadinstitute.org/gsea/msigdb/cards/DCA_UP.V1_UP	1.33167	0.0272873	TSG-A	DCA	Energy Metabolism / Oxidative Stress
ESC	ESC_J1_UP_EARLY.V1_UP	http://www.broadinstitute.org/gsea/msigdb/cards/ESC_J1_UP_EARLY.V1_UP	1.34362	0.0234041	TSG-A	ESC_V4	Cellular Differentiation
ESC	ESC_J1_UP_LATE.V1_UP	http://www.broadinstitute.org/gsea/msigdb/cards/ESC_J1_UP_LATE.V1_UP	1.57881	0.00262204	TSG-A	ESC_V2	Cellular Differentiation
ESC	ESC_V6.5_UP_EARLY.V1_UP	http://www.broadinstitute.org/gsea/msigdb/cards/ESC_V6.5_UP_EARLY.V1_UP	1.43933	0.00860095	TSG-A	ESC_V3	Cellular Differentiation
ESC	ESC_V6.5_UP_LATE.V1_UP	http://www.broadinstitute.org/gsea/msigdb/cards/ESC_V6.5_UP_LATE.V1_UP	1.61747	0.00213421	TSG-A	ESC_V1	Cellular Differentiation
NFE2L2	NFE2L2_DN.V2_DN	http://www.broadinstitute.org/gsea/msigdb/cards/NFE2L2.V2	1.49445	0.00487935	TSG-A	NFE2L2	Energy Metabolism / Oxidative Stress
P53	P53_DN.V1_DN	http://www.broadinstitute.org/gsea/msigdb/cards/P53_DN.V1_DN	1.66813	0.00174232	TSG-A	P53_V1	Cell Cycle Modulators
P53	P53_DN.V2_DN	http://www.broadinstitute.org/gsea/msigdb/cards/P53_DN.V2_DN	1.36565	0.0183038	TSG-A	P53_V2	Cell Cycle Modulators
PTEN	PTEN_DN.V1_DN	http://www.broadinstitute.org/gsea/msigdb/cards/PTEN_DN.V1_DN	1.41389	0.0107155	TSG-A	PTEN_V1	Cell Cycle Modulators
PTEN	PTEN_DN.V2_DN	http://www.broadinstitute.org/gsea/msigdb/cards/PTEN_DN.V2_DN	1.38133	0.0154114	TSG-A	PTEN_V2	Cell Cycle Modulators
RB	RB_DN.V1_DN	http://www.broadinstitute.org/gsea/msigdb/cards/RB_DN.V1_DN	1.85041	0.000753	TSG-A	RB_V1	Cell Cycle Modulators
RB	RB_P107_DN.V1_DN	http://www.broadinstitute.org/gsea/msigdb/cards/RB_P107_DN.V1_DN	1.43346	0.00902778	TSG-A	RB_V4	Cell Cycle Modulators
RB	RB_P130_DN.V1_DN	http://www.broadinstitute.org/gsea/msigdb/cards/RB_P130_DN.V1_DN	1.52784	0.00387723	TSG-A	RB_V3	Cell Cycle Modulators
SNF5	SNF5_DN.V1_DN	http://www.broadinstitute.org/gsea/msigdb/cards/SNF5_DN.V1_DN	1.75412	0.000893	TSG-A	SNF5	Epigenetic Regulators
