# Supplementary material for: Methylglyoxal: a novel upstream regulator of DNA methylation
Source: J Exp Clin Cancer Res. 2023 Mar 31;42:78. doi: 10.1186/s13046-023-02637-w (PMC10064647; doi:10.1186/s13046-023-02637-w)
Supplement: Supplementary file 1 — Additional file 1. [file 13046_2023_2637_MOESM1_ESM.zip › Data S3.xlsx]

## Sheet: Table
Data S3. Hypermethylated and down expressed genes
HGNC_Gene_Symbol	Gene_description	Transcript_id	Log2fold_change(Beta-value)	FDR	#_Promoter_Up	#_Enhancer_Up	Mean_dbeta_Promoter_Up	Mean_dbeta_Enhancer_Up
SYPL1	synaptophysin like 1 [Source:HGNC Symbol;Acc:HGNC:11507]	ENSG00000008282	-0.471019	0.00206135	1/17	3/25	0.48999023285	0.344464021095
SERPINB1	serpin family B member 1 [Source:HGNC Symbol;Acc:HGNC:3311]	ENSG00000021355	-1.22947	5.63461e-10	1/17	7/38	0.319198716521	0.412102786083
RIPOR1	RHO family interacting cell polarization regulator 1 [Source:HGNC Symbol;Acc:HGNC:25836]	ENSG00000039523	-0.281073	0.0361546	3/32	2/40	0.373395974504	0.27741516065
RAB27B	RAB27B, member RAS oncogene family [Source:HGNC Symbol;Acc:HGNC:9767]	ENSG00000041353	-1.76588	0.000203442	2/16	0/2	0.467408156403	0
RETSAT	retinol saturase [Source:HGNC Symbol;Acc:HGNC:25991]	ENSG00000042445	-0.503512	0.000277553	1/20	0/14	0.405245774383	0
CLPTM1L	CLPTM1 like [Source:HGNC Symbol;Acc:HGNC:24308]	ENSG00000049656	-0.490813	7.27626e-07	1/13	3/39	0.489028680529	0.377821631315
FNIP2	folliculin interacting protein 2 [Source:HGNC Symbol;Acc:HGNC:29280]	ENSG00000052795	-0.418826	0.0399199	2/11	0/20	0.48381183607	0
LAMA3	laminin subunit alpha 3 [Source:HGNC Symbol;Acc:HGNC:6483]	ENSG00000053747	-0.485878	0.00378681	2/20	1/14	0.424475933599	0.519584332849
YIPF1	Yip1 domain family member 1 [Source:HGNC Symbol;Acc:HGNC:25231]	ENSG00000058799	-0.897983	0.000946313	1/11	5/31	0.256247552663	0.275187860516
SNX24	sorting nexin 24 [Source:HGNC Symbol;Acc:HGNC:21533]	ENSG00000064652	-0.416707	0.0344511	1/20	5/36	0.375766462722	0.370631176929
ABCA7	ATP binding cassette subfamily A member 7 [Source:HGNC Symbol;Acc:HGNC:37]	ENSG00000064687	-0.959053	0.00396145	4/38	5/32	0.303198145462	0.308739943589
IPO5	importin 5 [Source:HGNC Symbol;Acc:HGNC:6402]	ENSG00000065150	-1.45715	6.59748e-24	1/11	3/51	0.491744325263	0.360591067995
FECH	ferrochelatase [Source:HGNC Symbol;Acc:HGNC:3647]	ENSG00000066926	-0.656116	0.0299922	1/10	0/16	0.614604907056	0
TGFBR3	transforming growth factor beta receptor 3 [Source:HGNC Symbol;Acc:HGNC:11774]	ENSG00000069702	-0.569947	0.0212964	1/45	1/23	0.243297853906	0.321011168488
CLTCL1	clathrin heavy chain like 1 [Source:HGNC Symbol;Acc:HGNC:2093]	ENSG00000070371	-0.46888	0.0295356	4/12	0/0	0.402675057943	0
FSTL3	follistatin like 3 [Source:HGNC Symbol;Acc:HGNC:3973]	ENSG00000070404	-1.13671	9.73728e-05	1/13	1/16	0.310339507833	0.397295358259
CRMP1	collapsin response mediator protein 1 [Source:HGNC Symbol;Acc:HGNC:2365]	ENSG00000072832	-1.02166	0.00049412	5/29	0/2	0.279158486819	0
EVC	EvC ciliary complex subunit 1 [Source:HGNC Symbol;Acc:HGNC:3497]	ENSG00000072840	-0.718477	0.0020143	3/14	0/0	0.367223075007	0
PICALM	phosphatidylinositol binding clathrin assembly protein [Source:HGNC Symbol;Acc:HGNC:15514]	ENSG00000073921	-0.205396	0.00611083	1/24	3/51	0.593930748668	0.487162230229
MGLL	monoglyceride lipase [Source:HGNC Symbol;Acc:HGNC:17038]	ENSG00000074416	-0.770517	0.00164682	1/27	14/74	0.515163945116	0.403197960919
MOCOS	molybdenum cofactor sulfurase [Source:HGNC Symbol;Acc:HGNC:18234]	ENSG00000075643	-0.764193	0.0136965	1/16	0/25	0.358757406158	0
ANKRD13A	ankyrin repeat domain 13A [Source:HGNC Symbol;Acc:HGNC:21268]	ENSG00000076513	-0.517941	0.00247581	2/32	9/64	0.437874738704	0.375264227043
TRAF4	TNF receptor associated factor 4 [Source:HGNC Symbol;Acc:HGNC:12034]	ENSG00000076604	-0.429257	0.000882442	2/20	1/13	0.320696072669	0.316386297386
NT5C2	5'-nucleotidase, cytosolic II [Source:HGNC Symbol;Acc:HGNC:8022]	ENSG00000076685	-0.649466	2.16215e-07	1/14	0/13	0.384961793338	0
MCAM	melanoma cell adhesion molecule [Source:HGNC Symbol;Acc:HGNC:6934]	ENSG00000076706	-0.710427	2.62642e-06	3/35	4/38	0.328434258769	0.269956116047
STXBP2	syntaxin binding protein 2 [Source:HGNC Symbol;Acc:HGNC:11445]	ENSG00000076944	-0.471452	0.0181468	1/16	1/15	0.237963630839	0.381609302564
NFKB2	nuclear factor kappa B subunit 2 [Source:HGNC Symbol;Acc:HGNC:7795]	ENSG00000077150	-0.490138	0.00122772	1/32	1/17	0.322774458002	0.265151572748
SAR1A	secretion associated Ras related GTPase 1A [Source:HGNC Symbol;Acc:HGNC:10534]	ENSG00000079332	-0.311592	0.0142939	1/16	3/43	0.222895855216	0.26729156272
STARD7	StAR related lipid transfer domain containing 7 [Source:HGNC Symbol;Acc:HGNC:18063]	ENSG00000084090	-0.348322	0.000704697	1/24	1/11	0.695741673495	0.741966430494
SEH1L	SEH1 like nucleoporin [Source:HGNC Symbol;Acc:HGNC:30379]	ENSG00000085415	-0.453134	0.00851503	1/9	1/12	0.268972399272	0.45929356363
AKR1B1	aldo-keto reductase family 1 member B [Source:HGNC Symbol;Acc:HGNC:381]	ENSG00000085662	-0.504622	0.000111419	1/22	3/18	0.556654327358	0.375524830726
HSD17B2	hydroxysteroid 17-beta dehydrogenase 2 [Source:HGNC Symbol;Acc:HGNC:5211]	ENSG00000086696	-1.83149	0.013525	1/10	5/32	0.334901599239	0.551542149332
DOCK9	dedicator of cytokinesis 9 [Source:HGNC Symbol;Acc:HGNC:14132]	ENSG00000088387	-0.692099	3.18127e-07	1/22	10/84	0.214224262068	0.478095088894
PITPNM3	PITPNM family member 3 [Source:HGNC Symbol;Acc:HGNC:21043]	ENSG00000091622	-1.24478	0.00117281	1/16	1/11	0.299544789987	0.275385708297
EZR	ezrin [Source:HGNC Symbol;Acc:HGNC:12691]	ENSG00000092820	-0.305282	0.00516787	1/20	7/55	0.424994412552	0.386963026223
MISP	mitotic spindle positioning [Source:HGNC Symbol;Acc:HGNC:27000]	ENSG00000099812	-1.71582	3.32165e-05	2/5	0/11	0.258220049202	0
CSF2RB	colony stimulating factor 2 receptor beta common subunit [Source:HGNC Symbol;Acc:HGNC:2436]	ENSG00000100368	-3.40846	0.00456389	3/3	5/24	0.458063240076	0.381307816476
CERK	ceramide kinase [Source:HGNC Symbol;Acc:HGNC:19256]	ENSG00000100422	-0.447289	0.0178991	1/9	3/19	0.2425837514	0.249841415378
VTI1B	vesicle transport through interaction with t-SNAREs 1B [Source:HGNC Symbol;Acc:HGNC:17793]	ENSG00000100568	-0.335976	0.023014	1/15	1/42	0.288622493773	0.37251636605
JAG1	jagged 1 [Source:HGNC Symbol;Acc:HGNC:6188]	ENSG00000101384	-0.397522	0.000199787	2/27	7/82	0.428959628979	0.463638661486
SMAD7	SMAD family member 7 [Source:HGNC Symbol;Acc:HGNC:6773]	ENSG00000101665	-1.4131	0.00591157	3/41	1/21	0.320562789358	0.331785683071
RIOK3	RIO kinase 3 [Source:HGNC Symbol;Acc:HGNC:11451]	ENSG00000101782	-0.356755	0.0015708	1/13	1/22	0.441556594177	0.24496970181
NDFIP2	Nedd4 family interacting protein 2 [Source:HGNC Symbol;Acc:HGNC:18537]	ENSG00000102471	-0.789647	0.000128827	1/16	4/17	0.411364771509	0.59026693635
KLF5	Kruppel like factor 5 [Source:HGNC Symbol;Acc:HGNC:6349]	ENSG00000102554	-0.720424	0.00246723	2/25	12/44	0.650331782084	0.363310303631
VAC14	Vac14, PIKFYVE complex component [Source:HGNC Symbol;Acc:HGNC:25507]	ENSG00000103043	-0.243248	0.0399971	1/53	0/33	0.217443742847	0
LSR	lipolysis stimulated lipoprotein receptor [Source:HGNC Symbol;Acc:HGNC:29572]	ENSG00000105699	-0.628176	0.0458868	1/16	1/10	0.244637893428	0.536830579826
MTPN	myotrophin [Source:HGNC Symbol;Acc:HGNC:15667]	ENSG00000105887	-0.29613	0.0319763	1/10	5/32	0.347722380829	0.525203697749
DNAJB6	DnaJ heat shock protein family (Hsp40) member B6 [Source:HGNC Symbol;Acc:HGNC:14888]	ENSG00000105993	-0.278955	0.0218057	1/17	2/27	0.26782849061	0.293813341992
SNX8	sorting nexin 8 [Source:HGNC Symbol;Acc:HGNC:14972]	ENSG00000106266	-0.408986	0.0263982	2/37	3/37	0.61019655085	0.372833207143
TAF6	TATA-box binding protein associated factor 6 [Source:HGNC Symbol;Acc:HGNC:11540]	ENSG00000106290	-0.521167	0.00217692	1/26	2/30	0.218595071519	0.405376980596
CEP41	centrosomal protein 41 [Source:HGNC Symbol;Acc:HGNC:12370]	ENSG00000106477	-0.557436	0.00151472	1/17	3/21	0.24130951995	0.354517693697
RHEB	Ras homolog, mTORC1 binding [Source:HGNC Symbol;Acc:HGNC:10011]	ENSG00000106615	-0.538095	0.000188552	1/21	0/50	0.211322110783	0
SHOC2	SHOC2, leucine rich repeat scaffold protein [Source:HGNC Symbol;Acc:HGNC:15454]	ENSG00000108061	-0.531251	0.00384111	1/23	5/20	0.290336587581	0.325425544244
RNF43	ring finger protein 43 [Source:HGNC Symbol;Acc:HGNC:18505]	ENSG00000108375	-1.88482	0.00491384	1/15	1/22	0.618816758996	0.454444483073
TMEM104	transmembrane protein 104 [Source:HGNC Symbol;Acc:HGNC:25984]	ENSG00000109066	-0.391564	0.0189199	1/18	2/20	0.242550838905	0.356760164017
INPP4B	inositol polyphosphate-4-phosphatase type II B [Source:HGNC Symbol;Acc:HGNC:6075]	ENSG00000109452	-0.544166	0.0199975	1/22	0/0	0.371975542354	0
SCNN1A	sodium channel epithelial 1 alpha subunit [Source:HGNC Symbol;Acc:HGNC:10599]	ENSG00000111319	-1.70448	0.000345209	9/39	1/15	0.495230932046	0.230381223238
UST	uronyl 2-sulfotransferase [Source:HGNC Symbol;Acc:HGNC:17223]	ENSG00000111962	-1.05985	0.0076416	2/23	3/29	0.356445186212	0.324201438839
SLC39A7	solute carrier family 39 member 7 [Source:HGNC Symbol;Acc:HGNC:4927]	ENSG00000112473	-0.552529	0.00010594	3/53	3/38	0.296465879107	0.232320482324
CCND3	cyclin D3 [Source:HGNC Symbol;Acc:HGNC:1585]	ENSG00000112576	-0.766751	3.37651e-05	3/49	5/58	0.475781659006	0.472997006967
DUSP22	dual specificity phosphatase 22 [Source:HGNC Symbol;Acc:HGNC:16077]	ENSG00000112679	-0.867737	0.00458789	1/35	9/47	0.245337918019	0.354142378577
EXOC2	exocyst complex component 2 [Source:HGNC Symbol;Acc:HGNC:24968]	ENSG00000112685	-0.89452	0.00112387	1/9	1/8	0.221103115929	0.452178961207
WWC1	WW and C2 domain containing 1 [Source:HGNC Symbol;Acc:HGNC:29435]	ENSG00000113645	-1.06096	2.50752e-09	1/22	2/13	0.412794514637	0.461786463165
TNNC1	troponin C1, slow skeletal and cardiac type [Source:HGNC Symbol;Acc:HGNC:11943]	ENSG00000114854	-4.18837	0.0291461	3/18	0/3	0.331691154407	0
EFHD1	EF-hand domain family member D1 [Source:HGNC Symbol;Acc:HGNC:29556]	ENSG00000115468	-0.825139	0.0293574	4/30	0/16	0.249664911535	0
PASK	PAS domain containing serine/threonine kinase [Source:HGNC Symbol;Acc:HGNC:17270]	ENSG00000115687	-0.830951	0.0260895	3/44	1/13	0.392536096877	0.315834910245
DHCR24	24-dehydrocholesterol reductase [Source:HGNC Symbol;Acc:HGNC:2859]	ENSG00000116133	-0.293727	0.000435635	1/19	3/24	0.366895729249	0.419472152
SCAMP3	secretory carrier membrane protein 3 [Source:HGNC Symbol;Acc:HGNC:10565]	ENSG00000116521	-0.364892	0.00475691	1/20	4/23	0.284665302698	0.300382779438
FBXO2	F-box protein 2 [Source:HGNC Symbol;Acc:HGNC:13581]	ENSG00000116661	-1.99743	0.0164559	1/27	0/25	0.24133880451	0
LEPR	leptin receptor [Source:HGNC Symbol;Acc:HGNC:6554]	ENSG00000116678	-0.802745	0.000216739	1/27	0/13	0.284111978686	0
PRDX6	peroxiredoxin 6 [Source:HGNC Symbol;Acc:HGNC:16753]	ENSG00000117592	-0.248431	0.00751932	1/19	1/12	0.648770035748	0.250959758848
DENND1A	DENN domain containing 1A [Source:HGNC Symbol;Acc:HGNC:29324]	ENSG00000119522	-0.626806	0.0187655	1/9	6/27	0.490779536251	0.505718484458
KDSR	3-ketodihydrosphingosine reductase [Source:HGNC Symbol;Acc:HGNC:4021]	ENSG00000119537	-0.807105	0.00310371	1/17	5/24	0.295945205223	0.4190311107
C10orf88	chromosome 10 open reading frame 88 [Source:HGNC Symbol;Acc:HGNC:25822]	ENSG00000119965	-0.472294	0.00848178	1/16	2/14	0.279013888771	0.353700017597
GOT1	glutamic-oxaloacetic transaminase 1 [Source:HGNC Symbol;Acc:HGNC:4432]	ENSG00000120053	-0.319278	0.00356787	1/15	1/18	0.352036191748	0.352036191748
ECHDC2	enoyl-CoA hydratase domain containing 2 [Source:HGNC Symbol;Acc:HGNC:23408]	ENSG00000121310	-0.486394	0.0138141	2/35	0/4	0.267398882573	0
BICC1	BicC family RNA binding protein 1 [Source:HGNC Symbol;Acc:HGNC:19351]	ENSG00000122870	-0.927425	0.00121844	1/14	4/17	0.432730497856	0.399668454254
OPTN	optineurin [Source:HGNC Symbol;Acc:HGNC:17142]	ENSG00000123240	-0.237949	0.0182027	1/22	3/47	0.315786153976	0.493971460431
EXOSC9	exosome component 9 [Source:HGNC Symbol;Acc:HGNC:9137]	ENSG00000123737	-0.511183	0.00273225	2/19	0/6	0.369973698922	0
C4BPB	complement component 4 binding protein beta [Source:HGNC Symbol;Acc:HGNC:1328]	ENSG00000123843	-1.71126	1.32952e-13	3/9	1/10	0.305885133435	0.214538087248
TRERF1	transcriptional regulating factor 1 [Source:HGNC Symbol;Acc:HGNC:18273]	ENSG00000124496	-0.448534	0.0448674	1/12	3/56	0.210014530075	0.484907652562
WRNIP1	Werner helicase interacting protein 1 [Source:HGNC Symbol;Acc:HGNC:20876]	ENSG00000124535	-0.76015	0.00332829	1/26	15/95	0.295737995617	0.370765409666
RAB17	RAB17, member RAS oncogene family [Source:HGNC Symbol;Acc:HGNC:16523]	ENSG00000124839	-2.97844	0.000122883	5/25	5/14	0.440910869002	0.472324415522
SH2D3A	SH2 domain containing 3A [Source:HGNC Symbol;Acc:HGNC:16885]	ENSG00000125731	-0.805431	0.00103714	1/9	1/12	0.211235327413	0.205624856539
BMP2	bone morphogenetic protein 2 [Source:HGNC Symbol;Acc:HGNC:1069]	ENSG00000125845	-0.899189	0.0124856	1/17	3/22	0.215585162191	0.338135012539
TSPAN8	tetraspanin 8 [Source:HGNC Symbol;Acc:HGNC:11855]	ENSG00000127324	-1.99924	1.1227e-10	2/32	0/1	0.331647580892	0
LRRC61	leucine rich repeat containing 61 [Source:HGNC Symbol;Acc:HGNC:21704]	ENSG00000127399	-1.74401	2.86601e-05	2/23	1/7	0.286076978235	0.390982384663
AKAP9	A-kinase anchoring protein 9 [Source:HGNC Symbol;Acc:HGNC:379]	ENSG00000127914	-0.497768	0.00121439	1/13	0/4	0.323738472547	0
FLNC	filamin C [Source:HGNC Symbol;Acc:HGNC:3756]	ENSG00000128591	-0.861182	0.00309483	2/15	5/22	0.329504157817	0.429709839239
SLC44A2	solute carrier family 44 member 2 [Source:HGNC Symbol;Acc:HGNC:17292]	ENSG00000129353	-0.600551	1.36877e-06	3/20	0/16	0.324413349352	0
AP1M2	adaptor related protein complex 1 subunit mu 2 [Source:HGNC Symbol;Acc:HGNC:558]	ENSG00000129354	-0.721486	0.000299967	1/11	1/9	0.274014639475	0.419978720476
HIP1R	huntingtin interacting protein 1 related [Source:HGNC Symbol;Acc:HGNC:18415]	ENSG00000130787	-0.480134	0.0100098	2/30	3/40	0.243577347132	0.393198494466
PDLIM4	PDZ and LIM domain 4 [Source:HGNC Symbol;Acc:HGNC:16501]	ENSG00000131435	-0.409689	0.0428341	1/17	3/58	0.262161246615	0.282534972143
PSME3	proteasome activator subunit 3 [Source:HGNC Symbol;Acc:HGNC:9570]	ENSG00000131467	-0.368815	0.0047177	1/31	9/44	0.221318643058	0.460772620744
DIAPH1	diaphanous related formin 1 [Source:HGNC Symbol;Acc:HGNC:2876]	ENSG00000131504	-0.267302	0.000644196	2/41	1/8	0.328833671398	0.228290970032
EMILIN2	elastin microfibril interfacer 2 [Source:HGNC Symbol;Acc:HGNC:19881]	ENSG00000132205	-2.73736	0.0190634	4/25	3/22	0.3365621922	0.275612623398
VSTM2L	V-set and transmembrane domain containing 2 like [Source:HGNC Symbol;Acc:HGNC:16096]	ENSG00000132821	-1.53896	0.0108724	1/11	1/25	0.228947810661	0.261571551322
MYH10	myosin heavy chain 10 [Source:HGNC Symbol;Acc:HGNC:7568]	ENSG00000133026	-0.551937	0.0125657	2/21	3/13	0.257973186357	0.319206587493
AGAP3	ArfGAP with GTPase domain, ankyrin repeat and PH domain 3 [Source:HGNC Symbol;Acc:HGNC:16923]	ENSG00000133612	-0.448244	0.00316991	1/42	2/48	0.401257378167	0.313315256235
CABLES1	Cdk5 and Abl enzyme substrate 1 [Source:HGNC Symbol;Acc:HGNC:25097]	ENSG00000134508	-0.710916	0.00819895	2/26	1/19	0.295335426701	0.258443282311
FHOD3	formin homology 2 domain containing 3 [Source:HGNC Symbol;Acc:HGNC:26178]	ENSG00000134775	-1.29944	0.026508	1/9	1/15	0.2388338479	0.231758671547
ANXA1	annexin A1 [Source:HGNC Symbol;Acc:HGNC:533]	ENSG00000135046	-0.216645	0.00465914	1/4	1/5	0.207381447989	0.502719159927
PNPLA8	patatin like phospholipase domain containing 8 [Source:HGNC Symbol;Acc:HGNC:28900]	ENSG00000135241	-0.568662	0.0164559	1/32	10/29	0.337900621452	0.437887488817
MDFIC	MyoD family inhibitor domain containing [Source:HGNC Symbol;Acc:HGNC:28870]	ENSG00000135272	-0.374901	0.0047177	1/15	1/6	0.520234268779	0.321010539003
KRT7	keratin 7 [Source:HGNC Symbol;Acc:HGNC:6445]	ENSG00000135480	-0.678376	1.12587e-09	6/41	4/74	0.382137999041	0.284849251828
DYSF	dysferlin [Source:HGNC Symbol;Acc:HGNC:3097]	ENSG00000135636	-0.966431	0.0218745	1/25	1/14	0.234902913726	0.627647259511
FLNB	filamin B [Source:HGNC Symbol;Acc:HGNC:3755]	ENSG00000136068	-0.259507	5.43516e-06	3/19	8/98	0.38387754513	0.344534075167
LMO7	LIM domain 7 [Source:HGNC Symbol;Acc:HGNC:6646]	ENSG00000136153	-0.609381	3.45555e-09	2/24	2/35	0.384192393595	0.461732823485
SCRN1	secernin 1 [Source:HGNC Symbol;Acc:HGNC:22192]	ENSG00000136193	-0.376243	0.00345128	1/25	2/28	0.442144496286	0.220552887111
STAM	signal transducing adaptor molecule [Source:HGNC Symbol;Acc:HGNC:11357]	ENSG00000136738	-0.480482	0.000345209	1/18	1/35	0.343038744712	0.331040236246
FOXP4	forkhead box P4 [Source:HGNC Symbol;Acc:HGNC:20842]	ENSG00000137166	-0.619311	0.0216917	1/23	5/57	0.308109713551	0.319837600703
YIPF3	Yip1 domain family member 3 [Source:HGNC Symbol;Acc:HGNC:21023]	ENSG00000137207	-0.425849	0.000169363	1/20	5/57	0.244660156192	0.408196506331
TAF8	TATA-box binding protein associated factor 8 [Source:HGNC Symbol;Acc:HGNC:17300]	ENSG00000137413	-0.533246	0.00569882	1/23	5/47	0.277121867536	0.455044841544
CEP55	centrosomal protein 55 [Source:HGNC Symbol;Acc:HGNC:1161]	ENSG00000138180	-0.430281	0.00273352	1/13	3/23	0.23720956072	0.354722149223
ANXA7	annexin A7 [Source:HGNC Symbol;Acc:HGNC:545]	ENSG00000138279	-0.360462	0.00540167	1/18	1/8	0.311010216534	0.562700258048
SHROOM3	shroom family member 3 [Source:HGNC Symbol;Acc:HGNC:30422]	ENSG00000138771	-1.03966	5.54343e-05	2/29	1/36	0.315441280298	0.429997389957
B4GALNT3	beta-1,4-N-acetyl-galactosaminyltransferase 3 [Source:HGNC Symbol;Acc:HGNC:24137]	ENSG00000139044	-1.44391	0.00391551	2/20	0/4	0.300952162868	0
PTPRQ	protein tyrosine phosphatase, receptor type Q [Source:HGNC Symbol;Acc:HGNC:9679]	ENSG00000139304	-2.47809	0.000159799	1/1	0/0	0.236790336993	0
LNX2	ligand of numb-protein X 2 [Source:HGNC Symbol;Acc:HGNC:20421]	ENSG00000139517	-0.681543	0.00429888	1/24	1/10	0.328669718215	0.443535581628
TSPAN3	tetraspanin 3 [Source:HGNC Symbol;Acc:HGNC:17752]	ENSG00000140391	-0.51701	9.95105e-08	3/19	6/41	0.259431749842	0.299458395077
CDH11	cadherin 11 [Source:HGNC Symbol;Acc:HGNC:1750]	ENSG00000140937	-1.05108	3.56428e-09	2/23	0/15	0.4850951805	0
SS18	SS18, nBAF chromatin remodeling complex subunit [Source:HGNC Symbol;Acc:HGNC:11340]	ENSG00000141380	-0.43966	0.00313231	1/15	1/7	0.349323829644	0.351362686007
SMAD4	SMAD family member 4 [Source:HGNC Symbol;Acc:HGNC:6770]	ENSG00000141646	-0.505962	0.0472427	1/17	1/7	0.322263000002	0.52615620183
SCYL1	SCY1 like pseudokinase 1 [Source:HGNC Symbol;Acc:HGNC:14372]	ENSG00000142186	-0.380711	0.0371948	1/9	3/46	0.317785414434	0.340237944808
WTIP	WT1 interacting protein [Source:HGNC Symbol;Acc:HGNC:20964]	ENSG00000142279	-1.75217	0.00103578	1/10	0/0	0.419615806246	0
TIMM29	translocase of inner mitochondrial membrane 29 [Source:HGNC Symbol;Acc:HGNC:25152]	ENSG00000142444	-0.403908	0.03565	1/19	0/20	0.414501658726	0
GULP1	GULP, engulfment adaptor PTB domain containing 1 [Source:HGNC Symbol;Acc:HGNC:18649]	ENSG00000144366	-1.19312	4.64861e-05	1/29	2/18	0.285731527891	0.399999255443
01-Mar	membrane associated ring-CH-type finger 1 [Source:HGNC Symbol;Acc:HGNC:26077]	ENSG00000145416	-2.52726	9.44295e-06	1/18	0/1	0.568045056065	0
ADAMTS16	ADAM metallopeptidase with thrombospondin type 1 motif 16 [Source:HGNC Symbol;Acc:HGNC:17108]	ENSG00000145536	-0.962183	0.000795266	1/22	0/0	0.46931040912	0
TNFAIP8	TNF alpha induced protein 8 [Source:HGNC Symbol;Acc:HGNC:17260]	ENSG00000145779	-0.366307	0.0221631	1/39	2/43	0.269441968707	0.210867403381
FAM50B	family with sequence similarity 50 member B [Source:HGNC Symbol;Acc:HGNC:18789]	ENSG00000145945	-4.70798	0.0050045	19/31	5/30	0.298361742787	0.337861471076
RPL7L1	ribosomal protein L7 like 1 [Source:HGNC Symbol;Acc:HGNC:21370]	ENSG00000146223	-0.551886	0.000149706	1/17	3/38	0.271829721463	0.309239179094
AIG1	androgen induced 1 [Source:HGNC Symbol;Acc:HGNC:21607]	ENSG00000146416	-0.688739	0.000639321	1/19	3/46	0.24029194851	0.328829958311
PTGES	prostaglandin E synthase [Source:HGNC Symbol;Acc:HGNC:9599]	ENSG00000148344	-1.88434	0.000704697	2/7	3/36	0.478112877637	0.459725741673
CAMK2G	calcium/calmodulin dependent protein kinase II gamma [Source:HGNC Symbol;Acc:HGNC:1463]	ENSG00000148660	-0.482965	0.0249275	2/11	3/45	0.400208266467	0.251384620633
RPP30	ribonuclease P/MRP subunit p30 [Source:HGNC Symbol;Acc:HGNC:17688]	ENSG00000148688	-0.447019	0.0004504	3/17	3/15	0.307235925515	0.371197563315
ARFGAP2	ADP ribosylation factor GTPase activating protein 2 [Source:HGNC Symbol;Acc:HGNC:13504]	ENSG00000149182	-0.423374	0.0264406	1/17	5/42	0.23037052039	0.299889640981
ARID5B	AT-rich interaction domain 5B [Source:HGNC Symbol;Acc:HGNC:17362]	ENSG00000150347	-0.886508	0.00377706	1/49	1/29	0.202812462023	0.423850570359
TMEM18	transmembrane protein 18 [Source:HGNC Symbol;Acc:HGNC:25257]	ENSG00000151353	-0.530667	0.0283588	1/16	1/13	0.351811424691	0.457491543909
CCDC3	coiled-coil domain containing 3 [Source:HGNC Symbol;Acc:HGNC:23813]	ENSG00000151468	-0.878634	0.00674061	3/31	0/16	0.419206109027	0
CACUL1	CDK2 associated cullin domain 1 [Source:HGNC Symbol;Acc:HGNC:23727]	ENSG00000151893	-0.512629	0.0498191	1/18	4/26	0.368154700228	0.52950178981
TIAL1	TIA1 cytotoxic granule associated RNA binding protein like 1 [Source:HGNC Symbol;Acc:HGNC:11804]	ENSG00000151923	-0.267959	0.00143478	1/21	8/65	0.527424372046	0.360604904021
AP1S3	adaptor related protein complex 1 subunit sigma 3 [Source:HGNC Symbol;Acc:HGNC:18971]	ENSG00000152056	-0.541637	0.0164432	1/9	1/2	0.759402587654	0.266891787113
CCDC50	coiled-coil domain containing 50 [Source:HGNC Symbol;Acc:HGNC:18111]	ENSG00000152492	-0.311507	0.00455592	1/31	0/18	0.200731791426	0
RASGRP3	RAS guanyl releasing protein 3 [Source:HGNC Symbol;Acc:HGNC:14545]	ENSG00000152689	-1.43816	0.000786079	1/20	4/24	0.517234436265	0.361920878906
CDYL	chromodomain Y like [Source:HGNC Symbol;Acc:HGNC:1811]	ENSG00000153046	-1.07183	2.41603e-06	2/22	5/56	0.374783818005	0.559839092345
CAST	calpastatin [Source:HGNC Symbol;Acc:HGNC:1515]	ENSG00000153113	-0.216856	0.00367088	2/53	1/5	0.323482723064	0.759632551766
LPCAT1	lysophosphatidylcholine acyltransferase 1 [Source:HGNC Symbol;Acc:HGNC:25718]	ENSG00000153395	-1.54718	5.57425e-13	1/55	1/46	0.315499708073	0.660388939031
ZDHHC7	zinc finger DHHC-type containing 7 [Source:HGNC Symbol;Acc:HGNC:18459]	ENSG00000153786	-0.307218	0.00184045	1/16	9/103	0.326856867054	0.483911912138
SH3RF1	SH3 domain containing ring finger 1 [Source:HGNC Symbol;Acc:HGNC:17650]	ENSG00000154447	-0.357342	0.0226336	2/12	4/25	0.243996291576	0.481939830438
PPP4R1	protein phosphatase 4 regulatory subunit 1 [Source:HGNC Symbol;Acc:HGNC:9320]	ENSG00000154845	-0.548789	0.000104521	1/10	0/35	0.225629295489	0
EPHB1	EPH receptor B1 [Source:HGNC Symbol;Acc:HGNC:3392]	ENSG00000154928	-2.1276	0.0315264	2/21	0/3	0.447929063702	0
MCU	mitochondrial calcium uniporter [Source:HGNC Symbol;Acc:HGNC:23526]	ENSG00000156026	-0.589535	0.00134075	1/17	0/12	0.53130450247	0
ADK	adenosine kinase [Source:HGNC Symbol;Acc:HGNC:257]	ENSG00000156110	-0.422743	0.0212719	3/32	2/35	0.416770706348	0.324340715003
HKDC1	hexokinase domain containing 1 [Source:HGNC Symbol;Acc:HGNC:23302]	ENSG00000156510	-1.99187	9.29544e-05	1/5	0/0	0.364517582215	0
CPT2	carnitine palmitoyltransferase 2 [Source:HGNC Symbol;Acc:HGNC:2330]	ENSG00000157184	-0.899872	0.0331969	1/11	0/2	0.553699204243	0
CYB5R1	cytochrome b5 reductase 1 [Source:HGNC Symbol;Acc:HGNC:13397]	ENSG00000159348	-0.602972	0.00105259	2/19	4/46	0.26649085605	0.345601815921
ALDH4A1	aldehyde dehydrogenase 4 family member A1 [Source:HGNC Symbol;Acc:HGNC:406]	ENSG00000159423	-0.959518	0.017717	2/23	7/58	0.373502333263	0.42661704347
EFCAB14	EF-hand calcium binding domain 14 [Source:HGNC Symbol;Acc:HGNC:29051]	ENSG00000159658	-0.964806	4.64861e-05	1/14	0/13	0.319186756882	0
ITGB2	integrin subunit beta 2 [Source:HGNC Symbol;Acc:HGNC:6155]	ENSG00000160255	-1.21823	0.0175063	2/46	11/85	0.206873345063	0.380337698355
FBXO27	F-box protein 27 [Source:HGNC Symbol;Acc:HGNC:18753]	ENSG00000161243	-0.931959	0.00646549	1/15	1/13	0.217057563598	0.692638878216
LEMD2	LEM domain containing 2 [Source:HGNC Symbol;Acc:HGNC:21244]	ENSG00000161904	-0.663058	2.0099e-06	3/29	4/47	0.377170479003	0.436058448104
TGFA	transforming growth factor alpha [Source:HGNC Symbol;Acc:HGNC:11765]	ENSG00000163235	-0.864292	0.000345209	2/19	1/2	0.268824861448	0.269203850827
CDS1	CDP-diacylglycerol synthase 1 [Source:HGNC Symbol;Acc:HGNC:1800]	ENSG00000163624	-1.07417	0.00737119	2/15	1/5	0.341743053983	0.540668774378
RBM47	RNA binding motif protein 47 [Source:HGNC Symbol;Acc:HGNC:30358]	ENSG00000163694	-1.01463	0.000204196	1/22	2/27	0.279690517742	0.462848342823
CDCP1	CUB domain containing protein 1 [Source:HGNC Symbol;Acc:HGNC:24357]	ENSG00000163814	-0.434307	0.00180813	1/21	1/73	0.252050204846	0.275721561117
RHOBTB3	Rho related BTB domain containing 3 [Source:HGNC Symbol;Acc:HGNC:18757]	ENSG00000164292	-0.728928	1.36438e-07	3/38	2/19	0.424668764702	0.471524170619
DCBLD1	discoidin, CUB and LCCL domain containing 1 [Source:HGNC Symbol;Acc:HGNC:21479]	ENSG00000164465	-0.791091	0.000873638	1/20	1/16	0.544586847468	0.544586847468
GALNT10	polypeptide N-acetylgalactosaminyltransferase 10 [Source:HGNC Symbol;Acc:HGNC:19873]	ENSG00000164574	-0.799576	1.93961e-05	1/12	0/18	0.686145561115	0
CDK5	cyclin dependent kinase 5 [Source:HGNC Symbol;Acc:HGNC:1774]	ENSG00000164885	-0.431985	0.0341149	3/50	0/1	0.252473754563	0
SLC4A2	solute carrier family 4 member 2 [Source:HGNC Symbol;Acc:HGNC:11028]	ENSG00000164889	-0.775273	5.44684e-15	3/56	1/59	0.252473754563	0.390982384663
METTL2B	methyltransferase like 2B [Source:HGNC Symbol;Acc:HGNC:18272]	ENSG00000165055	-0.632882	0.000671726	1/14	1/19	0.52383149805	0.662358312798
STOML2	stomatin like 2 [Source:HGNC Symbol;Acc:HGNC:14559]	ENSG00000165283	-0.235384	0.0126747	1/12	0/15	0.462448709004	0
HTRA1	HtrA serine peptidase 1 [Source:HGNC Symbol;Acc:HGNC:9476]	ENSG00000166033	-0.908247	0.000110314	1/20	3/27	0.479121298987	0.212106379541
RAB8B	RAB8B, member RAS oncogene family [Source:HGNC Symbol;Acc:HGNC:30273]	ENSG00000166128	-0.456523	0.00293523	2/13	1/26	0.456427409526	0.438510509024
SPINT1	serine peptidase inhibitor, Kunitz type 1 [Source:HGNC Symbol;Acc:HGNC:11246]	ENSG00000166145	-2.61244	7.29547e-09	2/17	0/10	0.366191132395	0
ANAPC16	anaphase promoting complex subunit 16 [Source:HGNC Symbol;Acc:HGNC:26976]	ENSG00000166295	-0.299249	0.00350183	1/23	3/50	0.606881645474	0.344303670025
USP54	ubiquitin specific peptidase 54 [Source:HGNC Symbol;Acc:HGNC:23513]	ENSG00000166348	-0.920502	2.68964e-05	2/28	0/1	0.348264020756	0
PLEKHA7	pleckstrin homology domain containing A7 [Source:HGNC Symbol;Acc:HGNC:27049]	ENSG00000166689	-2.36987	9.47554e-29	1/33	0/7	0.307847266497	0
RBPMS2	RNA binding protein, mRNA processing factor 2 [Source:HGNC Symbol;Acc:HGNC:19098]	ENSG00000166831	-2.9632	0.0170185	1/9	0/7	0.40809334832	0
PIP4K2C	phosphatidylinositol-5-phosphate 4-kinase type 2 gamma [Source:HGNC Symbol;Acc:HGNC:23786]	ENSG00000166908	-0.333854	0.0351815	1/14	3/14	0.207123795885	0.236631803735
TSC22D4	TSC22 domain family member 4 [Source:HGNC Symbol;Acc:HGNC:21696]	ENSG00000166925	-0.937531	0.000409842	1/18	1/18	0.505477584916	0.505477584916
FAM102A	family with sequence similarity 102 member A [Source:HGNC Symbol;Acc:HGNC:31419]	ENSG00000167106	-0.634552	0.000631924	2/27	4/33	0.296741776268	0.496443230617
MYO5B	myosin VB [Source:HGNC Symbol;Acc:HGNC:7603]	ENSG00000167306	-2.02382	0.00201794	4/19	2/8	0.337734072197	0.713794901959
PRDX2	peroxiredoxin 2 [Source:HGNC Symbol;Acc:HGNC:9353]	ENSG00000167815	-0.38641	0.0165287	1/18	0/3	0.280529191773	0
VASN	vasorin [Source:HGNC Symbol;Acc:HGNC:18517]	ENSG00000168140	-1.25089	0.013525	2/12	7/75	0.393322681005	0.439267425402
STAT3	signal transducer and activator of transcription 3 [Source:HGNC Symbol;Acc:HGNC:11364]	ENSG00000168610	-0.302424	0.0322791	1/33	7/46	0.203632547554	0.416445996268
DUS1L	dihydrouridine synthase 1 like [Source:HGNC Symbol;Acc:HGNC:30086]	ENSG00000169718	-0.384678	0.0198668	4/19	1/16	0.330473239497	0.253051036945
ZDHHC16	zinc finger DHHC-type containing 16 [Source:HGNC Symbol;Acc:HGNC:20714]	ENSG00000171307	-0.554212	0.00863869	1/23	8/61	0.231077439131	0.391856137583
CTPS1	CTP synthase 1 [Source:HGNC Symbol;Acc:HGNC:2519]	ENSG00000171793	-0.297515	0.0314408	1/36	2/17	0.434366427199	0.364399440877
JMJD1C	jumonji domain containing 1C [Source:HGNC Symbol;Acc:HGNC:12313]	ENSG00000171988	-0.538627	0.000257627	1/40	6/35	0.267286536339	0.452417677862
MALT1	MALT1 paracaspase [Source:HGNC Symbol;Acc:HGNC:6819]	ENSG00000172175	-0.491881	0.0184683	1/22	2/28	0.273846734235	0.47408348759
ID4	inhibitor of DNA binding 4, HLH protein [Source:HGNC Symbol;Acc:HGNC:5363]	ENSG00000172201	-2.56278	0.00527292	1/12	0/4	0.336113476946	0
GNB2	G protein subunit beta 2 [Source:HGNC Symbol;Acc:HGNC:4398]	ENSG00000172354	-0.658238	4.96782e-06	1/21	5/20	0.344496354155	0.358569970806
AFF1	AF4/FMR2 family member 1 [Source:HGNC Symbol;Acc:HGNC:7135]	ENSG00000172493	-0.433784	0.0474938	1/38	2/39	0.361232018859	0.354534055794
MYEOV	myeloma overexpressed [Source:HGNC Symbol;Acc:HGNC:7563]	ENSG00000172927	-0.281681	0.0381445	1/27	1/35	0.232285376689	0.232285376689
OLR1	oxidized low density lipoprotein receptor 1 [Source:HGNC Symbol;Acc:HGNC:8133]	ENSG00000173391	-3.29764	0.0247515	1/2	0/5	0.298461129189	0
CSPG4	chondroitin sulfate proteoglycan 4 [Source:HGNC Symbol;Acc:HGNC:2466]	ENSG00000173546	-1.10217	0.0464544	1/11	4/17	0.774348390482	0.330980045603
PHLDA3	pleckstrin homology like domain family A member 3 [Source:HGNC Symbol;Acc:HGNC:8934]	ENSG00000174307	-1.52478	0.00318627	2/18	13/74	0.371495955365	0.385430741081
CST6	cystatin E/M [Source:HGNC Symbol;Acc:HGNC:2478]	ENSG00000175315	-0.746515	0.0319141	3/13	0/4	0.39802746677	0
RAB6A	RAB6A, member RAS oncogene family [Source:HGNC Symbol;Acc:HGNC:9786]	ENSG00000175582	-0.642911	0.000345209	1/23	8/30	0.250840277119	0.362271914607
RIMS2	regulating synaptic membrane exocytosis 2 [Source:HGNC Symbol;Acc:HGNC:17283]	ENSG00000176406	-1.00271	0.0126381	5/30	5/12	0.391498421716	0.399736101908
B3GNT5	UDP-GlcNAc:betaGal beta-1,3-N-acetylglucosaminyltransferase 5 [Source:HGNC Symbol;Acc:HGNC:15684]	ENSG00000176597	-0.606171	0.00927893	1/35	3/34	0.45905895402	0.374865744072
SEC24C	SEC24 homolog C, COPII coat complex component [Source:HGNC Symbol;Acc:HGNC:10705]	ENSG00000176986	-0.302877	0.0118554	1/9	2/26	0.329206147539	0.260228201464
C18orf32	chromosome 18 open reading frame 32 [Source:HGNC Symbol;Acc:HGNC:31690]	ENSG00000177576	-0.768158	0.0014333	1/33	1/12	0.588722354208	0.742874312945
THAP5	THAP domain containing 5 [Source:HGNC Symbol;Acc:HGNC:23188]	ENSG00000177683	-0.424803	0.031152	1/20	5/12	0.337900621452	0.378829170935
ZNF114	zinc finger protein 114 [Source:HGNC Symbol;Acc:HGNC:12894]	ENSG00000178150	-1.24766	0.0045568	2/15	0/0	0.278148607711	0
CTNNBIP1	catenin beta interacting protein 1 [Source:HGNC Symbol;Acc:HGNC:16913]	ENSG00000178585	-0.452902	0.0165604	1/5	8/58	0.205978244278	0.33248131097
CALR	calreticulin [Source:HGNC Symbol;Acc:HGNC:1455]	ENSG00000179218	-0.269419	7.27626e-07	2/19	6/30	0.231280429902	0.320466913588
PDXDC1	pyridoxal dependent decarboxylase domain containing 1 [Source:HGNC Symbol;Acc:HGNC:28995]	ENSG00000179889	-0.432327	0.0114041	2/17	0/15	0.298459924939	0
TSPYL5	TSPY like 5 [Source:HGNC Symbol;Acc:HGNC:29367]	ENSG00000180543	-5.17731	0.0118545	3/10	0/4	0.289116788568	0
FAM83H	family with sequence similarity 83 member H [Source:HGNC Symbol;Acc:HGNC:24797]	ENSG00000180921	-0.641063	0.0207654	2/15	2/27	0.337642056753	0.240821281903
C6orf223	chromosome 6 open reading frame 223 [Source:HGNC Symbol;Acc:HGNC:28692]	ENSG00000181577	-4.42124	9.11013e-06	2/7	2/14	0.496120336449	0.336375784536
SPNS2	sphingolipid transporter 2 [Source:HGNC Symbol;Acc:HGNC:26992]	ENSG00000183018	-0.567	0.0136276	2/24	4/10	0.390486579014	0.36756089551
CIB1	calcium and integrin binding 1 [Source:HGNC Symbol;Acc:HGNC:16920]	ENSG00000185043	-0.278202	0.04425	1/14	0/5	0.398294765608	0
MUC1	mucin 1, cell surface associated [Source:HGNC Symbol;Acc:HGNC:7508]	ENSG00000185499	-4.47666	8.53428e-08	1/19	0/0	0.296457018458	0
NTF3	neurotrophin 3 [Source:HGNC Symbol;Acc:HGNC:8023]	ENSG00000185652	-1.36842	0.0235545	7/26	2/8	0.357144536472	0.289275844901
KCNQ5	potassium voltage-gated channel subfamily Q member 5 [Source:HGNC Symbol;Acc:HGNC:6299]	ENSG00000185760	-0.667732	0.0207152	2/25	2/14	0.35391646243	0.305346764455
FHIT	fragile histidine triad [Source:HGNC Symbol;Acc:HGNC:3701]	ENSG00000189283	-0.914829	0.0402051	2/23	2/10	0.274150720362	0.265211376192
TRAPPC4	trafficking protein particle complex 4 [Source:HGNC Symbol;Acc:HGNC:19943]	ENSG00000196655	-0.423833	0.0116448	2/25	6/71	0.401102318271	0.311400157619
SLC30A10	solute carrier family 30 member 10 [Source:HGNC Symbol;Acc:HGNC:25355]	ENSG00000196660	-0.969741	0.0101012	2/20	2/4	0.434673431609	0.434673431609
DYNC1H1	dynein cytoplasmic 1 heavy chain 1 [Source:HGNC Symbol;Acc:HGNC:2961]	ENSG00000197102	-0.418249	5.15024e-22	2/18	2/9	0.285780408165	0.397813570346
PSAP	prosaposin [Source:HGNC Symbol;Acc:HGNC:9498]	ENSG00000197746	-0.401181	1.92324e-06	1/13	7/122	0.2351685239	0.361692773952
MCMBP	minichromosome maintenance complex binding protein [Source:HGNC Symbol;Acc:HGNC:25782]	ENSG00000197771	-0.410995	0.00314796	2/27	1/28	0.268672424621	0.238521686956
MYO1C	myosin IC [Source:HGNC Symbol;Acc:HGNC:7597]	ENSG00000197879	-0.308314	0.0235731	2/34	5/58	0.387506179388	0.417203114355
ENTPD7	ectonucleoside triphosphate diphosphohydrolase 7 [Source:HGNC Symbol;Acc:HGNC:19745]	ENSG00000198018	-0.758729	0.00569882	1/13	1/13	0.295292928137	0.369065992057
CD2AP	CD2 associated protein [Source:HGNC Symbol;Acc:HGNC:14258]	ENSG00000198087	-0.594592	0.0002388	1/12	12/34	0.260829821764	0.406955201114
SLC29A3	solute carrier family 29 member 3 [Source:HGNC Symbol;Acc:HGNC:23096]	ENSG00000198246	-1.68672	5.284e-05	1/8	2/17	0.261289569276	0.36467547212
TCAF1	TRPM8 channel associated factor 1 [Source:HGNC Symbol;Acc:HGNC:22201]	ENSG00000198420	-0.445911	0.0129492	1/26	0/2	0.457834163723	0
COLGALT2	collagen beta(1-O)galactosyltransferase 2 [Source:HGNC Symbol;Acc:HGNC:16790]	ENSG00000198756	-0.804044	0.0408249	1/13	1/7	0.26663776395	0.333126249225
CAPZA2	capping actin protein of muscle Z-line subunit alpha 2 [Source:HGNC Symbol;Acc:HGNC:1490]	ENSG00000198898	-0.542913	0.000151631	1/15	3/26	0.790704495686	0.412455229693
PLPP4	phospholipid phosphatase 4 [Source:HGNC Symbol;Acc:HGNC:23531]	ENSG00000203805	-1.10283	0.000148115	1/16	0/6	0.228744731129	0
RBM20	RNA binding motif protein 20 [Source:HGNC Symbol;Acc:HGNC:27424]	ENSG00000203867	-1.39014	0.0013634	6/21	4/31	0.447575100019	0.292577360244
PFDN6	prefoldin subunit 6 [Source:HGNC Symbol;Acc:HGNC:4926]	ENSG00000204220	-0.425445	0.0376683	2/50	0/0	0.32676198149	0
RING1	ring finger protein 1 [Source:HGNC Symbol;Acc:HGNC:10018]	ENSG00000204227	-0.356396	0.00797372	5/32	3/57	0.305960029536	0.35654632969
BRD2	bromodomain containing 2 [Source:HGNC Symbol;Acc:HGNC:1103]	ENSG00000204256	-0.290661	0.000851354	1/147	7/53	0.219637512516	0.392872348009
LAYN	layilin [Source:HGNC Symbol;Acc:HGNC:29471]	ENSG00000204381	-0.516305	0.0392858	2/14	7/33	0.290142848346	0.347501838323
C6orf48	chromosome 6 open reading frame 48 [Source:HGNC Symbol;Acc:HGNC:19078]	ENSG00000204387	-0.487409	2.39775e-05	1/52	7/67	0.256706154248	0.372145875923
ABHD16A	abhydrolase domain containing 16A [Source:HGNC Symbol;Acc:HGNC:13921]	ENSG00000204427	-0.830164	0.00473154	1/59	2/27	0.268373696159	0.259290661266
BAG6	BCL2 associated athanogene 6 [Source:HGNC Symbol;Acc:HGNC:13919]	ENSG00000204463	-0.310167	2.69832e-05	2/61	3/34	0.392879902823	0.325895945802
GNL1	G protein nucleolar 1 (putative) [Source:HGNC Symbol;Acc:HGNC:4413]	ENSG00000204590	-0.593387	0.000325416	1/66	0/11	0.345709803636	0
SLC35B4	solute carrier family 35 member B4 [Source:HGNC Symbol;Acc:HGNC:20584]	ENSG00000205060	-0.642572	0.0110493	1/15	9/35	0.382412754582	0.394669681986
ATP10A	ATPase phospholipid transporting 10A (putative) [Source:HGNC Symbol;Acc:HGNC:13542]	ENSG00000206190	-1.16372	2.62347e-05	2/36	0/0	0.428100759626	0
RAB12	RAB12, member RAS oncogene family [Source:HGNC Symbol;Acc:HGNC:31332]	ENSG00000206418	-0.615567	0.015737	1/9	0/7	0.380785879825	0
TAX1BP3	Tax1 binding protein 3 [Source:HGNC Symbol;Acc:HGNC:30684]	ENSG00000213977	-0.377685	0.0197516	1/21	2/36	0.305245043078	0.41169340515
REPIN1	replication initiator 1 [Source:HGNC Symbol;Acc:HGNC:17922]	ENSG00000214022	-1.00223	8.9639e-09	2/24	1/41	0.364341677571	0.390982384663
RPL17-C18orf32	RPL17-C18orf32 readthrough [Source:HGNC Symbol;Acc:HGNC:44661]	ENSG00000215472	-1.46331	0.0178991	2/37	0/3	0.415748296728	0
IFI30	IFI30, lysosomal thiol reductase [Source:HGNC Symbol;Acc:HGNC:5398]	ENSG00000216490	-2.209	0.000480268	2/15	2/7	0.26508885329	0.298298688744
VPS52	VPS52, GARP complex subunit [Source:HGNC Symbol;Acc:HGNC:10518]	ENSG00000223501	-0.380881	0.0058763	1/50	1/16	0.254964218622	0.228887679223
WDR46	WD repeat domain 46 [Source:HGNC Symbol;Acc:HGNC:13923]	ENSG00000227057	-0.372128	7.22051e-05	2/62	4/49	0.32676198149	0.300028590827
SNHG7	small nucleolar RNA host gene 7 [Source:HGNC Symbol;Acc:HGNC:28254]	ENSG00000233016	-0.446724	0.0236464	1/12	2/45	0.465248914422	0.301850385906
CYP51A1P2	cytochrome P450 family 51 subfamily A member 1 pseudogene 2 [Source:HGNC Symbol;Acc:HGNC:20251]	ENSG00000233588	-0.699991	0.0209446	1/2	0/0	0.22521388616	0
AC068580.3	-	ENSG00000235027	-0.768026	0.026216	1/10	0/0	0.767974445096	0
AKAP2	A-kinase anchoring protein 2 [Source:HGNC Symbol;Acc:HGNC:372]	ENSG00000241978	-0.444267	0.001174	1/24	4/27	0.279704035745	0.420918606087
PSG4	pregnancy specific beta-1-glycoprotein 4 [Source:HGNC Symbol;Acc:HGNC:9521]	ENSG00000243137	-0.881235	0.021762	1/10	1/10	0.575240441127	0.453239440379
LINC01088	long intergenic non-protein coding RNA 1088 [Source:HGNC Symbol;Acc:HGNC:49148]	ENSG00000249307	-3.56742	2.66464e-08	4/19	5/23	0.651736685612	0.350539563795
CLDN23	claudin 23 [Source:HGNC Symbol;Acc:HGNC:17591]	ENSG00000253958	-0.852192	0.00579986	3/12	2/13	0.418843350177	0.35063774279
CHMP1B	charged multivesicular body protein 1B [Source:HGNC Symbol;Acc:HGNC:24287]	ENSG00000255112	-0.560037	0.00231935	2/27	2/13	0.358194603768	0.333297673295
KRT7-AS	KRT7 antisense RNA 1 [Source:HGNC Symbol;Acc:HGNC:52643]	ENSG00000257671	-0.652704	0.0151931	4/23	0/8	0.410310655813	0
LINC02404	long intergenic non-protein coding RNA 2404 [Source:HGNC Symbol;Acc:HGNC:53331]	ENSG00000257893	-6.12926	0.00243262	2/5	3/4	0.546394006788	0.414541518781
CUX1	cut like homeobox 1 [Source:HGNC Symbol;Acc:HGNC:2557]	ENSG00000257923	-1.02302	0.00640797	2/40	2/28	0.335255679125	0.335255679125
RPL17	ribosomal protein L17 [Source:HGNC Symbol;Acc:HGNC:10307]	ENSG00000265681	-0.724844	9.66659e-06	2/37	1/17	0.415748296728	0.403890034615
NDUFV2P1	NADH:ubiquinone oxidoreductase core subunit V2 pseudogene 1 [Source:HGNC Symbol;Acc:HGNC:7718]	ENSG00000267809	-0.848616	0.00138449	1/1	0/0	0.31995023963	0
AC006262.1	-	ENSG00000268460	-5.62695	1.0692e-06	2/11	0/0	0.344588095134	0
IGFL2-AS1	IGFL2 antisense RNA 1 [Source:HGNC Symbol;Acc:HGNC:52559]	ENSG00000268621	-5.40829	1.26209e-07	2/10	0/0	0.344588095134	0
IGFL1P1	IGF like family member 1 pseudogene 1 [Source:HGNC Symbol;Acc:HGNC:32956]	ENSG00000268879	-5.44177	0.00512843	2/10	0/0	0.344588095134	0
AC010327.5	-	ENSG00000276570	-0.546014	0.0475087	1/10	0/0	0.321552557111	0
AC022400.7	-	ENSG00000279088	-0.489564	0.0323558	1/8	0/0	0.329206147539	0
AL390726.6	-	ENSG00000283162	-1.2009	0.00218474	1/2	0/0	0.475744067787	0
NIPAL3	NIPA like domain containing 3 [Source:HGNC Symbol;Acc:HGNC:25233]	ENSG00000001461	-0.494826	0.00547594	0/26	1/34	0	0.39816057378
ANKIB1	ankyrin repeat and IBR domain containing 1 [Source:HGNC Symbol;Acc:HGNC:22215]	ENSG00000001629	-0.618217	0.000125393	0/19	1/4	0	0.414414672136
CYP51A1	cytochrome P450 family 51 subfamily A member 1 [Source:HGNC Symbol;Acc:HGNC:2649]	ENSG00000001630	-0.569818	0.00149077	0/22	1/3	0	0.367871288158
RALA	RAS like proto-oncogene A [Source:HGNC Symbol;Acc:HGNC:9839]	ENSG00000006451	-0.473341	0.000621879	1/15	3/19	0.329410116648	0.411125630443
IFRD1	interferon related developmental regulator 1 [Source:HGNC Symbol;Acc:HGNC:5456]	ENSG00000006652	-0.740545	1.64356e-06	0/22	1/14	0	0.366893442245
AASS	aminoadipate-semialdehyde synthase [Source:HGNC Symbol;Acc:HGNC:17366]	ENSG00000008311	-0.594819	0.00010594	0/14	2/10	0	0.506072854898
UBE3C	ubiquitin protein ligase E3C [Source:HGNC Symbol;Acc:HGNC:16803]	ENSG00000009335	-0.398002	0.0104317	0/9	2/13	0	0.310484615559
VTA1	vesicle trafficking 1 [Source:HGNC Symbol;Acc:HGNC:20954]	ENSG00000009844	-0.55746	0.000203859	0/14	1/16	0	0.725884566282
RANBP9	RAN binding protein 9 [Source:HGNC Symbol;Acc:HGNC:13727]	ENSG00000010017	-0.53118	0.0221631	0/11	1/23	0	0.538468434493
ABHD5	abhydrolase domain containing 5 [Source:HGNC Symbol;Acc:HGNC:21396]	ENSG00000011198	-0.475499	0.0101388	0/17	2/11	0	0.324174938046
GPRC5A	G protein-coupled receptor class C group 5 member A [Source:HGNC Symbol;Acc:HGNC:9836]	ENSG00000013588	-0.322707	0.000922154	0/17	2/21	0	0.434015228456
COX15	COX15, cytochrome c oxidase assembly homolog [Source:HGNC Symbol;Acc:HGNC:2263]	ENSG00000014919	-0.649212	0.000227896	0/22	1/22	0	0.20125779526
ZDHHC6	zinc finger DHHC-type containing 6 [Source:HGNC Symbol;Acc:HGNC:19160]	ENSG00000023041	-0.375392	0.000352772	0/19	1/15	0	0.390960156438
BAK1	BCL2 antagonist/killer 1 [Source:HGNC Symbol;Acc:HGNC:949]	ENSG00000030110	-0.886978	0.0170653	0/8	4/23	0	0.369426949049
VCL	vinculin [Source:HGNC Symbol;Acc:HGNC:12665]	ENSG00000035403	-0.241355	0.00953321	0/19	1/35	0	0.220001427457
CDH1	cadherin 1 [Source:HGNC Symbol;Acc:HGNC:1748]	ENSG00000039068	-3.98938	8.17166e-06	3/31	5/30	0.264310833113	0.315351888731
DSG2	desmoglein 2 [Source:HGNC Symbol;Acc:HGNC:3049]	ENSG00000046604	-0.891881	2.14552e-05	1/5	1/13	0.340960818164	0.484699733285
ARAP2	ArfGAP with RhoGAP domain, ankyrin repeat and PH domain 2 [Source:HGNC Symbol;Acc:HGNC:16924]	ENSG00000047365	-0.545771	0.0488582	0/14	3/7	0	0.471931978614
MRPS10	mitochondrial ribosomal protein S10 [Source:HGNC Symbol;Acc:HGNC:14502]	ENSG00000048544	-0.812929	0.000121239	0/9	2/19	0	0.575111554742
LTBP1	latent transforming growth factor beta binding protein 1 [Source:HGNC Symbol;Acc:HGNC:6714]	ENSG00000049323	-0.704084	1.49623e-07	1/28	6/29	0.287394762745	0.338160132719
CUL1	cullin 1 [Source:HGNC Symbol;Acc:HGNC:2551]	ENSG00000055130	-0.245103	0.0092468	0/10	1/8	0	0.528432254398
SOAT1	sterol O-acyltransferase 1 [Source:HGNC Symbol;Acc:HGNC:11177]	ENSG00000057252	-0.474758	0.00587948	0/19	3/16	0	0.413786310166
PKP2	plakophilin 2 [Source:HGNC Symbol;Acc:HGNC:9024]	ENSG00000057294	-0.503997	0.015198	0/14	2/8	0	0.385198960261
ANKS1A	ankyrin repeat and sterile alpha motif domain containing 1A [Source:HGNC Symbol;Acc:HGNC:20961]	ENSG00000064999	-0.406956	0.0331859	0/25	1/14	0	0.374258103407
ZNF76	zinc finger protein 76 [Source:HGNC Symbol;Acc:HGNC:13149]	ENSG00000065029	-0.347233	0.00680058	0/15	1/21	0	0.249214117939
TRAM2	translocation associated membrane protein 2 [Source:HGNC Symbol;Acc:HGNC:16855]	ENSG00000065308	-0.370947	0.0136276	0/15	5/35	0	0.320541252331
TBC1D22B	TBC1 domain family member 22B [Source:HGNC Symbol;Acc:HGNC:21602]	ENSG00000065491	-0.849496	0.000330737	0/18	2/28	0	0.436868771837
SLK	STE20 like kinase [Source:HGNC Symbol;Acc:HGNC:11088]	ENSG00000065613	-0.491756	0.0147286	0/13	4/49	0	0.40090498657
TRAM1	translocation associated membrane protein 1 [Source:HGNC Symbol;Acc:HGNC:20568]	ENSG00000067167	-0.270087	0.00367088	0/8	1/5	0	0.470815374991
INPP5A	inositol polyphosphate-5-phosphatase A [Source:HGNC Symbol;Acc:HGNC:6076]	ENSG00000068383	-0.692422	0.00901552	0/6	5/57	0	0.27670701272
LMCD1	LIM and cysteine rich domains 1 [Source:HGNC Symbol;Acc:HGNC:6633]	ENSG00000071282	-0.930953	0.000287658	0/18	6/34	0	0.421861292399
PDCD2	programmed cell death 2 [Source:HGNC Symbol;Acc:HGNC:8762]	ENSG00000071994	-0.542407	0.000247247	0/15	1/31	0	0.432608921491
NTN4	netrin 4 [Source:HGNC Symbol;Acc:HGNC:13658]	ENSG00000074527	-0.600531	0.0151233	0/25	2/33	0	0.516418676688
MYDGF	myeloid derived growth factor [Source:HGNC Symbol;Acc:HGNC:16948]	ENSG00000074842	-0.318056	0.00163934	0/9	3/40	0	0.299043410194
LRCH4	leucine rich repeats and calponin homology domain containing 4 [Source:HGNC Symbol;Acc:HGNC:6691]	ENSG00000077454	-0.825022	1.93236e-09	0/20	3/19	0	0.385906337535
SP140	SP140 nuclear body protein [Source:HGNC Symbol;Acc:HGNC:17133]	ENSG00000079263	-2.12547	1.10556e-10	4/17	3/24	0.279050935936	0.382578066983
COL4A4	collagen type IV alpha 4 chain [Source:HGNC Symbol;Acc:HGNC:2206]	ENSG00000081052	-2.46706	0.000154214	0/17	1/2	0	0.389631296939
PTPRC	protein tyrosine phosphatase, receptor type C [Source:HGNC Symbol;Acc:HGNC:9666]	ENSG00000081237	-2.10458	0.0440908	0/7	2/22	0	0.321628564533
CYLD	CYLD lysine 63 deubiquitinase [Source:HGNC Symbol;Acc:HGNC:2584]	ENSG00000083799	-0.770926	0.00348477	0/16	3/18	0	0.333911780412
ZMPSTE24	zinc metallopeptidase STE24 [Source:HGNC Symbol;Acc:HGNC:12877]	ENSG00000084073	-0.357929	0.0488936	0/19	1/16	0	0.664874501281
SLC25A24	solute carrier family 25 member 24 [Source:HGNC Symbol;Acc:HGNC:20662]	ENSG00000085491	-0.429755	0.0004504	0/20	2/20	0	0.486492358646
ITPKC	inositol-trisphosphate 3-kinase C [Source:HGNC Symbol;Acc:HGNC:14897]	ENSG00000086544	-0.716762	0.0243353	1/26	1/14	0.33578750101	0.222153884038
OGFOD1	2-oxoglutarate and iron dependent oxygenase domain containing 1 [Source:HGNC Symbol;Acc:HGNC:25585]	ENSG00000087263	-0.628551	0.000142933	0/20	4/17	0	0.360848675949
SLC4A11	solute carrier family 4 member 11 [Source:HGNC Symbol;Acc:HGNC:16438]	ENSG00000088836	-0.546743	0.0105819	0/20	1/12	0	0.345731696127
DHX32	DEAH-box helicase 32 (putative) [Source:HGNC Symbol;Acc:HGNC:16717]	ENSG00000089876	-0.675398	0.00456389	0/10	3/19	0	0.356003750827
NUDC	nuclear distribution C, dynein complex regulator [Source:HGNC Symbol;Acc:HGNC:8045]	ENSG00000090273	-0.270396	0.0199975	0/33	3/16	0	0.348262293295
DLD	dihydrolipoamide dehydrogenase [Source:HGNC Symbol;Acc:HGNC:2898]	ENSG00000091140	-0.746902	9.29544e-05	0/14	6/27	0	0.414784462504
TXNL1	thioredoxin like 1 [Source:HGNC Symbol;Acc:HGNC:12436]	ENSG00000091164	-0.831158	2.56431e-05	0/28	2/6	0	0.34887913893
EPB41L4B	erythrocyte membrane protein band 4.1 like 4B [Source:HGNC Symbol;Acc:HGNC:19818]	ENSG00000095203	-0.616864	0.00261225	0/7	1/8	0	0.34816695604
CWF19L1	CWF19 like 1, cell cycle control (S. pombe) [Source:HGNC Symbol;Acc:HGNC:25613]	ENSG00000095485	-0.383663	0.0339469	0/15	1/7	0	0.369065992057
BRPF3	bromodomain and PHD finger containing 3 [Source:HGNC Symbol;Acc:HGNC:14256]	ENSG00000096070	-0.331254	0.0202289	0/16	2/23	0	0.651003157496
HSP90AB1	heat shock protein 90 alpha family class B member 1 [Source:HGNC Symbol;Acc:HGNC:5258]	ENSG00000096384	-0.293756	0.0447357	0/27	5/26	0	0.467235610783
ABLIM1	actin binding LIM protein 1 [Source:HGNC Symbol;Acc:HGNC:78]	ENSG00000099204	-0.711832	0.000163178	4/24	1/33	0.455274488776	0.240474953725
ATP6V1D	ATPase H+ transporting V1 subunit D [Source:HGNC Symbol;Acc:HGNC:13527]	ENSG00000100554	-0.263813	0.0278795	0/25	1/10	0	0.421106106983
DCAF11	DDB1 and CUL4 associated factor 11 [Source:HGNC Symbol;Acc:HGNC:20258]	ENSG00000100897	-0.446638	0.0342145	0/22	2/17	0	0.363955970809
ABHD12	abhydrolase domain containing 12 [Source:HGNC Symbol;Acc:HGNC:15868]	ENSG00000100997	-0.458898	0.00257215	0/17	2/10	0	0.382787821375
RBFA	ribosome binding factor A [Source:HGNC Symbol;Acc:HGNC:26120]	ENSG00000101546	-0.992381	0.00884462	0/19	1/4	0	0.568767461885
USP14	ubiquitin specific peptidase 14 [Source:HGNC Symbol;Acc:HGNC:12612]	ENSG00000101557	-0.339126	0.000757317	1/14	1/12	0.466298370598	0.454815385493
VAPA	VAMP associated protein A [Source:HGNC Symbol;Acc:HGNC:12648]	ENSG00000101558	-0.59098	5.20698e-06	0/19	8/42	0	0.398842143572
MYL12A	myosin light chain 12A [Source:HGNC Symbol;Acc:HGNC:16701]	ENSG00000101608	-0.515939	3.85185e-06	0/27	9/59	0	0.366568845642
MIB1	mindbomb E3 ubiquitin protein ligase 1 [Source:HGNC Symbol;Acc:HGNC:21086]	ENSG00000101752	-0.541231	0.00256005	0/26	1/4	0	0.319007250565
HAS3	hyaluronan synthase 3 [Source:HGNC Symbol;Acc:HGNC:4820]	ENSG00000103044	-1.00875	0.0234453	1/26	3/22	0.257644000587	0.411272748264
ESRP2	epithelial splicing regulatory protein 2 [Source:HGNC Symbol;Acc:HGNC:26152]	ENSG00000103067	-0.973527	0.00142137	0/28	1/10	0	0.281356215667
HMOX2	heme oxygenase 2 [Source:HGNC Symbol;Acc:HGNC:5014]	ENSG00000103415	-0.49528	0.00986368	2/27	4/44	0.273181865326	0.403129914987
CEMIP	cell migration inducing hyaluronidase 1 [Source:HGNC Symbol;Acc:HGNC:29213]	ENSG00000103888	-1.46022	0.000649778	0/8	1/11	0	0.592894032306
ARHGEF18	Rho/Rac guanine nucleotide exchange factor 18 [Source:HGNC Symbol;Acc:HGNC:17090]	ENSG00000104880	-0.357414	0.00481982	0/15	3/22	0	0.263561764689
FAM32A	family with sequence similarity 32 member A [Source:HGNC Symbol;Acc:HGNC:24563]	ENSG00000105058	-0.434702	0.00388048	0/16	1/35	0	0.277927664573
PON2	paraoxonase 2 [Source:HGNC Symbol;Acc:HGNC:9205]	ENSG00000105854	-1.21827	6.27237e-05	0/15	1/12	0	0.349160985393
CBLL1	Cbl proto-oncogene like 1 [Source:HGNC Symbol;Acc:HGNC:21225]	ENSG00000105879	-0.592363	0.000208832	0/20	4/17	0	0.469082320125
COBL	cordon-bleu WH2 repeat protein [Source:HGNC Symbol;Acc:HGNC:22199]	ENSG00000106078	-3.33864	0.000227896	0/15	1/8	0	0.266193951727
PDAP1	PDGFA associated protein 1 [Source:HGNC Symbol;Acc:HGNC:14634]	ENSG00000106244	-0.907662	1.24986e-06	0/22	1/10	0	0.244578636707
PTCD1	pentatricopeptide repeat domain 1 [Source:HGNC Symbol;Acc:HGNC:22198]	ENSG00000106246	-0.72714	0.0387213	0/28	2/18	0	0.367878754375
WASL	Wiskott-Aldrich syndrome like [Source:HGNC Symbol;Acc:HGNC:12735]	ENSG00000106299	-0.769445	0.000247967	0/15	2/8	0	0.553876141431
AGFG2	ArfGAP with FG repeats 2 [Source:HGNC Symbol;Acc:HGNC:5177]	ENSG00000106351	-0.93914	5.62809e-06	0/19	2/34	0	0.271655017032
AP1S1	adaptor related protein complex 1 subunit sigma 1 [Source:HGNC Symbol;Acc:HGNC:559]	ENSG00000106367	-0.499851	0.00170348	0/12	2/10	0	0.608875044647
PLOD3	procollagen-lysine,2-oxoglutarate 5-dioxygenase 3 [Source:HGNC Symbol;Acc:HGNC:9083]	ENSG00000106397	-0.48431	0.000168084	0/24	1/10	0	0.520919039566
ZNHIT1	zinc finger HIT-type containing 1 [Source:HGNC Symbol;Acc:HGNC:21688]	ENSG00000106400	-0.45367	0.0457397	0/26	3/26	0	0.392210745183
RARRES2	retinoic acid receptor responder 2 [Source:HGNC Symbol;Acc:HGNC:9868]	ENSG00000106538	-1.86217	0.00741832	0/11	2/26	0	0.342110210112
CHCHD3	coiled-coil-helix-coiled-coil-helix domain containing 3 [Source:HGNC Symbol;Acc:HGNC:21906]	ENSG00000106554	-0.499292	0.0115495	0/16	5/12	0	0.487510368308
URGCP	upregulator of cell proliferation [Source:HGNC Symbol;Acc:HGNC:30890]	ENSG00000106608	-0.508635	0.0498637	1/26	1/12	0.470862355606	0.538787630267
PRKAG2	protein kinase AMP-activated non-catalytic subunit gamma 2 [Source:HGNC Symbol;Acc:HGNC:9386]	ENSG00000106617	-0.352284	0.0185876	1/37	1/63	0.24620937989	0.261879471371
MEGF9	multiple EGF like domains 9 [Source:HGNC Symbol;Acc:HGNC:3234]	ENSG00000106780	-1.24459	0.00314796	0/14	2/8	0	0.212698610313
EIF3A	eukaryotic translation initiation factor 3 subunit A [Source:HGNC Symbol;Acc:HGNC:3271]	ENSG00000107581	-0.320174	0.000180118	0/12	1/31	0	0.208420945032
PLEKHA1	pleckstrin homology domain containing A1 [Source:HGNC Symbol;Acc:HGNC:14335]	ENSG00000107679	-0.976645	7.85286e-06	0/15	2/33	0	0.501307883935
VSIR	V-set immunoregulatory receptor [Source:HGNC Symbol;Acc:HGNC:30085]	ENSG00000107738	-0.875152	0.0237856	0/23	1/22	0	0.314659200195
MICU1	mitochondrial calcium uptake 1 [Source:HGNC Symbol;Acc:HGNC:1530]	ENSG00000107745	-0.526571	0.00030303	0/17	2/23	0	0.436031058443
FBXW4	F-box and WD repeat domain containing 4 [Source:HGNC Symbol;Acc:HGNC:10847]	ENSG00000107829	-0.778768	0.000526917	0/12	1/2	0	0.540416631443
GBF1	golgi brefeldin A resistant guanine nucleotide exchange factor 1 [Source:HGNC Symbol;Acc:HGNC:4181]	ENSG00000107862	-0.339729	0.0121913	0/14	1/21	0	0.265151572748
CUEDC2	CUE domain containing 2 [Source:HGNC Symbol;Acc:HGNC:28352]	ENSG00000107874	-0.400487	0.00528209	0/8	1/20	0	0.265151572748
BCCIP	BRCA2 and CDKN1A interacting protein [Source:HGNC Symbol;Acc:HGNC:978]	ENSG00000107949	-0.403266	0.000291353	0/21	9/37	0	0.35610217432
STN1	STN1, CST complex subunit [Source:HGNC Symbol;Acc:HGNC:26200]	ENSG00000107960	-0.683326	0.03565	0/17	2/19	0	0.257634310536
SMC3	structural maintenance of chromosomes 3 [Source:HGNC Symbol;Acc:HGNC:2468]	ENSG00000108055	-0.284142	0.0292756	0/16	6/26	0	0.360733140327
PPIF	peptidylprolyl isomerase F [Source:HGNC Symbol;Acc:HGNC:9259]	ENSG00000108179	-0.299113	0.0350145	0/16	5/60	0	0.402839786058
TSPAN14	tetraspanin 14 [Source:HGNC Symbol;Acc:HGNC:23303]	ENSG00000108219	-0.725404	0.00313827	0/15	2/25	0	0.491792370909
EXPH5	exophilin 5 [Source:HGNC Symbol;Acc:HGNC:30578]	ENSG00000110723	-1.01672	0.00091128	0/17	1/10	0	0.246803351646
KRT18	keratin 18 [Source:HGNC Symbol;Acc:HGNC:6430]	ENSG00000111057	-0.30223	0.0124212	0/18	4/49	0	0.395967112067
FOXM1	forkhead box M1 [Source:HGNC Symbol;Acc:HGNC:3818]	ENSG00000111206	-0.192679	0.0259827	0/18	3/34	0	0.353882566563
TBC1D30	TBC1 domain family member 30 [Source:HGNC Symbol;Acc:HGNC:29164]	ENSG00000111490	-0.971968	0.00421802	1/27	1/12	0.269814814842	0.279590250002
GNPTAB	N-acetylglucosamine-1-phosphate transferase subunits alpha and beta [Source:HGNC Symbol;Acc:HGNC:29670]	ENSG00000111670	-0.733653	0.000406831	0/10	3/7	0	0.446280701996
NEDD9	neural precursor cell expressed, developmentally down-regulated 9 [Source:HGNC Symbol;Acc:HGNC:7733]	ENSG00000111859	-1.5879	0.0023425	0/14	5/54	0	0.378089307571
FANCE	Fanconi anemia complementation group E [Source:HGNC Symbol;Acc:HGNC:3586]	ENSG00000112039	-0.607064	0.0117245	0/8	1/14	0	0.382030190389
MAPK14	mitogen-activated protein kinase 14 [Source:HGNC Symbol;Acc:HGNC:6876]	ENSG00000112062	-0.354647	0.000823213	0/24	1/7	0	0.534218768287
KCTD20	potassium channel tetramerization domain containing 20 [Source:HGNC Symbol;Acc:HGNC:21052]	ENSG00000112078	-0.550905	6.46716e-06	0/16	8/45	0	0.405333512444
RNF8	ring finger protein 8 [Source:HGNC Symbol;Acc:HGNC:10071]	ENSG00000112130	-0.55454	0.00322535	0/12	1/24	0	0.266636400309
PTP4A1	protein tyrosine phosphatase type IVA, member 1 [Source:HGNC Symbol;Acc:HGNC:9634]	ENSG00000112245	-0.470663	0.000709922	0/21	2/17	0	0.393126234881
CRYBG1	crystallin beta-gamma domain containing 1 [Source:HGNC Symbol;Acc:HGNC:356]	ENSG00000112297	-0.378266	0.0159446	2/30	1/11	0.709535113761	0.313706845521
C6orf62	chromosome 6 open reading frame 62 [Source:HGNC Symbol;Acc:HGNC:20998]	ENSG00000112308	-0.326624	0.00421095	1/22	9/30	0.402789133826	0.430984188556
PERP	PERP, TP53 apoptosis effector [Source:HGNC Symbol;Acc:HGNC:17637]	ENSG00000112378	-0.623329	0.000761396	0/16	2/10	0	0.546541231408
ADGRG6	adhesion G protein-coupled receptor G6 [Source:HGNC Symbol;Acc:HGNC:13841]	ENSG00000112414	-0.509565	0.0142813	0/20	1/24	0	0.306880387249
BYSL	bystin like [Source:HGNC Symbol;Acc:HGNC:1157]	ENSG00000112578	-0.68513	2.62347e-05	0/18	1/21	0	0.329478152975
SRF	serum response factor [Source:HGNC Symbol;Acc:HGNC:11291]	ENSG00000112658	-0.389134	0.0181468	0/20	7/44	0	0.416754531314
COX7A2	cytochrome c oxidase subunit 7A2 [Source:HGNC Symbol;Acc:HGNC:2288]	ENSG00000112695	-0.491618	0.0137429	0/10	3/15	0	0.316748389771
PRPF4B	pre-mRNA processing factor 4B [Source:HGNC Symbol;Acc:HGNC:17346]	ENSG00000112739	-0.55595	4.88229e-05	0/22	14/57	0	0.395516724373
BTN2A1	butyrophilin subfamily 2 member A1 [Source:HGNC Symbol;Acc:HGNC:1136]	ENSG00000112763	-0.585935	0.00195054	0/12	3/22	0	0.501759566379
CBLB	Cbl proto-oncogene B [Source:HGNC Symbol;Acc:HGNC:1542]	ENSG00000114423	-0.613465	0.0100531	0/18	6/36	0	0.335702367762
C3orf52	chromosome 3 open reading frame 52 [Source:HGNC Symbol;Acc:HGNC:26255]	ENSG00000114529	-0.701241	0.0378577	0/15	1/21	0	0.277905282785
ABHD14B	abhydrolase domain containing 14B [Source:HGNC Symbol;Acc:HGNC:28235]	ENSG00000114779	-0.631248	0.0123624	0/37	5/38	0	0.358846891011
QPCT	glutaminyl-peptide cyclotransferase [Source:HGNC Symbol;Acc:HGNC:9753]	ENSG00000115828	-1.11902	0.00547594	0/17	3/43	0	0.32179795855
FAM20B	FAM20B, glycosaminoglycan xylosylkinase [Source:HGNC Symbol;Acc:HGNC:23017]	ENSG00000116199	-0.338563	0.0154845	0/18	1/8	0	0.208594607118
ATP6V0B	ATPase H+ transporting V0 subunit b [Source:HGNC Symbol;Acc:HGNC:861]	ENSG00000117410	-0.478568	0.00419859	0/17	5/68	0	0.356728836262
PHF3	PHD finger protein 3 [Source:HGNC Symbol;Acc:HGNC:8921]	ENSG00000118482	-0.235521	0.034867	0/15	3/16	0	0.421989700681
TCTN3	tectonic family member 3 [Source:HGNC Symbol;Acc:HGNC:24519]	ENSG00000119977	-0.429127	0.0236464	0/3	4/15	0	0.358353441705
CYSTM1	cysteine rich transmembrane module containing 1 [Source:HGNC Symbol;Acc:HGNC:30239]	ENSG00000120306	-0.951714	0.00065172	0/19	3/21	0	0.55065601142
TNFSF18	TNF superfamily member 18 [Source:HGNC Symbol;Acc:HGNC:11932]	ENSG00000120337	-3.76218	0.027669	0/0	1/7	0	0.529501530426
SOCS2	suppressor of cytokine signaling 2 [Source:HGNC Symbol;Acc:HGNC:19382]	ENSG00000120833	-2.15078	1.35971e-05	0/56	6/59	0	0.415850884969
CXCR4	C-X-C motif chemokine receptor 4 [Source:HGNC Symbol;Acc:HGNC:2561]	ENSG00000121966	-2.56174	1.56264e-08	9/26	3/4	0.282132328876	0.534685499741
FAM35A	shieldin complex subunit 2 [Source:HGNC Symbol;Acc:HGNC:28773]	ENSG00000122376	-0.338956	0.0378577	0/15	1/11	0	0.516518342548
FAM213A	family with sequence similarity 213 member A [Source:HGNC Symbol;Acc:HGNC:28651]	ENSG00000122378	-0.587666	0.0229042	0/16	2/29	0	0.491792370909
CHST3	carbohydrate sulfotransferase 3 [Source:HGNC Symbol;Acc:HGNC:1971]	ENSG00000122863	-1.10486	0.000805484	0/8	2/26	0	0.377796615819
VPS26A	VPS26, retromer complex component A [Source:HGNC Symbol;Acc:HGNC:12711]	ENSG00000122958	-0.600813	0.00439024	0/15	2/38	0	0.446529711343
PLA2G12A	phospholipase A2 group XIIA [Source:HGNC Symbol;Acc:HGNC:18554]	ENSG00000123739	-0.769174	0.00390395	0/14	2/29	0	0.284663869289
MRS2	MRS2, magnesium transporter [Source:HGNC Symbol;Acc:HGNC:13785]	ENSG00000124532	-0.404648	0.00919021	0/15	6/24	0	0.488853727055
TBCC	tubulin folding cofactor C [Source:HGNC Symbol;Acc:HGNC:11580]	ENSG00000124659	-0.521171	0.00284099	0/16	1/19	0	0.363945988099
KLHDC3	kelch domain containing 3 [Source:HGNC Symbol;Acc:HGNC:20704]	ENSG00000124702	-0.553231	0.00627803	0/17	1/16	0	0.304516563296
GLO1	glyoxalase I [Source:HGNC Symbol;Acc:HGNC:4323]	ENSG00000124767	-4.33217	1.47028e-11	0/11	1/11	0	0.207389121021
RIOK1	RIO kinase 1 [Source:HGNC Symbol;Acc:HGNC:18656]	ENSG00000124784	-0.63247	0.00139306	0/20	2/52	0	0.440336244853
SLC35B3	solute carrier family 35 member B3 [Source:HGNC Symbol;Acc:HGNC:21601]	ENSG00000124786	-0.941316	0.00482382	0/14	1/1	0	0.601653281309
MBOAT7	membrane bound O-acyltransferase domain containing 7 [Source:HGNC Symbol;Acc:HGNC:15505]	ENSG00000125505	-0.25952	0.0119797	0/33	2/17	0	0.288306751525
CAPNS1	calpain small subunit 1 [Source:HGNC Symbol;Acc:HGNC:1481]	ENSG00000126247	-0.214626	0.00307392	0/12	1/20	0	0.483122214429
SEM1	SEM1, 26S proteasome complex subunit [Source:HGNC Symbol;Acc:HGNC:10845]	ENSG00000127922	-0.544784	0.000624789	0/13	2/6	0	0.352225596422
HIP1	huntingtin interacting protein 1 [Source:HGNC Symbol;Acc:HGNC:4913]	ENSG00000127946	-0.638167	0.0143497	1/13	2/11	0.339232979158	0.488497222493
PEX1	peroxisomal biogenesis factor 1 [Source:HGNC Symbol;Acc:HGNC:8850]	ENSG00000127980	-0.798373	9.3131e-05	0/19	2/20	0	0.344877259841
ATP6V1F	ATPase H+ transporting V1 subunit F [Source:HGNC Symbol;Acc:HGNC:16832]	ENSG00000128524	-0.584113	0.0112499	0/14	1/3	0	0.396015008217
LSM8	LSM8 homolog, U6 small nuclear RNA associated [Source:HGNC Symbol;Acc:HGNC:20471]	ENSG00000128534	-0.377204	0.0367915	0/10	1/5	0	0.202705114445
CALU	calumenin [Source:HGNC Symbol;Acc:HGNC:1458]	ENSG00000128595	-0.327689	0.00109541	0/13	4/15	0	0.458303509359
KLHDC10	kelch domain containing 10 [Source:HGNC Symbol;Acc:HGNC:22194]	ENSG00000128607	-0.604343	0.00170348	0/10	1/6	0	0.571822143803
TWSG1	twisted gastrulation BMP signaling modulator 1 [Source:HGNC Symbol;Acc:HGNC:12429]	ENSG00000128791	-0.959041	8.1121e-05	0/13	3/30	0	0.434999771792
KIF1C	kinesin family member 1C [Source:HGNC Symbol;Acc:HGNC:6317]	ENSG00000129250	-0.554728	6.93405e-05	0/20	2/14	0	0.309625158208
MTUS1	microtubule associated scaffold protein 1 [Source:HGNC Symbol;Acc:HGNC:29789]	ENSG00000129422	-0.48537	0.0107326	3/63	6/28	0.383407115865	0.356176038157
REEP5	receptor accessory protein 5 [Source:HGNC Symbol;Acc:HGNC:30077]	ENSG00000129625	-0.607764	1.09376e-05	0/15	12/59	0	0.483181989795
SEC14L1	SEC14 like lipid binding 1 [Source:HGNC Symbol;Acc:HGNC:10698]	ENSG00000129657	-0.317757	0.00293523	4/72	6/64	0.220041055277	0.287796513378
AFDN	afadin, adherens junction formation factor [Source:HGNC Symbol;Acc:HGNC:7137]	ENSG00000130396	-0.509411	0.00134138	2/20	19/82	0.278095532512	0.367321120024
LRP3	LDL receptor related protein 3 [Source:HGNC Symbol;Acc:HGNC:6695]	ENSG00000130881	-3.83497	0.0259318	2/18	5/18	0.2637023641	0.335947295925
HABP4	hyaluronan binding protein 4 [Source:HGNC Symbol;Acc:HGNC:17062]	ENSG00000130956	-0.457703	0.0344613	0/13	1/11	0	0.21976197343
UBE2G1	ubiquitin conjugating enzyme E2 G1 [Source:HGNC Symbol;Acc:HGNC:12482]	ENSG00000132388	-0.343178	0.046435	0/16	3/30	0	0.397637999315
CNDP2	carnosine dipeptidase 2 [Source:HGNC Symbol;Acc:HGNC:24437]	ENSG00000133313	-0.895701	3.58107e-08	0/21	2/10	0	0.506277068845
ADCK2	aarF domain containing kinase 2 [Source:HGNC Symbol;Acc:HGNC:19039]	ENSG00000133597	-0.480259	0.0490184	0/13	1/2	0	0.368364379768
FST	follistatin [Source:HGNC Symbol;Acc:HGNC:3971]	ENSG00000134363	-0.858659	8.57376e-05	0/16	1/9	0	0.313400470071
TMEM127	transmembrane protein 127 [Source:HGNC Symbol;Acc:HGNC:26038]	ENSG00000135956	-0.230835	0.0330779	0/17	3/28	0	0.571798767748
TNS3	tensin 3 [Source:HGNC Symbol;Acc:HGNC:21616]	ENSG00000136205	-0.277766	0.038207	0/29	6/69	0	0.283321888461
DPM2	dolichyl-phosphate mannosyltransferase subunit 2, regulatory [Source:HGNC Symbol;Acc:HGNC:3006]	ENSG00000136908	-0.278938	0.0309643	0/12	2/33	0	0.481155949835
TLN1	talin 1 [Source:HGNC Symbol;Acc:HGNC:11845]	ENSG00000137076	-0.229566	0.00508863	0/15	2/12	0	0.256018091158
ALDH1B1	aldehyde dehydrogenase 1 family member B1 [Source:HGNC Symbol;Acc:HGNC:407]	ENSG00000137124	-0.573247	0.0016714	0/7	4/27	0	0.338319857206
PPIL1	peptidylprolyl isomerase like 1 [Source:HGNC Symbol;Acc:HGNC:9260]	ENSG00000137168	-0.303539	0.0129347	0/13	7/59	0	0.352846434738
KIF13A	kinesin family member 13A [Source:HGNC Symbol;Acc:HGNC:14566]	ENSG00000137177	-0.853426	0.0169367	2/17	8/33	0.389470133991	0.398962355414
TMEM14B	transmembrane protein 14B [Source:HGNC Symbol;Acc:HGNC:21384]	ENSG00000137210	-0.581692	0.0041272	0/15	3/24	0	0.555846029743
RIPK1	receptor interacting serine/threonine kinase 1 [Source:HGNC Symbol;Acc:HGNC:10019]	ENSG00000137275	-0.930878	0.000552656	0/14	8/71	0	0.375974595474
MDC1	mediator of DNA damage checkpoint 1 [Source:HGNC Symbol;Acc:HGNC:21163]	ENSG00000137337	-0.405051	0.00200483	2/124	1/44	0.225224319894	0.37642752601
TPMT	thiopurine S-methyltransferase [Source:HGNC Symbol;Acc:HGNC:12014]	ENSG00000137364	-0.842117	0.00274836	0/12	9/30	0	0.399691536445
RNF144B	ring finger protein 144B [Source:HGNC Symbol;Acc:HGNC:21578]	ENSG00000137393	-1.23503	0.000816662	0/14	1/12	0	0.497075547334
MTCH1	mitochondrial carrier 1 [Source:HGNC Symbol;Acc:HGNC:17586]	ENSG00000137409	-0.544523	9.76701e-06	0/19	7/52	0	0.433794857777
SDCBP	syndecan binding protein [Source:HGNC Symbol;Acc:HGNC:10662]	ENSG00000137575	-0.344861	0.0173117	0/17	6/40	0	0.46407101881
TRIM29	tripartite motif containing 29 [Source:HGNC Symbol;Acc:HGNC:17274]	ENSG00000137699	-1.81316	0.0184683	8/38	3/16	0.344630483704	0.428014757179
STAMBPL1	STAM binding protein like 1 [Source:HGNC Symbol;Acc:HGNC:24105]	ENSG00000138134	-0.317204	0.0393895	0/19	7/41	0	0.384483413794
ATAD1	ATPase family, AAA domain containing 1 [Source:HGNC Symbol;Acc:HGNC:25903]	ENSG00000138138	-0.472932	0.000319611	0/20	1/15	0	0.412275066022
EXOC6	exocyst complex component 6 [Source:HGNC Symbol;Acc:HGNC:23196]	ENSG00000138190	-0.874961	0.0013017	0/18	3/23	0	0.495630239117
FAM149B1	family with sequence similarity 149 member B1 [Source:HGNC Symbol;Acc:HGNC:29162]	ENSG00000138286	-0.40257	0.0309837	0/17	1/14	0	0.265011255577
ANXA3	annexin A3 [Source:HGNC Symbol;Acc:HGNC:541]	ENSG00000138772	-0.629381	1.50235e-12	0/11	2/14	0	0.338313108021
LRIG3	leucine rich repeats and immunoglobulin like domains 3 [Source:HGNC Symbol;Acc:HGNC:30991]	ENSG00000139263	-1.17312	0.0134702	0/25	2/28	0	0.404887446721
09-Mar	membrane associated ring-CH-type finger 9 [Source:HGNC Symbol;Acc:HGNC:25139]	ENSG00000139266	-0.702944	0.0318807	0/9	5/21	0	0.494134118333
LUM	lumican [Source:HGNC Symbol;Acc:HGNC:6724]	ENSG00000139329	-3.92414	0.000121239	0/4	3/11	0	0.321678455511
MFGE8	milk fat globule-EGF factor 8 protein [Source:HGNC Symbol;Acc:HGNC:7036]	ENSG00000140545	-0.784657	1.96597e-11	0/17	6/60	0	0.457709247685
PMM2	phosphomannomutase 2 [Source:HGNC Symbol;Acc:HGNC:9115]	ENSG00000140650	-0.63215	0.0151337	0/17	1/5	0	0.224731022647
AFG3L2	AFG3 like matrix AAA peptidase subunit 2 [Source:HGNC Symbol;Acc:HGNC:315]	ENSG00000141385	-0.703538	0.00149508	0/11	1/8	0	0.237400722418
SLC39A6	solute carrier family 39 member 6 [Source:HGNC Symbol;Acc:HGNC:18607]	ENSG00000141424	-0.585368	0.0105819	0/23	1/32	0	0.358757406158
GALNT1	polypeptide N-acetylgalactosaminyltransferase 1 [Source:HGNC Symbol;Acc:HGNC:4123]	ENSG00000141429	-0.659128	3.51769e-06	0/4	1/20	0	0.231758671547
GATA6	GATA binding protein 6 [Source:HGNC Symbol;Acc:HGNC:4174]	ENSG00000141448	-0.395912	0.038936	0/26	1/27	0	0.254230118965
RMC1	regulator of MON1-CCZ1 [Source:HGNC Symbol;Acc:HGNC:24326]	ENSG00000141452	-1.00025	1.87432e-06	0/14	1/11	0	0.486996004423
MBD1	methyl-CpG binding domain protein 1 [Source:HGNC Symbol;Acc:HGNC:6916]	ENSG00000141644	-0.8627	7.5066e-05	0/17	2/18	0	0.394192434833
ZCCHC2	zinc finger CCHC-type containing 2 [Source:HGNC Symbol;Acc:HGNC:22916]	ENSG00000141664	-1.16302	0.00972387	0/22	2/21	0	0.360603054886
TXNL4A	thioredoxin like 4A [Source:HGNC Symbol;Acc:HGNC:30551]	ENSG00000141759	-0.80988	0.0171221	0/26	1/10	0	0.460210258521
DUSP10	dual specificity phosphatase 10 [Source:HGNC Symbol;Acc:HGNC:3065]	ENSG00000143507	-0.570324	0.0219277	0/26	8/53	0	0.402760036147
SLC39A1	solute carrier family 39 member 1 [Source:HGNC Symbol;Acc:HGNC:12876]	ENSG00000143570	-0.331044	0.0290877	0/41	2/14	0	0.309604470749
ABT1	activator of basal transcription 1 [Source:HGNC Symbol;Acc:HGNC:17369]	ENSG00000146109	-0.341276	0.042666	0/17	2/11	0	0.513595518353
MEPCE	methylphosphate capping enzyme [Source:HGNC Symbol;Acc:HGNC:20247]	ENSG00000146834	-0.367505	0.00527905	0/29	3/16	0	0.404944133204
CSGALNACT1	chondroitin sulfate N-acetylgalactosaminyltransferase 1 [Source:HGNC Symbol;Acc:HGNC:24290]	ENSG00000147408	-1.17543	0.00508863	2/35	1/5	0.308626575723	0.272074831912
FAM83A	family with sequence similarity 83 member A [Source:HGNC Symbol;Acc:HGNC:28210]	ENSG00000147689	-1.84015	0.00293523	5/33	2/19	0.319633265998	0.506679455012
HERC4	HECT and RLD domain containing E3 ubiquitin protein ligase 4 [Source:HGNC Symbol;Acc:HGNC:24521]	ENSG00000148634	-0.478912	0.000225655	0/15	1/14	0	0.328683800345
ANKRD1	ankyrin repeat domain 1 [Source:HGNC Symbol;Acc:HGNC:15819]	ENSG00000148677	-1.01364	0.00322535	0/3	3/18	0	0.523767071239
EIF4EBP2	eukaryotic translation initiation factor 4E binding protein 2 [Source:HGNC Symbol;Acc:HGNC:3289]	ENSG00000148730	-0.525267	0.001857	1/14	2/17	0.531229686018	0.358036491334
TAF5	TATA-box binding protein associated factor 5 [Source:HGNC Symbol;Acc:HGNC:11539]	ENSG00000148835	-0.37352	0.0477182	0/12	1/12	0	0.353339302706
FAM160B1	family with sequence similarity 160 member B1 [Source:HGNC Symbol;Acc:HGNC:29320]	ENSG00000151553	-0.832752	0.00643218	0/12	1/10	0	0.487378474092
WWC2	WW and C2 domain containing 2 [Source:HGNC Symbol;Acc:HGNC:24148]	ENSG00000151718	-0.419942	0.00322535	0/13	4/50	0	0.366548317266
SLC25A4	solute carrier family 25 member 4 [Source:HGNC Symbol;Acc:HGNC:10990]	ENSG00000151729	-0.245205	0.0381496	0/13	1/17	0	0.412700061822
DST	dystonin [Source:HGNC Symbol;Acc:HGNC:1090]	ENSG00000151914	-0.568719	1.41276e-09	0/57	3/46	0	0.3884937882
TMEM56	transmembrane protein 56 [Source:HGNC Symbol;Acc:HGNC:26477]	ENSG00000152078	-0.802768	0.00233212	0/14	1/6	0	0.559023764231
ATP5F1A	ATP synthase F1 subunit alpha [Source:HGNC Symbol;Acc:HGNC:823]	ENSG00000152234	-0.507272	2.95436e-09	0/39	3/28	0	0.255641642103
RASSF3	Ras association domain family member 3 [Source:HGNC Symbol;Acc:HGNC:14271]	ENSG00000153179	-0.341362	0.0146196	0/7	2/26	0	0.458785083709
TRAPPC8	trafficking protein particle complex 8 [Source:HGNC Symbol;Acc:HGNC:29169]	ENSG00000153339	-0.628395	0.00280515	0/14	2/7	0	0.431072801589
INO80C	INO80 complex subunit C [Source:HGNC Symbol;Acc:HGNC:26994]	ENSG00000153391	-0.765989	0.00103714	0/13	1/37	0	0.357855294244
BUB3	BUB3, mitotic checkpoint protein [Source:HGNC Symbol;Acc:HGNC:1151]	ENSG00000154473	-0.424386	3.89452e-07	0/9	5/28	0	0.346451104409
CXXC1	CXXC finger protein 1 [Source:HGNC Symbol;Acc:HGNC:24343]	ENSG00000154832	-0.70838	0.0392552	0/12	1/14	0	0.684715490972
PI4K2A	phosphatidylinositol 4-kinase type 2 alpha [Source:HGNC Symbol;Acc:HGNC:30031]	ENSG00000155252	-0.557167	0.00201794	0/15	3/17	0	0.421046100678
MARVELD1	MARVEL domain containing 1 [Source:HGNC Symbol;Acc:HGNC:28674]	ENSG00000155254	-0.471677	0.0229151	0/16	3/27	0	0.422152059975
PDIA4	protein disulfide isomerase family A member 4 [Source:HGNC Symbol;Acc:HGNC:30167]	ENSG00000155660	-0.374707	0.00151989	0/13	1/16	0	0.255339990303
SH3RF2	SH3 domain containing ring finger 2 [Source:HGNC Symbol;Acc:HGNC:26299]	ENSG00000156463	-0.730463	0.000288574	0/19	1/18	0	0.407381488743
SUPV3L1	Suv3 like RNA helicase [Source:HGNC Symbol;Acc:HGNC:11471]	ENSG00000156502	-0.366339	0.0142939	0/16	1/7	0	0.249980198691
MAPK13	mitogen-activated protein kinase 13 [Source:HGNC Symbol;Acc:HGNC:6875]	ENSG00000156711	-0.606736	6.14227e-06	0/14	1/10	0	0.534218768287
FMNL2	formin like 2 [Source:HGNC Symbol;Acc:HGNC:18267]	ENSG00000157827	-0.297794	0.0262235	0/16	4/18	0	0.526751550335
HIST1H2BD	histone cluster 1 H2B family member d [Source:HGNC Symbol;Acc:HGNC:4747]	ENSG00000158373	-1.38535	0.00954082	0/33	1/20	0	0.653592991562
CDA	cytidine deaminase [Source:HGNC Symbol;Acc:HGNC:1712]	ENSG00000158825	-0.63724	0.000545865	0/7	2/9	0	0.295073654729
PINK1	PTEN induced putative kinase 1 [Source:HGNC Symbol;Acc:HGNC:14581]	ENSG00000158828	-0.414644	0.0131057	0/15	2/24	0	0.355344720564
ADIPOR1	adiponectin receptor 1 [Source:HGNC Symbol;Acc:HGNC:24040]	ENSG00000159346	-0.429895	0.0071733	0/19	3/20	0	0.327402342841
LRWD1	leucine rich repeats and WD repeat domain containing 1 [Source:HGNC Symbol;Acc:HGNC:21769]	ENSG00000161036	-0.558308	0.00875829	0/15	1/1	0	0.237236849946
CYB561A3	cytochrome b561 family member A3 [Source:HGNC Symbol;Acc:HGNC:23014]	ENSG00000162144	-0.560642	0.0237832	0/31	1/10	0	0.445487118182
NEXN	nexilin F-actin binding protein [Source:HGNC Symbol;Acc:HGNC:29557]	ENSG00000162614	-0.666463	0.00747914	0/20	1/11	0	0.536644797012
ARPC5	actin related protein 2/3 complex subunit 5 [Source:HGNC Symbol;Acc:HGNC:708]	ENSG00000162704	-0.267092	0.000182009	0/21	1/27	0	0.273834991176
MAPKAPK2	mitogen-activated protein kinase-activated protein kinase 2 [Source:HGNC Symbol;Acc:HGNC:6887]	ENSG00000162889	-0.30277	0.00165666	0/15	5/30	0	0.592091332424
INHBB	inhibin subunit beta B [Source:HGNC Symbol;Acc:HGNC:6067]	ENSG00000163083	-2.18455	0.00324986	1/25	2/5	0.326962768636	0.455320643863
FZD5	frizzled class receptor 5 [Source:HGNC Symbol;Acc:HGNC:4043]	ENSG00000163251	-0.726398	0.00469337	0/17	2/8	0	0.332618231115
INAVA	innate immunity activator [Source:HGNC Symbol;Acc:HGNC:25599]	ENSG00000163362	-1.37587	0.000873638	0/13	2/7	0	0.296750448547
ZDHHC3	zinc finger DHHC-type containing 3 [Source:HGNC Symbol;Acc:HGNC:18470]	ENSG00000163812	-0.307785	0.000331741	0/28	2/30	0	0.503922695707
SLC6A20	solute carrier family 6 member 20 [Source:HGNC Symbol;Acc:HGNC:30927]	ENSG00000163817	-3.88745	0.00123886	0/16	2/14	0	0.497391327384
LIPH	lipase H [Source:HGNC Symbol;Acc:HGNC:18483]	ENSG00000163898	-1.19241	0.00015844	0/6	2/10	0	0.4509527143
RPL39L	ribosomal protein L39 like [Source:HGNC Symbol;Acc:HGNC:17094]	ENSG00000163923	-0.557438	0.0249275	0/12	5/19	0	0.473445903728
TMEM144	transmembrane protein 144 [Source:HGNC Symbol;Acc:HGNC:25633]	ENSG00000164124	-0.810715	0.0439571	0/13	2/15	0	0.340148950533
BEND7	BEN domain containing 7 [Source:HGNC Symbol;Acc:HGNC:23514]	ENSG00000165626	-0.772442	2.5101e-07	0/14	1/3	0	0.284007536484
PDZD8	PDZ domain containing 8 [Source:HGNC Symbol;Acc:HGNC:26974]	ENSG00000165650	-1.4802	1.32162e-09	0/13	3/10	0	0.436368948537
ABRAXAS2	abraxas 2, BRISC complex subunit [Source:HGNC Symbol;Acc:HGNC:28975]	ENSG00000165660	-0.454783	0.00517832	0/10	1/28	0	0.445486464298
PRDX3	peroxiredoxin 3 [Source:HGNC Symbol;Acc:HGNC:9354]	ENSG00000165672	-0.620512	0.0004504	0/16	2/36	0	0.344656521478
CKB	creatine kinase B [Source:HGNC Symbol;Acc:HGNC:1991]	ENSG00000166165	-0.428939	0.00548795	2/23	2/13	0.243425586611	0.344268687752
CYB5A	cytochrome b5 type A [Source:HGNC Symbol;Acc:HGNC:2570]	ENSG00000166347	-1.4184	1.29458e-05	0/20	2/13	0	0.469971386373
CCDC68	coiled-coil domain containing 68 [Source:HGNC Symbol;Acc:HGNC:24350]	ENSG00000166510	-1.9931	0.0204704	0/15	1/6	0	0.264116754934
SEC11C	SEC11 homolog C, signal peptidase complex subunit [Source:HGNC Symbol;Acc:HGNC:23400]	ENSG00000166562	-0.883206	0.0210262	0/11	3/12	0	0.670567815447
ENTPD3	ectonucleoside triphosphate diphosphohydrolase 3 [Source:HGNC Symbol;Acc:HGNC:3365]	ENSG00000168032	-0.919357	0.0277702	2/14	1/3	0.258723091261	0.416547944776
ARF4	ADP ribosylation factor 4 [Source:HGNC Symbol;Acc:HGNC:655]	ENSG00000168374	-0.211289	0.00961792	0/18	2/53	0	0.286373980358
RAB31	RAB31, member RAS oncogene family [Source:HGNC Symbol;Acc:HGNC:9771]	ENSG00000168461	-0.868806	0.00313926	0/27	2/11	0	0.535736938627
PKIG	cAMP-dependent protein kinase inhibitor gamma [Source:HGNC Symbol;Acc:HGNC:9019]	ENSG00000168734	-0.933188	0.00716559	1/14	4/22	0.426537027719	0.324794454877
ATF5	activating transcription factor 5 [Source:HGNC Symbol;Acc:HGNC:790]	ENSG00000169136	-0.559525	0.0454773	0/24	1/11	0	0.28560851497
CLIC3	chloride intracellular channel 3 [Source:HGNC Symbol;Acc:HGNC:2064]	ENSG00000169583	-0.734681	0.0309643	0/19	1/9	0	0.20500211292
FAM103A1	RNMT activating mRNA cap methyltransferase subunit [Source:HGNC Symbol;Acc:HGNC:31022]	ENSG00000169612	-0.637438	0.00598138	0/14	3/19	0	0.402519489824
PCDH7	protocadherin 7 [Source:HGNC Symbol;Acc:HGNC:8659]	ENSG00000169851	-1.99616	9.9336e-07	1/24	2/8	0.502919264819	0.293714679079
TRIM56	tripartite motif containing 56 [Source:HGNC Symbol;Acc:HGNC:19028]	ENSG00000169871	-0.617424	0.00463777	0/12	3/24	0	0.306054529088
ALCAM	activated leukocyte cell adhesion molecule [Source:HGNC Symbol;Acc:HGNC:400]	ENSG00000170017	-0.382945	0.00264355	0/30	2/11	0	0.388147484677
USP38	ubiquitin specific peptidase 38 [Source:HGNC Symbol;Acc:HGNC:20067]	ENSG00000170185	-0.243987	0.0396869	0/14	2/18	0	0.274948199261
SERPINB9	serpin family B member 9 [Source:HGNC Symbol;Acc:HGNC:8955]	ENSG00000170542	-0.34313	0.0352849	0/7	1/21	0	0.365394086757
SOCS6	suppressor of cytokine signaling 6 [Source:HGNC Symbol;Acc:HGNC:16833]	ENSG00000170677	-0.792774	0.0212964	0/10	3/34	0	0.541041548274
PSG6	pregnancy specific beta-1-glycoprotein 6 [Source:HGNC Symbol;Acc:HGNC:9523]	ENSG00000170848	-3.58556	0.00275066	0/1	2/12	0	0.221947154687
TADA3	transcriptional adaptor 3 [Source:HGNC Symbol;Acc:HGNC:19422]	ENSG00000171148	-0.213724	0.00561475	0/30	1/2	0	0.336446752992
DSEL	dermatan sulfate epimerase like [Source:HGNC Symbol;Acc:HGNC:18144]	ENSG00000171451	-0.987333	0.0301721	0/10	1/8	0	0.24315275915
ZNF318	zinc finger protein 318 [Source:HGNC Symbol;Acc:HGNC:13578]	ENSG00000171467	-0.546218	0.00326317	0/10	3/50	0	0.484907652562
BCL2	BCL2, apoptosis regulator [Source:HGNC Symbol;Acc:HGNC:990]	ENSG00000171791	-0.912766	0.00950527	2/48	6/23	0.304189047404	0.361598195707
FRMD3	FERM domain containing 3 [Source:HGNC Symbol;Acc:HGNC:24125]	ENSG00000172159	-1.06857	0.0165287	0/14	5/8	0	0.53065713686
DPAGT1	dolichyl-phosphate N-acetylglucosaminephosphotransferase 1 [Source:HGNC Symbol;Acc:HGNC:2995]	ENSG00000172269	-0.53649	0.0112499	0/41	1/21	0	0.292290802398
GTPBP2	GTP binding protein 2 [Source:HGNC Symbol;Acc:HGNC:4670]	ENSG00000172432	-0.309529	0.00023576	0/26	9/89	0	0.438910912354
ZNF24	zinc finger protein 24 [Source:HGNC Symbol;Acc:HGNC:13032]	ENSG00000172466	-0.683373	0.00436754	0/16	4/14	0	0.459919044405
CHCHD1	coiled-coil-helix-coiled-coil-helix domain containing 1 [Source:HGNC Symbol;Acc:HGNC:23518]	ENSG00000172586	-0.449613	0.00517996	0/9	2/29	0	0.285159006026
RHOD	ras homolog family member D [Source:HGNC Symbol;Acc:HGNC:670]	ENSG00000173156	-1.29072	0.000319611	0/14	2/16	0	0.570980247421
ATP5MD	ATP synthase membrane subunit DAPIT [Source:HGNC Symbol;Acc:HGNC:30889]	ENSG00000173915	-0.428468	0.00193556	0/26	4/45	0	0.339475043632
03-Mar	membrane associated ring-CH-type finger 3 [Source:HGNC Symbol;Acc:HGNC:28728]	ENSG00000173926	-0.635536	0.0184587	0/16	1/25	0	0.319658583592
DENND6A	DENN domain containing 6A [Source:HGNC Symbol;Acc:HGNC:26635]	ENSG00000174839	-0.911075	0.00233202	0/13	1/29	0	0.728362242931
DDIT3	DNA damage inducible transcript 3 [Source:HGNC Symbol;Acc:HGNC:2726]	ENSG00000175197	-0.281611	0.0348502	0/24	4/40	0	0.424167982082
MCTP1	multiple C2 and transmembrane domain containing 1 [Source:HGNC Symbol;Acc:HGNC:26183]	ENSG00000175471	-0.327883	0.024888	0/15	1/5	0	0.250123193027
PLA2G16	phospholipase A2 group XVI [Source:HGNC Symbol;Acc:HGNC:17825]	ENSG00000176485	-0.32816	0.00173477	0/11	3/13	0	0.298840558819
EPS8L2	EPS8 like 2 [Source:HGNC Symbol;Acc:HGNC:21296]	ENSG00000177106	-0.358367	6.53829e-05	0/67	1/13	0	0.439297468101
TIGD2	tigger transposable element derived 2 [Source:HGNC Symbol;Acc:HGNC:18333]	ENSG00000180346	-0.512614	0.0151364	0/11	2/11	0	0.324731278676
MB21D2	Mab-21 domain containing 2 [Source:HGNC Symbol;Acc:HGNC:30438]	ENSG00000180611	-1.15276	0.00481982	0/18	4/34	0	0.457156150322
PCGF5	polycomb group ring finger 5 [Source:HGNC Symbol;Acc:HGNC:28264]	ENSG00000180628	-0.694731	7.76285e-05	1/30	2/25	0.243501617786	0.491166849082
PPA1	pyrophosphatase (inorganic) 1 [Source:HGNC Symbol;Acc:HGNC:9226]	ENSG00000180817	-0.463649	0.0134921	0/16	1/9	0	0.274002228812
MRPL14	mitochondrial ribosomal protein L14 [Source:HGNC Symbol;Acc:HGNC:14279]	ENSG00000180992	-0.608906	0.00134138	0/15	7/41	0	0.402356742411
UBE2F	ubiquitin conjugating enzyme E2 F (putative) [Source:HGNC Symbol;Acc:HGNC:12480]	ENSG00000184182	-0.868593	0.0208453	1/19	5/44	0.39152022203	0.359939850867
OR7E14P	olfactory receptor family 7 subfamily E member 14 pseudogene [Source:HGNC Symbol;Acc:HGNC:8385]	ENSG00000184669	-1.8271	0.0124214	0/15	1/6	0	0.206556414034
AP3M1	adaptor related protein complex 3 subunit mu 1 [Source:HGNC Symbol;Acc:HGNC:569]	ENSG00000185009	-0.27083	0.0190634	0/17	1/30	0	0.348334340129
C6orf120	chromosome 6 open reading frame 120 [Source:HGNC Symbol;Acc:HGNC:21247]	ENSG00000185127	-0.583942	0.00487983	1/23	7/22	0.254877816822	0.349916391119
ROR1	receptor tyrosine kinase like orphan receptor 1 [Source:HGNC Symbol;Acc:HGNC:10256]	ENSG00000185483	-0.587027	0.0356576	0/16	4/44	0	0.348083054388
CCDC190	coiled-coil domain containing 190 [Source:HGNC Symbol;Acc:HGNC:28736]	ENSG00000185860	-0.782035	0.0121106	0/5	2/2	0	0.393724476683
EVI2B	ecotropic viral integration site 2B [Source:HGNC Symbol;Acc:HGNC:3500]	ENSG00000185862	-0.44995	0.0141294	0/4	1/7	0	0.289964786884
MITF	melanogenesis associated transcription factor [Source:HGNC Symbol;Acc:HGNC:7105]	ENSG00000187098	-0.876158	0.00201794	1/26	3/14	0.281997791001	0.287691494252
HIST1H1C	histone cluster 1 H1 family member c [Source:HGNC Symbol;Acc:HGNC:4716]	ENSG00000187837	-1.82895	0.000321431	0/18	3/24	0	0.53362878086
WNT7B	Wnt family member 7B [Source:HGNC Symbol;Acc:HGNC:12787]	ENSG00000188064	-0.823188	0.0191398	0/30	2/24	0	0.363223057063
C6orf132	chromosome 6 open reading frame 132 [Source:HGNC Symbol;Acc:HGNC:21288]	ENSG00000188112	-1.85491	9.3617e-07	0/12	1/13	0	0.329478152975
BLOC1S5	biogenesis of lysosomal organelles complex 1 subunit 5 [Source:HGNC Symbol;Acc:HGNC:18561]	ENSG00000188428	-1.02989	0.00787235	0/11	1/13	0	0.738082975076
UROS	uroporphyrinogen III synthase [Source:HGNC Symbol;Acc:HGNC:12592]	ENSG00000188690	-0.569949	0.000406831	0/23	1/22	0	0.353757896026
FAM53B	family with sequence similarity 53 member B [Source:HGNC Symbol;Acc:HGNC:28968]	ENSG00000189319	-0.679272	0.00264355	0/15	6/29	0	0.36118752704
SH2D5	SH2 domain containing 5 [Source:HGNC Symbol;Acc:HGNC:28819]	ENSG00000189410	-0.580712	0.0429381	0/20	2/10	0	0.295073654729
PTPN1	protein tyrosine phosphatase, non-receptor type 1 [Source:HGNC Symbol;Acc:HGNC:9642]	ENSG00000196396	-0.435496	0.00192581	0/16	3/54	0	0.40008874155
ANAPC7	anaphase promoting complex subunit 7 [Source:HGNC Symbol;Acc:HGNC:17380]	ENSG00000196510	-0.23292	0.0260895	0/17	4/33	0	0.225711854984
ZNF512B	zinc finger protein 512B [Source:HGNC Symbol;Acc:HGNC:29212]	ENSG00000196700	-0.291208	0.0244276	0/5	1/7	0	0.205778662021
TAF13	TATA-box binding protein associated factor 13 [Source:HGNC Symbol;Acc:HGNC:11546]	ENSG00000197780	-0.539251	0.000352772	0/11	5/41	0	0.337530599351
KIF13B	kinesin family member 13B [Source:HGNC Symbol;Acc:HGNC:14405]	ENSG00000197892	-0.568832	0.00595484	0/11	5/38	0	0.296668351074
MPZL1	myelin protein zero like 1 [Source:HGNC Symbol;Acc:HGNC:7226]	ENSG00000197965	-0.521624	0.00074838	0/25	10/71	0	0.373656812807
05-Mar	membrane associated ring-CH-type finger 5 [Source:HGNC Symbol;Acc:HGNC:26025]	ENSG00000198060	-0.574802	3.98161e-05	0/21	1/6	0	0.348811991974
C6orf89	chromosome 6 open reading frame 89 [Source:HGNC Symbol;Acc:HGNC:21114]	ENSG00000198663	-0.674565	8.6842e-05	0/9	3/27	0	0.422349094761
ECI2	enoyl-CoA delta isomerase 2 [Source:HGNC Symbol;Acc:HGNC:14601]	ENSG00000198721	-1.06876	1.59392e-06	0/12	5/31	0	0.39560693342
CNOT7	CCR4-NOT transcription complex subunit 7 [Source:HGNC Symbol;Acc:HGNC:14101]	ENSG00000198791	-0.392248	0.00152254	0/22	1/14	0	0.273782081571
SFT2D1	SFT2 domain containing 1 [Source:HGNC Symbol;Acc:HGNC:21102]	ENSG00000198818	-0.386276	0.0286476	1/12	5/34	0.30820320583	0.371699237185
SMG5	SMG5, nonsense mediated mRNA decay factor [Source:HGNC Symbol;Acc:HGNC:24644]	ENSG00000198952	-0.344615	0.0182189	0/22	1/30	0	0.298817251433
RNF5	ring finger protein 5 [Source:HGNC Symbol;Acc:HGNC:10068]	ENSG00000204308	-0.431008	0.0093069	0/49	3/39	0	0.494187799619
AGPAT1	1-acylglycerol-3-phosphate O-acyltransferase 1 [Source:HGNC Symbol;Acc:HGNC:324]	ENSG00000204310	-0.672191	1.16049e-07	0/50	2/56	0	0.407265572289
SKIV2L	Ski2 like RNA helicase [Source:HGNC Symbol;Acc:HGNC:10898]	ENSG00000204351	-0.475331	0.0199067	0/96	4/35	0	0.3587091285
CSNK2B	casein kinase 2 beta [Source:HGNC Symbol;Acc:HGNC:2460]	ENSG00000204435	-0.405731	0.000120199	0/67	1/9	0	0.632175720242
C6orf47	chromosome 6 open reading frame 47 [Source:HGNC Symbol;Acc:HGNC:19076]	ENSG00000204439	-0.514021	0.00530792	0/43	1/8	0	0.459106514874
MICA	MHC class I polypeptide-related sequence A [Source:HGNC Symbol;Acc:HGNC:7090]	ENSG00000204520	-0.523357	0.00166004	0/63	4/57	0	0.462245694673
FBXO48	F-box protein 48 [Source:HGNC Symbol;Acc:HGNC:33857]	ENSG00000204923	-0.659616	0.0290498	0/15	2/9	0	0.369038031487
HACD2	3-hydroxyacyl-CoA dehydratase 2 [Source:HGNC Symbol;Acc:HGNC:9640]	ENSG00000206527	-0.38032	0.0253221	0/18	1/5	0	0.251375301734
ARHGEF35	Rho guanine nucleotide exchange factor 35 [Source:HGNC Symbol;Acc:HGNC:33846]	ENSG00000213214	-0.920108	0.00953986	0/1	3/4	0	0.474583648028
CHUK	conserved helix-loop-helix ubiquitous kinase [Source:HGNC Symbol;Acc:HGNC:1974]	ENSG00000213341	-0.511155	0.0096593	0/12	2/21	0	0.232141840631
DNAJC9	DnaJ heat shock protein family (Hsp40) member C9 [Source:HGNC Symbol;Acc:HGNC:19123]	ENSG00000213551	-0.366635	0.0447714	0/18	1/5	0	0.522287196247
DDX47	DEAD-box helicase 47 [Source:HGNC Symbol;Acc:HGNC:18682]	ENSG00000213782	-0.434844	0.0070278	0/11	8/35	0	0.425723030181
FIS1	fission, mitochondrial 1 [Source:HGNC Symbol;Acc:HGNC:21689]	ENSG00000214253	-0.756184	0.00333099	0/31	1/16	0	0.520919039566
TOMM6	translocase of outer mitochondrial membrane 6 [Source:HGNC Symbol;Acc:HGNC:34528]	ENSG00000214736	-0.603958	0.000371298	0/21	1/46	0	0.242400268956
RNASEK	ribonuclease K [Source:HGNC Symbol;Acc:HGNC:33911]	ENSG00000219200	-0.3072	0.0474141	0/37	5/25	0	0.298976991564
HMSD	histocompatibility minor serpin domain containing [Source:HGNC Symbol;Acc:HGNC:23037]	ENSG00000221887	-0.895703	0.00125273	0/9	7/38	0	0.381504236658
SMIM13	small integral membrane protein 13 [Source:HGNC Symbol;Acc:HGNC:27356]	ENSG00000224531	-0.527576	0.00298405	0/16	6/41	0	0.276923754818
NOL7	nucleolar protein 7 [Source:HGNC Symbol;Acc:HGNC:21040]	ENSG00000225921	-0.367415	0.000671726	0/16	2/9	0	0.490274329
PSG1	pregnancy specific beta-1-glycoprotein 1 [Source:HGNC Symbol;Acc:HGNC:9514]	ENSG00000231924	-4.06655	2.08809e-06	0/3	1/3	0	0.236655864372
MTRNR2L4	MT-RNR2 like 4 [Source:HGNC Symbol;Acc:HGNC:37161]	ENSG00000232196	-0.577523	0.00211466	0/0	1/6	0	0.726729811031
TXNDC5	thioredoxin domain containing 5 [Source:HGNC Symbol;Acc:HGNC:21073]	ENSG00000239264	-0.315632	0.0170646	0/21	2/22	0	0.415265843832
MTRNR2L8	MT-RNR2 like 8 [Source:HGNC Symbol;Acc:HGNC:37165]	ENSG00000255823	-0.62399	0.000554428	0/0	1/12	0	0.586655175301
KIAA1147	KIAA1147 [Source:HGNC Symbol;Acc:HGNC:29472]	ENSG00000257093	-0.723544	0.00237442	0/9	2/10	0	0.343595913425
ZNF271P	zinc finger protein 271, pseudogene [Source:HGNC Symbol;Acc:HGNC:13065]	ENSG00000257267	-0.5834	0.0440908	0/19	1/11	0	0.367426766952
CHMP1B-AS1	CHMP1B antisense RNA 1 [Source:HGNC Symbol;Acc:HGNC:52778]	ENSG00000267165	-0.742466	0.0112499	0/19	1/22	0	0.429194624173
