# Supplementary material for: Methylglyoxal: a novel upstream regulator of DNA methylation
Source: J Exp Clin Cancer Res. 2023 Mar 31;42:78. doi: 10.1186/s13046-023-02637-w (PMC10064647; doi:10.1186/s13046-023-02637-w)
Supplement: Supplementary file 1 — Additional file 1. [file 13046_2023_2637_MOESM1_ESM.zip › Data S4.xlsx]

## Sheet: Table
Data S4. Hypomethylated and overexpressed genes
HGNC_Gene_Symbol	Gene_description	Transcript_id	Log2fold_change(Beta-value)	FDR	#_Promoter_Dn	#_Enhancer_Dn	Mean_dbeta_Promoter_Dn	Mean_dbeta_Enhancer_Dn
NFIX	nuclear factor I X [Source:HGNC Symbol;Acc:HGNC:7788]	ENSG00000008441	0.642585	0.00680058	1/52	0/83	-0.223142141298	0
CALCOCO1	calcium binding and coiled-coil domain 1 [Source:HGNC Symbol;Acc:HGNC:29306]	ENSG00000012822	0.4024	0.00378681	1/14	0/44	-0.217273493333	0
MTMR11	myotubularin related protein 11 [Source:HGNC Symbol;Acc:HGNC:24307]	ENSG00000014914	0.840552	0.041248	1/17	0/2	-0.313981801017	0
RCN1	reticulocalbin 1 [Source:HGNC Symbol;Acc:HGNC:9934]	ENSG00000049449	0.56336	0.00304239	1/14	0/12	-0.289131773199	0
WNK1	WNK lysine deficient protein kinase 1 [Source:HGNC Symbol;Acc:HGNC:14540]	ENSG00000060237	0.253583	0.0181468	1/20	1/67	-0.30361474284	-0.560872012745
DGAT2	diacylglycerol O-acyltransferase 2 [Source:HGNC Symbol;Acc:HGNC:16940]	ENSG00000062282	1.54761	0.00953186	1/15	0/19	-0.21563286897	0
CPSF1	cleavage and polyadenylation specific factor 1 [Source:HGNC Symbol;Acc:HGNC:2324]	ENSG00000071894	0.4556	0.0223504	1/12	0/10	-0.295959356672	0
CYBRD1	cytochrome b reductase 1 [Source:HGNC Symbol;Acc:HGNC:20797]	ENSG00000071967	0.510487	0.00127241	3/16	0/35	-0.483589360283	0
ALDH3A2	aldehyde dehydrogenase 3 family member A2 [Source:HGNC Symbol;Acc:HGNC:403]	ENSG00000072210	0.788792	5.41182e-05	2/27	1/12	-0.282332798344	-0.292081477178
SEMA3A	semaphorin 3A [Source:HGNC Symbol;Acc:HGNC:10723]	ENSG00000075213	1.09621	0.000257627	2/18	0/15	-0.254039451544	0
KIF22	kinesin family member 22 [Source:HGNC Symbol;Acc:HGNC:6391]	ENSG00000079616	0.43334	0.0179279	2/19	0/15	-0.368603794174	0
ACOT7	acyl-CoA thioesterase 7 [Source:HGNC Symbol;Acc:HGNC:24157]	ENSG00000097021	0.437164	0.00662869	2/30	0/39	-0.298758824695	0
GRK3	G protein-coupled receptor kinase 3 [Source:HGNC Symbol;Acc:HGNC:290]	ENSG00000100077	1.68178	0.000671726	1/16	0/2	-0.362969334607	0
PYGL	glycogen phosphorylase L [Source:HGNC Symbol;Acc:HGNC:9725]	ENSG00000100504	0.741009	2.47371e-08	1/21	2/16	-0.219794699996	-0.234498100644
MYBL2	MYB proto-oncogene like 2 [Source:HGNC Symbol;Acc:HGNC:7548]	ENSG00000101057	0.530179	0.00595484	2/10	0/9	-0.256385338049	0
CORO2B	coronin 2B [Source:HGNC Symbol;Acc:HGNC:2256]	ENSG00000103647	1.41575	0.00178153	1/13	1/12	-0.28177728703	-0.426976140909
ALDOC	aldolase, fructose-bisphosphate C [Source:HGNC Symbol;Acc:HGNC:418]	ENSG00000109107	1.32036	0.0110493	1/13	0/14	-0.256500208642	0
LPXN	leupaxin [Source:HGNC Symbol;Acc:HGNC:14061]	ENSG00000110031	1.53843	1.4492e-07	1/25	0/5	-0.31501516963	0
GALNT18	polypeptide N-acetylgalactosaminyltransferase 18 [Source:HGNC Symbol;Acc:HGNC:30488]	ENSG00000110328	4.15785	0.00156907	1/19	0/40	-0.244660270646	0
CAPRIN2	caprin family member 2 [Source:HGNC Symbol;Acc:HGNC:21259]	ENSG00000110888	0.574504	0.00013987	1/17	0/1	-0.308491364816	0
CD83	CD83 molecule [Source:HGNC Symbol;Acc:HGNC:1703]	ENSG00000112149	1.48051	0.034867	1/10	0/49	-0.209799153795	0
DAP	death associated protein [Source:HGNC Symbol;Acc:HGNC:2672]	ENSG00000112977	0.226688	0.0294928	1/4	0/21	-0.322336338099	0
PCDHB3	protocadherin beta 3 [Source:HGNC Symbol;Acc:HGNC:8688]	ENSG00000113205	3.45242	0.0260318	1/3	0/0	-0.203899148297	0
ST8SIA4	ST8 alpha-N-acetyl-neuraminide alpha-2,8-sialyltransferase 4 [Source:HGNC Symbol;Acc:HGNC:10871]	ENSG00000113532	1.22369	0.000989586	2/31	0/5	-0.350954646141	0
BCHE	butyrylcholinesterase [Source:HGNC Symbol;Acc:HGNC:983]	ENSG00000114200	2.27678	5.54566e-05	2/4	0/0	-0.476037677978	0
PODXL2	podocalyxin like 2 [Source:HGNC Symbol;Acc:HGNC:17936]	ENSG00000114631	2.30316	0.0351608	1/13	0/1	-0.221540240029	0
TFCP2L1	transcription factor CP2 like 1 [Source:HGNC Symbol;Acc:HGNC:17925]	ENSG00000115112	2.70502	0.0028283	1/10	0/4	-0.452454830247	0
RHOU	ras homolog family member U [Source:HGNC Symbol;Acc:HGNC:17794]	ENSG00000116574	0.676747	0.0275189	4/20	0/30	-0.386002060163	0
MFAP2	microfibril associated protein 2 [Source:HGNC Symbol;Acc:HGNC:7033]	ENSG00000117122	1.97483	0.00296106	1/20	0/7	-0.248689655167	0
P3H1	prolyl 3-hydroxylase 1 [Source:HGNC Symbol;Acc:HGNC:19316]	ENSG00000117385	0.393499	0.0168484	1/17	2/58	-0.409207879139	-0.28121221493
PLAU	plasminogen activator, urokinase [Source:HGNC Symbol;Acc:HGNC:9052]	ENSG00000122861	0.673099	0.00038678	1/21	0/43	-0.479443632006	0
RAB38	RAB38, member RAS oncogene family [Source:HGNC Symbol;Acc:HGNC:9776]	ENSG00000123892	1.7692	0.00672134	5/11	0/8	-0.245107204196	0
FAM210B	family with sequence similarity 210 member B [Source:HGNC Symbol;Acc:HGNC:16102]	ENSG00000124098	0.616462	0.00598138	1/13	0/9	-0.337457348249	0
RPL23	ribosomal protein L23 [Source:HGNC Symbol;Acc:HGNC:10316]	ENSG00000125691	0.284461	0.00050672	1/19	1/29	-0.259275785127	-0.22714843633
GNG11	G protein subunit gamma 11 [Source:HGNC Symbol;Acc:HGNC:4403]	ENSG00000127920	0.784424	0.0109277	2/11	1/6	-0.249736407409	-0.23528855882
NUP210	nucleoporin 210 [Source:HGNC Symbol;Acc:HGNC:30052]	ENSG00000132182	0.400442	0.0260895	1/11	0/9	-0.366808635689	0
CYP2J2	cytochrome P450 family 2 subfamily J member 2 [Source:HGNC Symbol;Acc:HGNC:2634]	ENSG00000134716	3.013	0.0123837	3/14	0/11	-0.239694811383	0
ETS1	ETS proto-oncogene 1, transcription factor [Source:HGNC Symbol;Acc:HGNC:3488]	ENSG00000134954	0.376831	0.00695475	2/30	1/105	-0.27066370124	-0.259818217331
PSAT1	phosphoserine aminotransferase 1 [Source:HGNC Symbol;Acc:HGNC:19129]	ENSG00000135069	0.550339	0.0137266	1/12	0/14	-0.556920173583	0
NT5E	5'-nucleotidase ecto [Source:HGNC Symbol;Acc:HGNC:8021]	ENSG00000135318	0.74589	0.000308505	1/17	0/19	-0.46523863631	0
GLUL	glutamate-ammonia ligase [Source:HGNC Symbol;Acc:HGNC:4341]	ENSG00000135821	0.433477	0.0143497	1/30	1/20	-0.501687872102	-0.286054221955
RNASEL	ribonuclease L [Source:HGNC Symbol;Acc:HGNC:10050]	ENSG00000135828	1.3897	0.0045308	1/10	0/14	-0.284470644599	0
COX5B	cytochrome c oxidase subunit 5B [Source:HGNC Symbol;Acc:HGNC:2269]	ENSG00000135940	0.287183	0.032671	1/16	0/13	-0.526237328442	0
DSCC1	DNA replication and sister chromatid cohesion 1 [Source:HGNC Symbol;Acc:HGNC:24453]	ENSG00000136982	0.493629	0.00624336	1/14	0/10	-0.239221469332	0
RSL24D1	ribosomal L24 domain containing 1 [Source:HGNC Symbol;Acc:HGNC:18479]	ENSG00000137876	0.607506	0.000879152	1/18	1/8	-0.436079065623	-0.331802105848
IGFBP4	insulin like growth factor binding protein 4 [Source:HGNC Symbol;Acc:HGNC:5473]	ENSG00000141753	1.24802	0.00445161	1/13	1/46	-0.226269434825	-0.214822606981
RPL13A	ribosomal protein L13a [Source:HGNC Symbol;Acc:HGNC:10304]	ENSG00000142541	0.223585	0.00616894	1/36	0/18	-0.288187329017	0
RGS16	regulator of G protein signaling 16 [Source:HGNC Symbol;Acc:HGNC:9997]	ENSG00000143333	3.54243	0.0153183	3/14	0/13	-0.354583916964	0
POGZ	pogo transposable element derived with ZNF domain [Source:HGNC Symbol;Acc:HGNC:18801]	ENSG00000143442	0.510582	0.0114737	1/14	2/47	-0.410031777416	-0.425026155603
GABPB2	GA binding protein transcription factor subunit beta 2 [Source:HGNC Symbol;Acc:HGNC:28441]	ENSG00000143458	0.695495	0.0167712	1/13	0/3	-0.383549407574	0
SCD5	stearoyl-CoA desaturase 5 [Source:HGNC Symbol;Acc:HGNC:21088]	ENSG00000145284	0.802101	0.00378681	1/18	2/14	-0.286521406719	-0.270345158218
PLAC8	placenta specific 8 [Source:HGNC Symbol;Acc:HGNC:19254]	ENSG00000145287	0.588812	0.0284898	1/21	0/16	-0.443828467467	0
RASA1	RAS p21 protein activator 1 [Source:HGNC Symbol;Acc:HGNC:9871]	ENSG00000145715	0.363979	0.00107823	1/23	1/14	-0.260263311332	-0.307761779084
PNRC1	proline rich nuclear receptor coactivator 1 [Source:HGNC Symbol;Acc:HGNC:17278]	ENSG00000146278	0.672572	0.0047177	1/18	0/6	-0.403619847978	0
DOCK5	dedicator of cytokinesis 5 [Source:HGNC Symbol;Acc:HGNC:23476]	ENSG00000147459	0.717425	7.34439e-05	1/16	1/19	-0.465261982875	-0.429125465936
CAPN5	calpain 5 [Source:HGNC Symbol;Acc:HGNC:1482]	ENSG00000149260	0.806534	0.00134486	1/11	0/11	-0.260606466322	0
FADS1	fatty acid desaturase 1 [Source:HGNC Symbol;Acc:HGNC:3574]	ENSG00000149485	0.351008	0.00419859	2/59	1/35	-0.292784332089	-0.342393482602
ADGRA3	adhesion G protein-coupled receptor A3 [Source:HGNC Symbol;Acc:HGNC:13839]	ENSG00000152990	0.379735	0.0102788	2/18	2/17	-0.300155759538	-0.300155759538
LONRF1	LON peptidase N-terminal domain and ring finger 1 [Source:HGNC Symbol;Acc:HGNC:26302]	ENSG00000154359	0.858156	0.0184683	1/21	0/12	-0.414408364147	0
PTPRN2	protein tyrosine phosphatase, receptor type N2 [Source:HGNC Symbol;Acc:HGNC:9677]	ENSG00000155093	3.16118	0.0247902	1/5	0/5	-0.326490350395	0
STC1	stanniocalcin 1 [Source:HGNC Symbol;Acc:HGNC:11373]	ENSG00000159167	1.36035	7.22051e-05	1/11	0/29	-0.436403587833	0
ATP5MC1	ATP synthase membrane subunit c locus 1 [Source:HGNC Symbol;Acc:HGNC:841]	ENSG00000159199	0.716291	2.14552e-05	1/19	1/37	-0.212814579024	-0.20582794431
CLIC6	chloride intracellular channel 6 [Source:HGNC Symbol;Acc:HGNC:2065]	ENSG00000159212	1.63596	0.00726818	3/17	1/11	-0.403845174565	-0.309084101256
PSMD4	proteasome 26S subunit, non-ATPase 4 [Source:HGNC Symbol;Acc:HGNC:9561]	ENSG00000159352	0.50748	0.000808452	1/12	1/9	-0.487300738907	-0.440020533789
MPZL3	myelin protein zero like 3 [Source:HGNC Symbol;Acc:HGNC:27279]	ENSG00000160588	0.900471	0.0120063	1/14	1/21	-0.238310834629	-0.248628742131
FMNL3	formin like 3 [Source:HGNC Symbol;Acc:HGNC:23698]	ENSG00000161791	0.886661	0.000174663	1/22	1/37	-0.356718187286	-0.356718187286
RPL26	ribosomal protein L26 [Source:HGNC Symbol;Acc:HGNC:10327]	ENSG00000161970	0.32575	0.0167219	1/14	0/14	-0.370946946148	0
PLPP3	phospholipid phosphatase 3 [Source:HGNC Symbol;Acc:HGNC:9229]	ENSG00000162407	0.973837	0.0142987	1/35	0/25	-0.246910174788	0
CAMK2N1	calcium/calmodulin dependent protein kinase II inhibitor 1 [Source:HGNC Symbol;Acc:HGNC:24190]	ENSG00000162545	0.814623	0.0054091	1/14	1/30	-0.388002717253	-0.259283195361
ZNF496	zinc finger protein 496 [Source:HGNC Symbol;Acc:HGNC:23713]	ENSG00000162714	0.540622	0.00322044	2/16	0/8	-0.292787204611	0
C1orf74	chromosome 1 open reading frame 74 [Source:HGNC Symbol;Acc:HGNC:26319]	ENSG00000162757	0.665696	0.0164906	1/14	0/8	-0.204191848622	0
FBXO41	F-box protein 41 [Source:HGNC Symbol;Acc:HGNC:29409]	ENSG00000163013	0.564854	0.0454603	1/15	0/14	-0.662983814838	0
DNALI1	dynein axonemal light intermediate chain 1 [Source:HGNC Symbol;Acc:HGNC:14353]	ENSG00000163879	1.59346	0.0319516	2/19	0/0	-0.255328928538	0
RPS14	ribosomal protein S14 [Source:HGNC Symbol;Acc:HGNC:10387]	ENSG00000164587	0.256613	0.00332829	1/21	0/47	-0.261329084283	0
RAD21	RAD21 cohesin complex component [Source:HGNC Symbol;Acc:HGNC:9811]	ENSG00000164754	0.531215	6.79908e-09	1/23	0/14	-0.32834160094	0
TMEM71	transmembrane protein 71 [Source:HGNC Symbol;Acc:HGNC:26572]	ENSG00000165071	1.37486	0.000126987	1/10	0/1	-0.270438910922	0
HSPA12A	heat shock protein family A (Hsp70) member 12A [Source:HGNC Symbol;Acc:HGNC:19022]	ENSG00000165868	1.94731	0.0190634	1/27	0/1	-0.206950502795	0
GPT2	glutamic--pyruvic transaminase 2 [Source:HGNC Symbol;Acc:HGNC:18062]	ENSG00000166123	0.587737	0.00463777	3/22	0/8	-0.260922881543	0
PTK2	protein tyrosine kinase 2 [Source:HGNC Symbol;Acc:HGNC:9611]	ENSG00000169398	0.506914	8.95235e-05	1/33	3/96	-0.252672712509	-0.303925460542
MT1E	metallothionein 1E [Source:HGNC Symbol;Acc:HGNC:7397]	ENSG00000169715	0.635251	0.00120572	1/10	0/22	-0.369389658556	0
PRNP	prion protein [Source:HGNC Symbol;Acc:HGNC:9449]	ENSG00000171867	1.32929	0.000262287	1/16	0/15	-0.272191776884	0
RPL4	ribosomal protein L4 [Source:HGNC Symbol;Acc:HGNC:10353]	ENSG00000174444	0.252421	0.00829053	1/26	3/38	-0.201042720313	-0.448961309151
MYO1D	myosin ID [Source:HGNC Symbol;Acc:HGNC:7598]	ENSG00000176658	2.02726	0.0397752	1/21	0/18	-0.24361519366	0
FAM109B	PH domain containing endocytic trafficking adaptor 2 [Source:HGNC Symbol;Acc:HGNC:27161]	ENSG00000177096	1.80217	0.000808452	1/9	0/5	-0.335380461832	0
MAGEF1	MAGE family member F1 [Source:HGNC Symbol;Acc:HGNC:29639]	ENSG00000177383	0.437094	0.00877784	3/16	0/37	-0.233985397225	0
PCDHB9	protocadherin beta 9 [Source:HGNC Symbol;Acc:HGNC:8694]	ENSG00000177839	2.97009	0.00170348	3/4	0/0	-0.280807148465	0
PARP10	poly(ADP-ribose) polymerase family member 10 [Source:HGNC Symbol;Acc:HGNC:25895]	ENSG00000178685	0.85318	0.00137792	1/28	0/4	-0.255392835924	0
GRINA	glutamate ionotropic receptor NMDA type subunit associated protein 1 [Source:HGNC Symbol;Acc:HGNC:4589]	ENSG00000178719	0.354441	0.00280515	1/16	0/32	-0.255392835924	0
CIITA	class II major histocompatibility complex transactivator [Source:HGNC Symbol;Acc:HGNC:7067]	ENSG00000179583	2.00198	0.00121833	2/37	0/42	-0.317431956863	0
RNF182	ring finger protein 182 [Source:HGNC Symbol;Acc:HGNC:28522]	ENSG00000180537	2.38583	0.00744868	3/16	0/13	-0.318397616452	0
NPM1	nucleophosmin 1 [Source:HGNC Symbol;Acc:HGNC:7910]	ENSG00000181163	0.276622	0.00296295	1/27	0/16	-0.360918132857	0
RFX7	regulatory factor X7 [Source:HGNC Symbol;Acc:HGNC:25777]	ENSG00000181827	0.406999	0.0310114	2/16	0/15	-0.346243785764	0
CAMK1D	calcium/calmodulin dependent protein kinase ID [Source:HGNC Symbol;Acc:HGNC:19341]	ENSG00000183049	0.353613	0.0219843	1/11	0/8	-0.320374363941	0
FAM46C	terminal nucleotidyltransferase 5C [Source:HGNC Symbol;Acc:HGNC:24712]	ENSG00000183508	0.797982	0.00348549	1/15	0/3	-0.238681317995	0
ARSI	arylsulfatase family member I [Source:HGNC Symbol;Acc:HGNC:32521]	ENSG00000183876	1.4121	0.0178991	2/11	2/57	-0.26755527537	-0.239038997566
RPS23	ribosomal protein S23 [Source:HGNC Symbol;Acc:HGNC:10410]	ENSG00000186468	0.283015	2.26506e-05	1/17	0/19	-0.293945006836	0
TSPYL4	TSPY like 4 [Source:HGNC Symbol;Acc:HGNC:21559]	ENSG00000187189	0.773792	0.00145002	3/15	0/3	-0.397224397354	0
STMN3	stathmin 3 [Source:HGNC Symbol;Acc:HGNC:15926]	ENSG00000197457	0.934612	0.00958195	1/33	1/24	-0.354827604315	-0.354827604315
TMEM229B	transmembrane protein 229B [Source:HGNC Symbol;Acc:HGNC:20130]	ENSG00000198133	2.64668	0.00582951	3/28	0/14	-0.358610422113	0
STK39	serine/threonine kinase 39 [Source:HGNC Symbol;Acc:HGNC:17717]	ENSG00000198648	0.513348	0.000634776	2/17	0/17	-0.47074831	0
PRMT6	protein arginine methyltransferase 6 [Source:HGNC Symbol;Acc:HGNC:18241]	ENSG00000198890	0.422327	0.0135647	1/16	0/3	-0.207043361681	0
MLLT11	MLLT11, transcription factor 7 cofactor [Source:HGNC Symbol;Acc:HGNC:16997]	ENSG00000213190	1.16234	0.00395519	3/20	0/0	-0.348150672402	0
GPSM3	G protein signaling modulator 3 [Source:HGNC Symbol;Acc:HGNC:13945]	ENSG00000213654	0.62906	0.00933629	3/50	3/51	-0.446288750275	-0.29696417676
LINP1	lncRNA in non-homologous end joining pathway 1 [Source:HGNC Symbol;Acc:HGNC:53170]	ENSG00000223784	0.756291	0.00523853	1/3	0/0	-0.375575800461	0
DHFR	dihydrofolate reductase [Source:HGNC Symbol;Acc:HGNC:2861]	ENSG00000228716	0.513783	0.0088182	2/16	0/1	-0.242811362224	0
HSBP1	heat shock factor binding protein 1 [Source:HGNC Symbol;Acc:HGNC:5203]	ENSG00000230989	0.299656	0.000125793	1/17	0/30	-0.422608227519	0
ZNF37BP	zinc finger protein 37B, pseudogene [Source:HGNC Symbol;Acc:HGNC:13103]	ENSG00000234420	0.532309	0.00019159	2/18	0/1	-0.372582681686	0
TAF15	TATA-box binding protein associated factor 15 [Source:HGNC Symbol;Acc:HGNC:11547]	ENSG00000270647	0.324367	0.000275392	1/18	0/0	-0.214043455149	0
SLC2A3	solute carrier family 2 member 3 [Source:HGNC Symbol;Acc:HGNC:11007]	ENSG00000059804	0.854608	0.000649778	0/7	1/13	0	-0.25420519163
TNS1	tensin 1 [Source:HGNC Symbol;Acc:HGNC:11973]	ENSG00000079308	7.05295	0.00256271	1/29	1/18	-0.327238033298	-0.289075509699
FTL	ferritin light chain [Source:HGNC Symbol;Acc:HGNC:3999]	ENSG00000087086	0.365785	0.00365967	0/19	1/22	0	-0.448449976742
KDELR3	KDEL endoplasmic reticulum protein retention receptor 3 [Source:HGNC Symbol;Acc:HGNC:6306]	ENSG00000100196	0.550019	0.0264529	0/6	1/4	0	-0.338748899327
GSDMD	gasdermin D [Source:HGNC Symbol;Acc:HGNC:25697]	ENSG00000104518	0.394555	0.0367915	0/30	1/13	0	-0.232147768164
SF3A2	splicing factor 3a subunit 2 [Source:HGNC Symbol;Acc:HGNC:10766]	ENSG00000104897	0.343665	0.0140541	0/21	1/22	0	-0.254363187782
COL7A1	collagen type VII alpha 1 chain [Source:HGNC Symbol;Acc:HGNC:2214]	ENSG00000114270	1.25825	1.38487e-06	0/28	1/6	0	-0.201225541316
ZSCAN18	zinc finger and SCAN domain containing 18 [Source:HGNC Symbol;Acc:HGNC:21037]	ENSG00000121413	0.364879	0.0080597	0/15	1/4	0	-0.337102190218
PPAT	phosphoribosyl pyrophosphate amidotransferase [Source:HGNC Symbol;Acc:HGNC:9238]	ENSG00000128059	0.489877	0.0165287	0/18	1/4	0	-0.277589972133
GFPT2	glutamine-fructose-6-phosphate transaminase 2 [Source:HGNC Symbol;Acc:HGNC:4242]	ENSG00000131459	2.19953	0.00375681	2/18	1/4	-0.371191339991	-0.35815739348
TP53	tumor protein p53 [Source:HGNC Symbol;Acc:HGNC:11998]	ENSG00000141510	0.555706	0.000374262	1/38	1/13	-0.262025186425	-0.394922968756
TMEM163	transmembrane protein 163 [Source:HGNC Symbol;Acc:HGNC:25380]	ENSG00000152128	2.01905	0.0025399	4/12	1/3	-0.348216461417	-0.316369214073
RMND5A	required for meiotic nuclear division 5 homolog A [Source:HGNC Symbol;Acc:HGNC:25850]	ENSG00000153561	0.798605	0.00145022	0/12	1/12	0	-0.290880216975
ANKH	ANKH inorganic pyrophosphate transport regulator [Source:HGNC Symbol;Acc:HGNC:15492]	ENSG00000154122	0.497075	0.00172259	0/20	1/16	0	-0.265697284485
COQ8A	coenzyme Q8A [Source:HGNC Symbol;Acc:HGNC:16812]	ENSG00000163050	0.734443	0.00376426	0/13	2/12	0	-0.429190494766
STEAP1	STEAP family member 1 [Source:HGNC Symbol;Acc:HGNC:11378]	ENSG00000164647	0.79848	0.00819186	0/13	1/8	0	-0.310461130535
APBB1	amyloid beta precursor protein binding family B member 1 [Source:HGNC Symbol;Acc:HGNC:581]	ENSG00000166313	2.17457	0.00292747	0/34	1/6	0	-0.216888472882
TMED3	transmembrane p24 trafficking protein 3 [Source:HGNC Symbol;Acc:HGNC:28889]	ENSG00000166557	0.375891	0.0144212	0/8	1/10	0	-0.701682698789
HNRNPH1	heterogeneous nuclear ribonucleoprotein H1 [Source:HGNC Symbol;Acc:HGNC:5041]	ENSG00000169045	0.185523	0.00192481	0/30	1/9	0	-0.31210974137
SHISA2	shisa family member 2 [Source:HGNC Symbol;Acc:HGNC:20366]	ENSG00000180730	2.09524	0.00543359	2/17	1/2	-0.401640600693	-0.350115150279
PNMA8A	PNMA family member 8A [Source:HGNC Symbol;Acc:HGNC:25578]	ENSG00000182013	0.649624	0.027236	0/8	1/3	0	-0.330624388545
IRS2	insulin receptor substrate 2 [Source:HGNC Symbol;Acc:HGNC:6126]	ENSG00000185950	0.489543	0.00988535	1/21	1/6	-0.201967090428	-0.272176384549
TRABD2A	TraB domain containing 2A [Source:HGNC Symbol;Acc:HGNC:27013]	ENSG00000186854	2.35708	1.07732e-06	2/41	1/3	-0.321936873622	-0.213172213179
TSPYL1	TSPY like 1 [Source:HGNC Symbol;Acc:HGNC:12382]	ENSG00000189241	0.25046	0.0447714	2/21	1/9	-0.357385186341	-0.208483590463
NPTXR	neuronal pentraxin receptor [Source:HGNC Symbol;Acc:HGNC:7954]	ENSG00000221890	2.40154	0.000663105	0/11	1/8	0	-0.234370600374
LINC00707	long intergenic non-protein coding RNA 707 [Source:HGNC Symbol;Acc:HGNC:44691]	ENSG00000238266	1.23869	0.0190313	0/5	1/5	0	-0.375575800461
APOBEC3C	apolipoprotein B mRNA editing enzyme catalytic subunit 3C [Source:HGNC Symbol;Acc:HGNC:17353]	ENSG00000244509	0.491136	0.0140876	0/6	1/7	0	-0.223699170817
