# Supplementary material for: Methylglyoxal: a novel upstream regulator of DNA methylation
Source: J Exp Clin Cancer Res. 2023 Mar 31;42:78. doi: 10.1186/s13046-023-02637-w (PMC10064647; doi:10.1186/s13046-023-02637-w)
Supplement: Supplementary file 1 — Additional file 1. [file 13046_2023_2637_MOESM1_ESM.zip › Data S5.xlsx]

## Sheet: Sheet1
Data S5: Gene Body hypermethylated and overexpressed genes.
*Listed only genes with statistically significant (FDR <0.05) differential expression and differential methylation
HGNC_Gene_Symbol	Gene_description	Transcript_id	Log2fold_change(Beta-value)	FDR	#_GeneBody_Up	Mean_dbeta_GeneBody_Up
OASL	2'-5'-oligoadenylate synthetase like [Source:HGNC Symbol;Acc:HGNC:8090]	ENSG00000135114	2.02264	3.03e-09	1/9	0.203946463789
CALB2	calbindin 2 [Source:HGNC Symbol;Acc:HGNC:1435]	ENSG00000172137	3.04588	8.69e-09	1/13	0.320166632597
PFKFB4	6-phosphofructo-2-kinase/fructose-2,6-biphosphatase 4 [Source:HGNC Symbol;Acc:HGNC:8875]	ENSG00000114268	0.939279	2.48e-07	1/36	0.259375854956
APCDD1L-AS1	APCDD1L divergent transcript [Source:HGNC Symbol;Acc:HGNC:27152]	ENSG00000231290	2.10925	3.26e-07	5/52	0.269595376707
RIMKLB	ribosomal modification protein rimK like family member B [Source:HGNC Symbol;Acc:HGNC:29228]	ENSG00000166532	1.44407	5.5e-07	2/27	0.5357247223
LPCAT4	lysophosphatidylcholine acyltransferase 4 [Source:HGNC Symbol;Acc:HGNC:30059]	ENSG00000176454	0.492515	1.14e-06	1/11	0.472602526864
SLC44A5	solute carrier family 44 member 5 [Source:HGNC Symbol;Acc:HGNC:28524]	ENSG00000137968	1.5942	3.1e-06	6/34	0.39676962147
NPAS2	neuronal PAS domain protein 2 [Source:HGNC Symbol;Acc:HGNC:7895]	ENSG00000170485	0.687785	6.47e-06	4/92	0.32479237469
TMEM163	transmembrane protein 163 [Source:HGNC Symbol;Acc:HGNC:25380]	ENSG00000152128	2.64102	6.64e-06	6/46	0.365936043357
PLXNA1	plexin A1 [Source:HGNC Symbol;Acc:HGNC:9099]	ENSG00000114554	0.640872	2.06e-05	3/55	0.272672549109
ACP6	acid phosphatase 6, lysophosphatidic [Source:HGNC Symbol;Acc:HGNC:29609]	ENSG00000162836	0.78462	2.09e-05	1/18	0.217536672221
CTSF	cathepsin F [Source:HGNC Symbol;Acc:HGNC:2531]	ENSG00000174080	0.92604	4.9e-05	2/18	0.249534894156
VIPR1	vasoactive intestinal peptide receptor 1 [Source:HGNC Symbol;Acc:HGNC:12694]	ENSG00000114812	1.8991	6.98e-05	2/48	0.3361132095
PRSS12	serine protease 12 [Source:HGNC Symbol;Acc:HGNC:9477]	ENSG00000164099	1.05846	0.000105303	2/14	0.286630514775
RHBDL2	rhomboid like 2 [Source:HGNC Symbol;Acc:HGNC:16083]	ENSG00000158315	2.04748	0.000130501	3/21	0.316924589781
ANKH	ANKH inorganic pyrophosphate transport regulator [Source:HGNC Symbol;Acc:HGNC:15492]	ENSG00000154122	0.522229	0.000304361	3/79	0.369526276038
AC025569.1	-	ENSG00000258168	1.00135	0.000330619	3/5	0.259469025039
RIMS3	regulating synaptic membrane exocytosis 3 [Source:HGNC Symbol;Acc:HGNC:21292]	ENSG00000117016	1.3085	0.000589756	4/31	0.303128888488
FERMT1	fermitin family member 1 [Source:HGNC Symbol;Acc:HGNC:15889]	ENSG00000101311	0.722369	0.000712944	1/21	0.213841447526
IGSF3	immunoglobulin superfamily member 3 [Source:HGNC Symbol;Acc:HGNC:5950]	ENSG00000143061	3.29647	0.000712944	4/49	0.276083945968
PDE8B	phosphodiesterase 8B [Source:HGNC Symbol;Acc:HGNC:8794]	ENSG00000113231	1.56399	0.00108108	5/39	0.299893154078
BCL9	B cell CLL/lymphoma 9 [Source:HGNC Symbol;Acc:HGNC:1008]	ENSG00000116128	0.960095	0.00145763	1/33	0.385041942618
LONRF1	LON peptidase N-terminal domain and ring finger 1 [Source:HGNC Symbol;Acc:HGNC:26302]	ENSG00000154359	0.743211	0.00151323	1/24	0.229642606622
HCLS1	hematopoietic cell-specific Lyn substrate 1 [Source:HGNC Symbol;Acc:HGNC:4844]	ENSG00000180353	3.39518	0.00164771	1/13	0.645609709459
ZC3HAV1	zinc finger CCCH-type containing, antiviral 1 [Source:HGNC Symbol;Acc:HGNC:23721]	ENSG00000105939	0.584146	0.00186843	1/29	0.211795358416
DNAJC22	DnaJ heat shock protein family (Hsp40) member C22 [Source:HGNC Symbol;Acc:HGNC:25802]	ENSG00000178401	1.68038	0.00204062	2/20	0.279369973924
ILDR2	immunoglobulin like domain containing receptor 2 [Source:HGNC Symbol;Acc:HGNC:18131]	ENSG00000143195	0.719875	0.00219893	1/34	0.460238017781
SUSD5	sushi domain containing 5 [Source:HGNC Symbol;Acc:HGNC:29061]	ENSG00000173705	2.15134	0.00505824	1/11	0.20528885478
GNG7	G protein subunit gamma 7 [Source:HGNC Symbol;Acc:HGNC:4410]	ENSG00000176533	1.52072	0.00638634	9/185	0.308630033109
APBA1	amyloid beta precursor protein binding family A member 1 [Source:HGNC Symbol;Acc:HGNC:578]	ENSG00000107282	3.28458	0.00662259	2/48	0.42987466397
TMEM8B	transmembrane protein 8B [Source:HGNC Symbol;Acc:HGNC:21427]	ENSG00000137103	1.22628	0.0068896	1/34	0.317013292979
MIR3681HG	MIR3681 host gene [Source:HGNC Symbol;Acc:HGNC:52001]	ENSG00000224184	2.20846	0.00707444	12/102	0.39710922809
RYR2	ryanodine receptor 2 [Source:HGNC Symbol;Acc:HGNC:10484]	ENSG00000198626	2.44053	0.00893974	25/104	0.396326436635
MIR646HG	MIR646 host gene [Source:HGNC Symbol;Acc:HGNC:27659]	ENSG00000228340	1.36886	0.00924234	12/85	0.329461827257
PTGFR	prostaglandin F receptor [Source:HGNC Symbol;Acc:HGNC:9600]	ENSG00000122420	2.08055	0.0113893	1/25	0.245743973412
CHRM3	cholinergic receptor muscarinic 3 [Source:HGNC Symbol;Acc:HGNC:1952]	ENSG00000133019	1.03984	0.0122526	22/55	0.497085195649
LINC02562	long intergenic non-protein coding RNA 2562 [Source:HGNC Symbol;Acc:HGNC:53602]	ENSG00000260265	1.92739	0.0143984	2/4	0.451415520889
RNASEL	ribonuclease L [Source:HGNC Symbol;Acc:HGNC:10050]	ENSG00000135828	1.11677	0.0145217	3/12	0.462415720217
IFT27	intraflagellar transport 27 [Source:HGNC Symbol;Acc:HGNC:18626]	ENSG00000100360	0.788252	0.0145809	3/20	0.423304372899
FCGBP	Fc fragment of IgG binding protein [Source:HGNC Symbol;Acc:HGNC:13572]	ENSG00000275395	3.48925	0.0147045	1/37	0.261002639466
GRIN2A	glutamate ionotropic receptor NMDA type subunit 2A [Source:HGNC Symbol;Acc:HGNC:4585]	ENSG00000183454	1.60446	0.0153483	11/84	0.294920855716
CACNG7	calcium voltage-gated channel auxiliary subunit gamma 7 [Source:HGNC Symbol;Acc:HGNC:13626]	ENSG00000105605	2.99372	0.0154094	2/23	0.452618819627
ANKS6	ankyrin repeat and sterile alpha motif domain containing 6 [Source:HGNC Symbol;Acc:HGNC:26724]	ENSG00000165138	0.595016	0.0167427	1/31	0.455648290131
SLC22A3	solute carrier family 22 member 3 [Source:HGNC Symbol;Acc:HGNC:10967]	ENSG00000146477	1.51126	0.0196598	2/31	0.294110701554
EBF4	early B cell factor 4 [Source:HGNC Symbol;Acc:HGNC:29278]	ENSG00000088881	1.60015	0.0303059	2/50	0.220513084212
FMO4	flavin containing monooxygenase 4 [Source:HGNC Symbol;Acc:HGNC:3772]	ENSG00000076258	1.6548	0.0343777	6/10	0.27869972203
C3orf70	chromosome 3 open reading frame 70 [Source:HGNC Symbol;Acc:HGNC:33731]	ENSG00000187068	1.45941	0.0404738	3/16	0.403512892956
OAS1	2'-5'-oligoadenylate synthetase 1 [Source:HGNC Symbol;Acc:HGNC:8086]	ENSG00000089127	2.64026	0.0419645	1/9	0.658483994587
TLR5	toll like receptor 5 [Source:HGNC Symbol;Acc:HGNC:11851]	ENSG00000187554	2.12583	0.0446606	2/24	0.427468520683
MPP2	membrane palmitoylated protein 2 [Source:HGNC Symbol;Acc:HGNC:7220]	ENSG00000108852	1.63113	0.0466465	1/43	0.240957674402
SHANK3	SH3 and multiple ankyrin repeat domains 3 [Source:HGNC Symbol;Acc:HGNC:14294]	ENSG00000251322	0.819777	0.049617	2/42	0.396623454552
