# Supplementary material for: Methylglyoxal: a novel upstream regulator of DNA methylation
Source: J Exp Clin Cancer Res. 2023 Mar 31;42:78. doi: 10.1186/s13046-023-02637-w (PMC10064647; doi:10.1186/s13046-023-02637-w)
Supplement: Supplementary file 1 — Additional file 1. [file 13046_2023_2637_MOESM1_ESM.zip › Data S6.xlsx]

## Sheet: Sheet1
Data S6: Gene Body hypomethylation of down regulated genes.
*Listed only genes with statistically significant (FDR <0.05) differential expression and differential methylation
HGNC_Gene_Symbol	Gene_description	Transcript_id	Log2fold_change(Beta-value)	FDR	#_GeneBody_Dn	Mean_dbeta_GeneBody_Dn
SUN3	Sad1 and UNC84 domain containing 3 [Source:HGNC Symbol;Acc:HGNC:22429]	ENSG00000164744	-1.57634	0.000247667	1/24	-0.283484195298
ADGRG6	adhesion G protein-coupled receptor G6 [Source:HGNC Symbol;Acc:HGNC:13841]	ENSG00000112414	-0.839489	0.00132748	1/28	-0.554659306538
ARHGAP42	Rho GTPase activating protein 42 [Source:HGNC Symbol;Acc:HGNC:26545]	ENSG00000165895	-0.631289	0.0015265	1/72	-0.371429968682
TGFBR3	transforming growth factor beta receptor 3 [Source:HGNC Symbol;Acc:HGNC:11774]	ENSG00000069702	-0.592727	0.00271814	1/91	-0.344688898853
MYO5B	myosin VB [Source:HGNC Symbol;Acc:HGNC:7603]	ENSG00000167306	-1.54371	0.00463768	2/70	-0.320261239216
COBL	cordon-bleu WH2 repeat protein [Source:HGNC Symbol;Acc:HGNC:22199]	ENSG00000106078	-2.53303	0.00959124	1/92	-0.488865593985
NYAP2	neuronal tyrosine-phosphorylated phosphoinositide-3-kinase adaptor 2 [Source:HGNC Symbol;Acc:HGNC:29291]	ENSG00000144460	-1.33353	0.0164942	2/25	-0.328939150892
