# Supplementary material for: Methylglyoxal: a novel upstream regulator of DNA methylation
Source: J Exp Clin Cancer Res. 2023 Mar 31;42:78. doi: 10.1186/s13046-023-02637-w (PMC10064647; doi:10.1186/s13046-023-02637-w)
Supplement: Supplementary file 1 — Additional file 1. [file 13046_2023_2637_MOESM1_ESM.zip › Data S7.xlsx]

## Sheet: Table
Data S7. Expression-methylation status of 60 genes of MG signature
							MDA-MB-231 Cell Line Methylation Results																								Xenograft Methylation Results
HGNC_Gene_symbol	Signature	Signature_status	Gene_description	Transcript_id	Log2fold_change(Beta-value)	FDR	#_Promoter_Up_mda	#_Promoter_Dn_mda	#_Enhancer_Up_mda	#_Enhancer_Dn_mda	#_GeneBody_Up_mda	#_GeneBody_Dn_mda	Mean_dbeta_Promoter_Up_mda	Mean_dbeta_Promoter_Dn_mda	Mean_dbeta_Enhancer_Up_mda	Mean_dbeta_Enhancer_Dn_mda	Mean_dbeta_GeneBody_Up_mda	Mean_dbeta_GeneBody_Dn_mda	CG_Promoter_Up_mda	CG_Promoter_Dn_mda	CG_Enhancer_Up_mda	CG_Enhancer_Dn_mda	CG_GeneBody_Up_mda	CG_GeneBody_Dn_mda	mda_Promoter_consistency	mda_Enhancer_consistency	mda_Genebody_consistency	mda_Promoter_expr_relation	mda_Enhancer_expr_relation	mda_Genebody_expr_relation	#_Promoter_Up_xeno	#_Promoter_Dn_xeno	#_Enhancer_Up_xeno	#_Enhancer_Dn_xeno	#_GeneBody_Up_xeno	#_GeneBody_Dn_xeno	Mean_dbeta_Promoter_Up_xeno	Mean_dbeta_Promoter_Dn_xeno	Mean_dbeta_Enhancer_Up_xeno	Mean_dbeta_Enhancer_Dn_xeno	Mean_dbeta_GeneBody_Up_xeno	Mean_dbeta_GeneBody_Dn_xeno	CG_Promoter_Up_xeno	CG_Promoter_Dn_xeno	CG_Enhancer_Up_xeno	CG_Enhancer_Dn_xeno	CG_GeneBody_Up_xeno	CG_GeneBody_Dn_xeno	xeno_Promoter_consistency
ABHD5	ESC_J1_UP_LATE	TSG-A	abhydrolase domain containing 5 [Source:HGNC Symbol;Acc:HGNC:21396]	ENSG00000011198	-0.475498843	0.010138804	0/17	0/17	2/11	0/11	1/20	0/20	0	0	0.324174938046	0	0.492392495868	0	-	-	cg11170016;cg23538438	-	cg23854042	-	-	Up	Up	-	Up/Down	Up/Down	0/17	0/17	3/11	0/11	0/20	0/20	0	0	0.22710217534	0	0	0	-	-	cg22531521;cg23538438;cg24023196	-	-	-	-
ABLIM1	RAF_UP, EGFR_UP	OG-I	actin binding LIM protein 1 [Source:HGNC Symbol;Acc:HGNC:78]	ENSG00000099204	-0.711832189	0.000163178	4/24	2/24	1/33	0/33	8/112	3/112	0.455274488776	-0.269927276555	0.240474953725	0	0.433314782718	-0.251567503767	cg01658815;cg02970258;cg06769992;cg04508114	cg01185921;cg16721977	cg19996254	-	cg19226626;cg01658815;cg02970258;cg06769992;cg05234276;cg22675911;cg04508114;cg19996254	cg01185921;cg16721977;cg06076610	Mix- Major Up	Up	Mix- Major Up	Mix- Major Up/Down	Up/Down	Mix- Major Up/Down	4/24	1/24	1/33	3/33	10/112	6/112	0.424004694046	-0.294418863932	0.291679818501	-0.24774395082	0.404399598235	-0.258489013153	cg01658815;cg02970258;cg04508114;cg06769992	cg01185921	cg19996254	cg12177113;cg20846497;cg22057495	cg19226626;cg01658815;cg02970258;cg13782937;cg04508114;cg22675911;cg04853616;cg06769992;cg19996254;cg05234276	cg06076610;cg01185921;cg20846497;cg22057495;cg12736146;cg24760869	Mix- Major Up
AKAP9	RB_P107_DN	TSG-A	A-kinase anchoring protein 9 [Source:HGNC Symbol;Acc:HGNC:379]	ENSG00000127914	-0.497767507	0.001214392	1/13	0/13	0/4	0/4	2/31	0/31	0.323738472547	0	0	0	0.438278730833	0	cg22127703	-	-	-	cg06134956;cg22127703	-	Up	-	Up	Up/Down	-	Up/Down	1/13	0/13	0/4	0/4	2/31	0/31	0.314093296471	0	0	0	0.462113331905	0	cg22127703	-	-	-	cg06134956;cg22127703	-	Up
ALCAM	RAF_UP, LEF1_UP	OG-I	activated leukocyte cell adhesion molecule [Source:HGNC Symbol;Acc:HGNC:400]	ENSG00000170017	-0.382945397	0.002643547	0/30	1/30	2/11	0/11	1/56	1/56	0	-0.306221682252	0.388147484677	0	0.385450878401	-0.306221682252	-	cg18453904	cg13821988;cg00387117	-	cg00387117	cg18453904	Down	Up	Mix- Equal Up/Down	Down/Down	Up/Down	Mix- Equal Up-Down/Down	0/30	1/30	2/11	0/11	1/56	1/56	0	-0.239455039111	0.339116069878	0	0.347191169304	-0.239455039111	-	cg18453904	cg00387117;cg13821988	-	cg00387117	cg18453904	Down
ANKRD1	ESC_J1_UP_LATE	TSG-A	ankyrin repeat domain 1 [Source:HGNC Symbol;Acc:HGNC:15819]	ENSG00000148677	-1.013640022	0.003225351	0/3	0/3	3/18	0/18	0/5	0/5	0	0	0.523767071239	0	0	0	-	-	cg10804400;cg10069074;cg27576325	-	-	-	-	Up	-	-	Up/Down	-	0/3	0/3	3/18	0/18	1/5	0/5	0	0	0.488485117084	0	0.202530830929	0	-	-	cg10804400;cg27576325;cg10069074	-	cg03414004	-	-
ANKS1A	ESC_V6_5_UP_LATE	TSG-A	ankyrin repeat and sterile alpha motif domain containing 1A [Source:HGNC Symbol;Acc:HGNC:20961]	ENSG00000064999	-0.406956233	0.033185948	0/25	0/25	1/14	0/14	6/65	0/65	0	0	0.374258103407	0	0.378590105738	0	-	-	cg21903715	-	cg02488227;cg23709535;cg05868580;cg24536942;cg24903337;cg27424773	-	-	Up	Up	-	Up/Down	Up/Down	0/25	0/25	3/14	0/14	14/65	0/65	0	0	0.313899016168	0	0.312646085095	0	-	-	cg21903715;cg24870340;cg18401376	-	cg02488227;cg23709535;cg05868580;cg24536942;cg03577743;cg12915834;cg04382063;cg06104989;cg24903337;cg10001807;cg24053343;cg07207982;cg27424773;cg00280619	-	-
ANXA1	RB_P107_DN	TSG-A	annexin A1 [Source:HGNC Symbol;Acc:HGNC:533]	ENSG00000135046	-0.216644562	0.004659144	1/4	0/4	1/5	1/5	1/4	0/4	0.207381447989	0	0.502719159927	-0.261516298706	0.207381447989	0	cg13591783	-	cg12024427	cg08128690	cg13591783	-	Up	Mix- Equal Up/Down	Up	Up/Down	Mix- Equal Up-Down/Down	Up/Down	0/4	0/4	0/5	1/5	0/4	0/4	0	0	0	-0.354270022209	0	0	-	-	-	cg08128690	-	-	-
AP1M2	LEF1_UP	OG-I	adaptor related protein complex 1 subunit mu 2 [Source:HGNC Symbol;Acc:HGNC:558]	ENSG00000129354	-0.721486477	0.000299967	1/11	0/11	1/9	0/9	1/14	0/14	0.274014639475	0	0.419978720476	0	0.274014639475	0	cg01654627	-	cg10619258	-	cg01654627	-	Up	Up	Up	Up/Down	Up/Down	Up/Down	1/11	0/11	1/9	0/9	2/14	0/14	0.306798150522	0	0.476979402131	0	0.265874356644	0	cg01654627	-	cg10619258	-	cg01654627;cg16589555	-	Up
ARAP2	ESC_J1_UP_LATE	TSG-A	ArfGAP with RhoGAP domain, ankyrin repeat and PH domain 2 [Source:HGNC Symbol;Acc:HGNC:16924]	ENSG00000047365	-0.545770727	0.048858235	0/14	0/14	3/7	0/7	0/35	0/35	0	0	0.471931978614	0	0	0	-	-	cg14169496;cg06184813;cg14401496	-	-	-	-	Up	-	-	Up/Down	-	1/14	0/14	3/7	0/7	0/35	0/35	0.257872196446	0	0.500946715457	0	0	0	cg04907746	-	cg14169496;cg06184813;cg14401496	-	-	-	Up
BCCIP	RB_P107_DN	TSG-A	BRCA2 and CDKN1A interacting protein [Source:HGNC Symbol;Acc:HGNC:978]	ENSG00000107949	-0.403265512	0.000291353	0/21	0/21	9/37	0/37	0/17	0/17	0	0	0.35610217432	0	0	0	-	-	cg04834770;cg12267150;cg06254574;cg19997196;cg10142581;cg16558923;cg15438130;cg01368217;cg07244202	-	-	-	-	Up	-	-	Up/Down	-	0/21	0/21	8/37	0/37	0/17	0/17	0	0	0.380449198408	0	0	0	-	-	cg04834770;cg12267150;cg10142581;cg19997196;cg06254574;cg16558923;cg15438130;cg08295661	-	-	-	-
BCL2	RAF_UP, EGFR_UP	OG-I, OG-I	BCL2, apoptosis regulator [Source:HGNC Symbol;Acc:HGNC:990]	ENSG00000171791	-0.912765743	0.009505269	2/48	3/48	6/23	0/23	10/106	1/106	0.304189047404	-0.3991400549	0.361598195707	0	0.363065057007	-0.419160838642	cg05927017;cg18395269	cg05724997;cg09752703;cg12090740	cg13042130;cg02895736;cg13903255;cg04122042;cg00923927;cg20815560	-	cg13042130;cg12696761;cg02895736;cg02117474;cg09698619;cg18683060;cg27311011;cg02402914;cg00923927;cg18395269	cg09752703	Mix- Major Down	Up	Mix- Major Up	Mix- Major Down/Down	Up/Down	Mix- Major Up/Down	2/48	4/48	5/23	0/23	9/106	3/106	0.441137507429	-0.355179711432	0.418160044152	0	0.432862389589	-0.385181623665	cg05927017;cg27475680	cg09752703;cg05724997;cg12090740;cg27569829	cg13042130;cg02895736;cg11297418;cg00923927;cg13903255	-	cg13042130;cg12696761;cg02895736;cg27475680;cg20361440;cg02117474;cg12395867;cg02402914;cg00923927	cg12433163;cg09752703;cg27569829	Mix- Major Down
BICC1	ESC_J1_UP_LATE	TSG-A	BicC family RNA binding protein 1 [Source:HGNC Symbol;Acc:HGNC:19351]	ENSG00000122870	-0.927424593	0.001218437	1/14	0/14	4/17	0/17	11/44	0/44	0.432730497856	0	0.399668454254	0	0.474626096942	0	cg16012388	-	cg12065806;cg06046851;cg01116383;cg27235228	-	cg19273123;cg08825930;cg08466030;cg12065806;cg02913832;cg16012388;cg09873584;cg14239110;cg06046851;cg01116383;cg27235228	-	Up	Up	Up	Up/Down	Up/Down	Up/Down	1/14	0/14	5/17	0/17	15/44	1/44	0.370364332611	0	0.38042911769	0	0.416433321986	-0.208968743215	cg16012388	-	cg06046851;cg12065806;cg01116383;cg27235228;cg23714123	-	cg19273123;cg08825930;cg08466030;cg06046851;cg02913832;cg12065806;cg09873584;cg16012388;cg01116383;cg27235228;cg14239110;cg20550692;cg09475718;cg00987285;cg13997937	cg23537145	Up
BMP2	ESC_J1_UP_LATE, ESC_V6_5_UP_LATE	TSG-A, TSG-A	bone morphogenetic protein 2 [Source:HGNC Symbol;Acc:HGNC:1069]	ENSG00000125845	-0.899188819	0.012485636	1/17	0/17	3/22	0/22	2/13	0/13	0.215585162191	0	0.338135012539	0	0.237267563344	0	cg09211429	-	cg14000393;cg20400554;cg24802184	-	cg06879302;cg09211429	-	Up	Up	Up	Up/Down	Up/Down	Up/Down	0/17	0/17	2/22	0/22	2/13	0/13	0	0	0.32790801183	0	0.32689791935	0	-	-	cg14000393;cg20400554	-	cg06879302;cg10839745	-	-
C4BPB	LEF1_UP	OG-I	complement component 4 binding protein beta [Source:HGNC Symbol;Acc:HGNC:1328]	ENSG00000123843	-1.711260753	1.32952e-13	3/9	0/9	1/10	0/10	3/12	0/12	0.305885133435	0	0.214538087248	0	0.305885133435	0	cg01675538;cg19972706;cg19707677	-	cg06613047	-	cg01675538;cg19972706;cg19707677	-	Up	Up	Up	Up/Down	Up/Down	Up/Down	3/9	0/9	0/10	0/10	3/12	0/12	0.347006421793	0	0	0	0.347006421793	0	cg01675538;cg19707677;cg19972706	-	-	-	cg01675538;cg19707677;cg19972706	-	Up
CLIC3	RAF_UP	OG-I	chloride intracellular channel 3 [Source:HGNC Symbol;Acc:HGNC:2064]	ENSG00000169583	-0.734681412	0.030964297	0/19	0/19	1/9	0/9	0/13	0/13	0	0	0.20500211292	0	0	0	-	-	cg24088855	-	-	-	-	Up	-	-	Up/Down	-	0/19	1/19	1/9	0/9	0/13	1/13	0	-0.204492268682	0.237728647893	0	0	-0.204492268682	-	cg02526350	cg24088855	-	-	cg02526350	Down
EFHD1	EGFR_UP, LEF1_UP	OG-I, OG-I	EF-hand domain family member D1 [Source:HGNC Symbol;Acc:HGNC:29556]	ENSG00000115468	-0.825139199	0.029357407	4/30	0/30	0/16	2/16	10/52	0/52	0.249664911535	0	0	-0.398504448142	0.309705810234	0	cg26148236;cg12804441;cg23904854;cg05364026	-	-	cg21458064;cg25979890	cg16975639;cg13443171;cg00507899;cg26148236;cg15109953;cg11622592;cg12804441;cg23904854;cg06081221;cg05364026	-	Up	Down	Up	Up/Down	Down/Down	Up/Down	4/30	0/30	0/16	3/16	10/52	0/52	0.309163704958	0	0	-0.323563049549	0.35322009902	0	cg23904854;cg06749592;cg12804441;cg26148236	-	-	cg21458064;cg25979890;cg17449416	cg16975639;cg13443171;cg00507899;cg11622592;cg23904854;cg15109953;cg06749592;cg12804441;cg26148236;cg06081221	-	Up
ENTPD3	LEF1_UP	OG-I	ectonucleoside triphosphate diphosphohydrolase 3 [Source:HGNC Symbol;Acc:HGNC:3365]	ENSG00000168032	-0.919357405	0.027770239	2/14	1/14	1/3	0/3	2/12	0/12	0.258723091261	-0.250827274096	0.416547944776	0	0.48329962323	0	cg03751251;cg16822855	cg17200465	cg15092140	-	cg21923201;cg03751251	-	Mix- Major Up	Up	Up	Mix- Major Up/Down	Up/Down	Up/Down	2/14	1/14	2/3	0/3	2/12	0/12	0.328393802583	-0.21716800906	0.53411001836	0	0.514258670374	0	cg03751251;cg16822855	cg17200465	cg26088568;cg15092140	-	cg21923201;cg03751251	-	Mix- Major Up
EPB41L4B	RAF_UP	OG-I	erythrocyte membrane protein band 4.1 like 4B [Source:HGNC Symbol;Acc:HGNC:19818]	ENSG00000095203	-0.616863641	0.002612252	0/7	0/7	1/8	0/8	3/30	1/30	0	0	0.34816695604	0	0.344765252721	-0.354279518323	-	-	cg01476705	-	cg14401334;cg05450997;cg01601476	cg08574879	-	Up	Mix- Major Up	-	Up/Down	Mix- Major Up/Down	0/7	0/7	1/8	1/8	4/30	2/30	0	0	0.351135144356	-0.298754805167	0.38890336912	-0.296896110125	-	-	cg01476705	cg03696321	cg01494544;cg14401334;cg05450997;cg01601476	cg03696321;cg08574879	-
FST	ESC_J1_UP_LATE	TSG-A	follistatin [Source:HGNC Symbol;Acc:HGNC:3971]	ENSG00000134363	-0.858658812	8.57376e-05	0/16	0/16	1/9	0/9	0/13	0/13	0	0	0.313400470071	0	0	0	-	-	cg16285614	-	-	-	-	Up	-	-	Up/Down	-	0/16	0/16	1/9	1/9	0/13	0/13	0	0	0.383691925647	-0.223020167585	0	0	-	-	cg16285614	cg24048437	-	-	-
GATA6	ESC_J1_UP_LATE, ESC_V6_5_UP_LATE, LEF1_UP	TSG-A, TSG-A, OG-I	GATA binding protein 6 [Source:HGNC Symbol;Acc:HGNC:4174]	ENSG00000141448	-0.395912094	0.038936015	0/26	0/26	1/27	0/27	0/34	0/34	0	0	0.254230118965	0	0	0	-	-	cg24785067	-	-	-	-	Up	-	-	Up/Down	-	0/26	0/26	1/27	0/27	0/34	0/34	0	0	0.32045798759	0	0	0	-	-	cg24785067	-	-	-	-
GULP1	RAF_UP, EGFR_UP	OG-I, OG-I	GULP, engulfment adaptor PTB domain containing 1 [Source:HGNC Symbol;Acc:HGNC:18649]	ENSG00000144366	-1.193116719	4.64861e-05	1/29	0/29	2/18	0/18	0/23	0/23	0.285731527891	0	0.399999255443	0	0	0	cg24123267	-	cg07781765;cg24571553	-	-	-	Up	Up	-	Up/Down	Up/Down	-	1/29	0/29	2/18	0/18	0/23	0/23	0.31927127592	0	0.386452867801	0	0	0	cg24123267	-	cg07781765;cg23886009	-	-	-	Up
HIST1H1C	EGFR_UP	OG-I	histone cluster 1 H1 family member c [Source:HGNC Symbol;Acc:HGNC:4716]	ENSG00000187837	-1.828954138	0.000321431	0/18	0/18	3/24	0/24	0/2	0/2	0	0	0.53362878086	0	0	0	-	-	cg26071525;cg12144776;cg23024959	-	-	-	-	Up	-	-	Up/Down	-	0/18	0/18	3/24	0/24	0/2	0/2	0	0	0.490984365129	0	0	0	-	-	cg26071525;cg12144776;cg23024959	-	-	-	-
HIST1H2BD	EGFR_UP	OG-I	histone cluster 1 H2B family member d [Source:HGNC Symbol;Acc:HGNC:4747]	ENSG00000158373	-1.385347648	0.009540824	0/33	0/33	1/20	0/20	1/13	0/13	0	0	0.653592991562	0	0.432240075779	0	-	-	cg26071525	-	cg02347984	-	-	Up	Up	-	Up/Down	Up/Down	0/33	0/33	2/20	0/20	1/13	0/13	0	0	0.470958619663	0	0.439055320394	0	-	-	cg26071525;cg01271726	-	cg02347984	-	-
HKDC1	ESC_J1_UP_LATE	TSG-A	hexokinase domain containing 1 [Source:HGNC Symbol;Acc:HGNC:23302]	ENSG00000156510	-1.991873243	9.29544e-05	1/5	0/5	0/0	0/0	1/29	0/29	0.364517582215	0	0	0	0.622493430954	0	cg05532178	-	-	-	cg07215025	-	Up	-	Up	Up/Down	-	Up/Down	1/5	0/5	0/0	0/0	2/29	0/29	0.37269968485	0	0	0	0.470874818101	0	cg05532178	-	-	-	cg07215025;cg04367545	-	Up
HTRA1	ESC_J1_UP_LATE	TSG-A	HtrA serine peptidase 1 [Source:HGNC Symbol;Acc:HGNC:9476]	ENSG00000166033	-0.908246585	0.000110314	1/20	0/20	3/27	1/27	7/41	0/41	0.479121298987	0	0.212106379541	-0.219732560852	0.336209027394	0	cg04768425	-	cg06241170;cg02140060;cg14875540	cg17136011	cg12578955;cg04768425;cg17875135;cg00417693;cg06241170;cg02140060;cg14875540	-	Up	Mix- Major Up	Up	Up/Down	Mix- Major Up/Down	Up/Down	1/20	0/20	1/27	1/27	3/41	0/41	0.423033310803	0	0.32095807817	-0.326804269568	0.484379967504	0	cg04768425	-	cg00903452	cg17136011	cg12578955;cg04768425;cg17875135	-	Up
INPP4B	RAF_UP	OG-I	inositol polyphosphate-4-phosphatase type II B [Source:HGNC Symbol;Acc:HGNC:6075]	ENSG00000109452	-0.544165946	0.019997487	1/22	0/22	0/0	0/0	6/90	0/90	0.371975542354	0	0	0	0.408994817413	0	cg03476007	-	-	-	cg15485154;cg20972369;cg05431701;cg16013295;cg24759237;cg17654020	-	Up	-	Up	Up/Down	-	Up/Down	2/22	0/22	0/0	0/0	12/90	0/90	0.312162360784	0	0	0	0.398476436421	0	cg03476007;cg04084236	-	-	-	cg15485154;cg20972369;cg15563979;cg09238520;cg05431701;cg08368933;cg13657322;cg16013295;cg08664736;cg23542770;cg24759237;cg04084236	-	Up
JMJD1C	RAF_UP	OG-I	jumonji domain containing 1C [Source:HGNC Symbol;Acc:HGNC:12313]	ENSG00000171988	-0.538627077	0.000257627	1/40	0/40	6/35	0/35	2/101	0/101	0.267286536339	0	0.452417677862	0	0.426317402821	0	cg19495650	-	cg12229394;cg25356468;cg10976461;cg24203712;cg08287513;cg19338847	-	cg09420212;cg19495650	-	Up	Up	Up	Up/Down	Up/Down	Up/Down	1/40	0/40	9/35	0/35	4/101	0/101	0.264912061487	0	0.400049895696	0	0.372703357244	0	cg19495650	-	cg12229394;cg10976461;cg25356468;cg24203712;cg08287513;cg19299499;cg19338847;cg06194512;cg03825607	-	cg09420212;cg19299499;cg19495650;cg03825607	-	Up
KIAA1147	RB_P107_DN	TSG-A	KIAA1147 [Source:HGNC Symbol;Acc:HGNC:29472]	ENSG00000257093	-0.723544238	0.002374422	0/9	0/9	2/10	0/10	0/22	0/22	0	0	0.343595913425	0	0	0	-	-	cg16840776;cg05168358	-	-	-	-	Up	-	-	Up/Down	-	0/9	0/9	2/10	1/10	0/22	0/22	0	0	0.359061453871	-0.374666172548	0	0	-	-	cg16840776;cg05168358	cg04094062	-	-	-
KRT18	RB_P107_DN	TSG-A	keratin 18 [Source:HGNC Symbol;Acc:HGNC:6430]	ENSG00000111057	-0.302229665	0.012421218	0/18	0/18	4/49	0/49	0/7	0/7	0	0	0.395967112067	0	0	0	-	-	cg25869970;cg02322205;cg05894231;cg25129541	-	-	-	-	Up	-	-	Up/Down	-	0/18	0/18	7/49	0/49	0/7	0/7	0	0	0.354196124031	0	0	0	-	-	cg05798493;cg02322205;cg25869970;cg25129541;cg20379007;cg05894231;cg00547215	-	-	-	-
KRT7	ESC_J1_UP_LATE, ESC_V6_5_UP_LATE, RB_P107_DN	TSG-A, TSG-A, TSG-A	keratin 7 [Source:HGNC Symbol;Acc:HGNC:6445]	ENSG00000135480	-0.678376335	1.12587e-09	6/41	0/41	4/74	0/74	5/35	0/35	0.382137999041	0	0.284849251828	0	0.415383253724	0	cg09598437;cg02322205;cg03434950;cg22186271;cg04808494;cg24658605	-	cg10167094;cg23243343;cg17337807;cg06960395	-	cg09598437;cg02322205;cg03434950;cg22186271;cg04808494	-	Up	Up	Up	Up/Down	Up/Down	Up/Down	5/41	0/41	5/74	3/74	4/35	0/35	0.319369615699	0	0.258173931246	-0.249190151111	0.342590294818	0	cg02322205;cg09598437;cg03434950;cg22186271;cg24658605	-	cg10167094;cg24506604;cg23243343;cg00822797;cg00547215	cg02406165;cg10247466;cg18428489	cg02322205;cg09598437;cg03434950;cg22186271	-	Up
LMO7	ESC_J1_UP_LATE	TSG-A	LIM domain 7 [Source:HGNC Symbol;Acc:HGNC:6646]	ENSG00000136153	-0.609380521	3.45555e-09	2/24	0/24	2/35	0/35	5/77	1/77	0.384192393595	0	0.461732823485	0	0.413373214727	-0.322630111621	cg11014582;cg16409306	-	cg09953995;cg11242994	-	cg09501112;cg11014582;cg09953995;cg11831419;cg16409306	cg20892268	Up	Up	Mix- Major Up	Up/Down	Up/Down	Mix- Major Up/Down	1/24	0/24	3/35	0/35	4/77	1/77	0.531633265326	0	0.45712378278	0	0.41564204117	-0.404150449506	cg11014582	-	cg12980215;cg11242994;cg09953995	-	cg12980215;cg11014582;cg09953995;cg11831419	cg20892268	Up
LTBP1	EGFR_UP	OG-I	latent transforming growth factor beta binding protein 1 [Source:HGNC Symbol;Acc:HGNC:6714]	ENSG00000049323	-0.704083803	1.49623e-07	1/28	1/28	6/29	0/29	16/116	2/116	0.287394762745	-0.394418157654	0.338160132719	0	0.385545007824	-0.391662253907	cg27569706	cg18394235	cg13888588;cg14074534;cg08856930;cg24549597;cg13351629;cg02877620	-	cg05688523;cg03172098;cg13888588;cg08818866;cg12858998;cg26159440;cg24690634;cg18658787;cg14074534;cg08856930;cg03732999;cg24549597;cg27569706;cg13351629;cg02877620;cg22966887	cg18394235;cg22501918	Mix- Equal Up/Down	Up	Mix- Major Up	Mix- Equal Up-Down/Down	Up/Down	Mix- Major Up/Down	1/28	1/28	4/29	0/29	13/116	2/116	0.296894033166	-0.41776166401	0.298860606425	0	0.403166375527	-0.375647448677	cg27569706	cg18394235	cg27329829;cg02877620;cg13351629;cg14074534	-	cg05688523;cg03172098;cg08818866;cg26159440;cg12858998;cg27329829;cg03732999;cg18658787;cg27569706;cg05980603;cg02877620;cg13351629;cg14074534	cg18394235;cg22501918	Mix- Equal Up/Down
MDFIC	LEF1_UP	OG-I	MyoD family inhibitor domain containing [Source:HGNC Symbol;Acc:HGNC:28870]	ENSG00000135272	-0.374900983	0.004717702	1/15	0/15	1/6	0/6	2/28	0/28	0.520234268779	0	0.321010539003	0	0.607543169255	0	cg06946838	-	cg27027631	-	cg06356201;cg06946838	-	Up	Up	Up	Up/Down	Up/Down	Up/Down	1/15	0/15	1/6	0/6	2/28	0/28	0.502013525751	0	0.284733624845	0	0.622094711925	0	cg06946838	-	cg27027631	-	cg06356201;cg06946838	-	Up
MEGF9	RAF_UP	OG-I	multiple EGF like domains 9 [Source:HGNC Symbol;Acc:HGNC:3234]	ENSG00000106780	-1.244586336	0.00314796	0/14	0/14	2/8	0/8	1/22	0/22	0	0	0.212698610313	0	0.223450694296	0	-	-	cg03466615;cg03486961	-	cg03466615	-	-	Up	Up	-	Up/Down	Up/Down	0/14	0/14	1/8	0/8	1/22	0/22	0	0	0.292098941832	0	0.292098941832	0	-	-	cg03466615	-	cg03466615	-	-
MFGE8	LEF1_UP	OG-I	milk fat globule-EGF factor 8 protein [Source:HGNC Symbol;Acc:HGNC:7036]	ENSG00000140545	-0.784657026	1.96597e-11	0/17	0/17	6/60	0/60	0/15	0/15	0	0	0.457709247685	0	0	0	-	-	cg12352447;cg12445786;cg04490045;cg25615142;cg20058691;cg11926933	-	-	-	-	Up	-	-	Up/Down	-	0/17	0/17	6/60	0/60	0/15	0/15	0	0	0.468765624348	0	0	0	-	-	cg12352447;cg12445786;cg04490045;cg25615142;cg20058691;cg11926933	-	-	-	-
MICU1	ESC_V6_5_UP_LATE	TSG-A	mitochondrial calcium uptake 1 [Source:HGNC Symbol;Acc:HGNC:1530]	ENSG00000107745	-0.526571084	0.00030303	0/17	0/17	2/23	0/23	0/39	0/39	0	0	0.436031058443	0	0	0	-	-	cg10936879;cg09601944	-	-	-	-	Up	-	-	Up/Down	-	0/17	0/17	2/23	0/23	0/39	0/39	0	0	0.425839510021	0	0	0	-	-	cg10936879;cg09601944	-	-	-	-
MOCOS	EGFR_UP, LEF1_UP	OG-I, OG-I	molybdenum cofactor sulfurase [Source:HGNC Symbol;Acc:HGNC:18234]	ENSG00000075643	-0.764192715	0.013696498	1/16	0/16	0/25	0/25	1/9	0/9	0.358757406158	0	0	0	0.358757406158	0	cg24914219	-	-	-	cg24914219	-	Up	-	Up	Up/Down	-	Up/Down	1/16	0/16	0/25	0/25	1/9	0/9	0.377224568754	0	0	0	0.377224568754	0	cg24914219	-	-	-	cg24914219	-	Up
MYO5B	ESC_J1_UP_LATE	TSG-A	myosin VB [Source:HGNC Symbol;Acc:HGNC:7603]	ENSG00000167306	-2.023824424	0.002017936	4/19	0/19	2/8	0/8	8/70	2/70	0.337734072197	0	0.713794901959	0	0.437160846011	-0.461647382396	cg18247700;cg19344013;cg12701905;cg24042339	-	cg11292317;cg03531760	-	cg11292317;cg13245522;cg11120805;cg18247700;cg16839944;cg16245318;cg12701905;cg24042339	cg08038110;cg09091540	Up	Up	Mix- Major Up	Up/Down	Up/Down	Mix- Major Up/Down	5/19	0/19	3/8	0/8	9/70	7/70	0.307332004472	0	0.607282074581	0	0.414705747338	-0.369267228506	cg18247700;cg19344013;cg24042339;cg12701905;cg24921634	-	cg11292317;cg03531760;cg17575976	-	cg11292317;cg13245522;cg11120805;cg18247700;cg16839944;cg24042339;cg12701905;cg16245318;cg00004821	cg09091540;cg08038110;cg06535551;cg24906217;cg25697033;cg10435783;cg19612350	Up
OLR1	LEF1_UP	OG-I	oxidized low density lipoprotein receptor 1 [Source:HGNC Symbol;Acc:HGNC:8133]	ENSG00000173391	-3.297636037	0.024751455	1/2	0/2	0/5	0/5	2/10	0/10	0.298461129189	0	0	0	0.404634272224	0	cg04996472	-	-	-	cg23855752;cg04996472	-	Up	-	Up	Up/Down	-	Up/Down	1/2	0/2	0/5	0/5	3/10	0/10	0.392897042177	0	0	0	0.373093469814	0	cg04996472	-	-	-	cg23855752;cg04996472;cg05617790	-	Up
PLEKHA7	RB_P107_DN	TSG-A	pleckstrin homology domain containing A7 [Source:HGNC Symbol;Acc:HGNC:27049]	ENSG00000166689	-2.369869729	9.47554e-29	1/33	0/33	0/7	0/7	3/95	0/95	0.307847266497	0	0	0	0.371932011824	0	cg18685832	-	-	-	cg02936292;cg18232140;cg15649929	-	Up	-	Up	Up/Down	-	Up/Down	1/33	0/33	0/7	0/7	5/95	1/95	0.207788234471	0	0	0	0.326653586945	-0.207583510727	cg00890897	-	-	-	cg18232140;cg15649929;cg02936292;cg04211937;cg00890897	cg22304593	Up
PMM2	RB_P107_DN	TSG-A	phosphomannomutase 2 [Source:HGNC Symbol;Acc:HGNC:9115]	ENSG00000140650	-0.632149879	0.015133663	0/17	0/17	1/5	0/5	0/25	0/25	0	0	0.224731022647	0	0	0	-	-	cg05663278	-	-	-	-	Up	-	-	Up/Down	-	0/17	0/17	1/5	0/5	0/25	0/25	0	0	0.312116833155	0	0	0	-	-	cg05663278	-	-	-	-
RAB27B	LEF1_UP	OG-I	RAB27B, member RAS oncogene family [Source:HGNC Symbol;Acc:HGNC:9767]	ENSG00000041353	-1.765876833	0.000203442	2/16	0/16	0/2	0/2	3/40	2/40	0.467408156403	0	0	0	0.399644355914	-0.268556412899	cg08239141;cg24828956	-	-	-	cg08239141;cg24828956;cg25230675	cg10553696;cg01948740	Up	-	Mix- Major Up	Up/Down	-	Mix- Major Up/Down	2/16	0/16	0/2	0/2	3/40	2/40	0.520840683608	0	0	0	0.453055375811	-0.332663110709	cg08239141;cg24828956	-	-	-	cg08239141;cg24828956;cg25230675	cg16546376;cg01948740	Up
RBM47	LEF1_UP	OG-I	RNA binding motif protein 47 [Source:HGNC Symbol;Acc:HGNC:30358]	ENSG00000163694	-1.014630332	0.000204196	1/22	0/22	2/27	0/27	1/74	0/74	0.279690517742	0	0.462848342823	0	0.279690517742	0	cg25117091	-	cg02879097;cg13989087	-	cg25117091	-	Up	Up	Up	Up/Down	Up/Down	Up/Down	3/22	0/22	3/27	0/27	5/74	0/74	0.216373641642	0	0.356257366005	0	0.226564929968	0	cg08949974;cg06922338;cg10019467	-	cg02879097;cg13989087;cg16266257	-	cg20655119;cg23566322;cg08949974;cg06922338;cg10019467	-	Up
RHOBTB3	RAF_UP, EGFR_UP	OG-I, OG-I	Rho related BTB domain containing 3 [Source:HGNC Symbol;Acc:HGNC:18757]	ENSG00000164292	-0.72892803	1.36438e-07	3/38	0/38	2/19	0/19	3/57	0/57	0.424668764702	0	0.471524170619	0	0.424668764702	0	cg02072492;cg15613077;cg13663933	-	cg23423412;cg14680147	-	cg02072492;cg15613077;cg13663933	-	Up	Up	Up	Up/Down	Up/Down	Up/Down	4/38	0/38	3/19	0/19	5/57	0/57	0.455423112595	0	0.39477813184	0	0.419945452845	0	cg02072492;cg15613077;cg13663933;cg11133730	-	cg23423412;cg14680147;cg11863380	-	cg02072492;cg15613077;cg13663933;cg11133730;cg11863380	-	Up
RNF43	EGFR_UP	OG-I	ring finger protein 43 [Source:HGNC Symbol;Acc:HGNC:18505]	ENSG00000108375	-1.884820891	0.004913839	1/15	0/15	1/22	0/22	1/4	0/4	0.618816758996	0	0.454444483073	0	0.618816758996	0	cg14398214	-	cg07976733	-	cg14398214	-	Up	Up	Up	Up/Down	Up/Down	Up/Down	3/15	1/15	2/22	1/22	1/4	0/4	0.371152021774	-0.217456342231	0.371751688438	-0.217456342231	0.588344818095	0	cg14398214;cg15672877;cg13583582	cg10889896	cg07976733;cg13583582	cg10889896	cg14398214	-	Mix- Major Up
SERPINB1	RB_P107_DN	TSG-A	serpin family B member 1 [Source:HGNC Symbol;Acc:HGNC:3311]	ENSG00000021355	-1.229472895	5.63461e-10	1/17	0/17	7/38	0/38	1/2	0/2	0.319198716521	0	0.412102786083	0	0.319198716521	0	cg12586150	-	cg03182214;cg17780925;cg20943052;cg13628814;cg18432528;cg06484182;cg25239463	-	cg12586150	-	Up	Up	Up	Up/Down	Up/Down	Up/Down	2/17	0/17	5/38	0/38	0/2	0/2	0.213659110648	0	0.452841052088	0	0	0	cg06148264;cg16870839	-	cg03182214;cg17780925;cg13628814;cg06484182;cg25239463	-	-	-	Up
SH3RF1	ESC_V6_5_UP_LATE	TSG-A	SH3 domain containing ring finger 1 [Source:HGNC Symbol;Acc:HGNC:17650]	ENSG00000154447	-0.357341584	0.022633564	2/12	0/12	4/25	0/25	2/61	0/61	0.243996291576	0	0.481939830438	0	0.306376376316	0	cg09178384;cg01642901	-	cg16280882;cg26511276;cg11972626;cg10628612	-	cg13206224;cg01642901	-	Up	Up	Up	Up/Down	Up/Down	Up/Down	2/12	0/12	4/25	0/25	2/61	0/61	0.305477166648	0	0.469415157491	0	0.323192899875	0	cg01642901;cg09178384	-	cg16280882;cg26511276;cg10628612;cg11972626	-	cg01642901;cg13206224	-	Up
SHROOM3	ESC_J1_UP_LATE	TSG-A	shroom family member 3 [Source:HGNC Symbol;Acc:HGNC:30422]	ENSG00000138771	-1.039663222	5.54343e-05	2/29	0/29	1/36	0/36	11/132	1/132	0.315441280298	0	0.429997389957	0	0.43294759948	-0.420260886012	cg27417997;cg20311846	-	cg14107061	-	cg19600368;cg09640555;cg00312532;cg00231497;cg02802618;cg14107061;cg12584791;cg01915367;cg27417997;cg15109556;cg11091415	cg25016283	Up	Up	Mix- Major Up	Up/Down	Up/Down	Mix- Major Up/Down	2/29	0/29	2/36	0/36	11/132	1/132	0.309895255664	0	0.314857802324	0	0.387616843219	-0.466506096628	cg20311846;cg27417997	-	cg14107061;cg09371139	-	cg00231497;cg00312532;cg02802618;cg14107061;cg12807402;cg12584791;cg15109556;cg09640555;cg27417997;cg19160527;cg09371139	cg25016283	Up
SLC6A20	LEF1_UP	OG-I	solute carrier family 6 member 20 [Source:HGNC Symbol;Acc:HGNC:30927]	ENSG00000163817	-3.887447118	0.001238857	0/16	1/16	2/14	0/14	5/28	0/28	0	-0.22014234944	0.497391327384	0	0.393019606588	0	-	cg22497313	cg25699964;cg03209343	-	cg22499408;cg26643209;cg07288822;cg26339753;cg27269492	-	Down	Up	Up	Down/Down	Up/Down	Up/Down	1/16	0/16	3/14	0/14	5/28	0/28	0.238315323155	0	0.474554915016	0	0.418030137925	0	cg16309260	-	cg25699964;cg03209343;cg04648490	-	cg22499408;cg26643209;cg07288822;cg26339753;cg27269492	-	Up
SMAD4	LEF1_UP, RAF_UP, EGFR_UP	OG-I, OG-I, OG-I	SMAD family member 4 [Source:HGNC Symbol;Acc:HGNC:6770]	ENSG00000141646	-0.505961575	0.047242693	1/17	0/17	1/7	0/7	1/22	0/22	0.322263000002	0	0.52615620183	0	0.322263000002	0	cg25678729	-	cg12882777	-	cg25678729	-	Up	Up	Up	Up/Down	Up/Down	Up/Down	1/17	0/17	1/7	0/7	1/22	0/22	0.291753955869	0	0.608852216345	0	0.291753955869	0	cg25678729	-	cg12882777	-	cg25678729	-	Up
SMAD7	RAF_UP, EGFR_UP	OG-I, OG-I	SMAD family member 7 [Source:HGNC Symbol;Acc:HGNC:6773]	ENSG00000101665	-1.413102443	0.005911569	3/41	0/41	1/21	1/21	4/34	0/34	0.320562789358	0	0.331785683071	-0.338071795904	0.369276787988	0	cg14647872;cg14283454;cg01898573	-	cg14283454	cg05719512	cg02184281;cg14647872;cg14283454;cg06203649	-	Up	Mix- Equal Up/Down	Up	Up/Down	Mix- Equal Up-Down/Down	Up/Down	3/41	0/41	1/21	1/21	4/34	0/34	0.257207930339	0	0.26319063937	-0.395628550313	0.316348850283	0	cg14647872;cg14283454;cg01898573	-	cg14283454	cg05719512	cg06203649;cg02184281;cg14647872;cg14283454	-	Up
TAX1BP3	ESC_J1_UP_LATE	TSG-A	Tax1 binding protein 3 [Source:HGNC Symbol;Acc:HGNC:30684]	ENSG00000213977	-0.377685392	0.019751611	1/21	0/21	2/36	0/36	0/10	0/10	0.305245043078	0	0.41169340515	0	0	0	cg25955817	-	cg13775466;cg05534191	-	-	-	Up	Up	-	Up/Down	Up/Down	-	1/21	0/21	3/36	0/36	0/10	0/10	0.324034822399	0	0.388672033038	0	0	0	cg25955817	-	cg13775466;cg05534191;cg03609661	-	-	-	Up
TBC1D30	RAF_UP	OG-I	TBC1 domain family member 30 [Source:HGNC Symbol;Acc:HGNC:29164]	ENSG00000111490	-0.971968485	0.004218017	1/27	1/27	1/12	0/12	3/37	1/37	0.269814814842	-0.270791133043	0.279590250002	0	0.414917179983	-0.270791133043	cg13234415	cg10983146	cg13604643	-	cg18342702;cg13234415;cg14075881	cg10983146	Mix- Equal Up/Down	Up	Mix- Major Up	Mix- Equal Up-Down/Down	Up/Down	Mix- Major Up/Down	1/27	2/27	0/12	0/12	3/37	2/37	0.290912776334	-0.317358303303	0	0	0.470716874358	-0.317358303303	cg13234415	cg10983146;cg05344021	-	-	cg18342702;cg14075881;cg13234415	cg10983146;cg05344021	Mix- Major Down
TGFBR3	ESC_J1_UP_LATE	TSG-A	transforming growth factor beta receptor 3 [Source:HGNC Symbol;Acc:HGNC:11774]	ENSG00000069702	-0.569947234	0.021296381	1/45	0/45	1/23	0/23	4/91	1/91	0.243297853906	0	0.321011168488	0	0.351940947909	-0.437849243906	cg00563926	-	cg04365878	-	cg03627985;cg04365878;cg08106455;cg00563926	cg02061431	Up	Up	Mix- Major Up	Up/Down	Up/Down	Mix- Major Up/Down	2/45	0/45	1/23	0/23	6/91	1/91	0.262240418568	0	0.22236127656	0	0.309115309246	-0.474539026623	cg08848903;cg00563926	-	cg04365878	-	cg03627985;cg08848903;cg11855117;cg08106455;cg00563926;cg04365878	cg02061431	Up
TMEM14B	LEF1_UP	OG-I	transmembrane protein 14B [Source:HGNC Symbol;Acc:HGNC:21384]	ENSG00000137210	-0.581692	0.0041272	0/15	0/15	3/24	0/24	3/28	0/28	0	0	0.555846029743	0	0.334833520675	0	-	-	cg13109037;cg24851586;cg14898111	-	cg26015539;cg22392451;cg00491948	-	-	Up	Up	-	Up/Down	Up/Down	0/15	0/15	3/24	0/24	3/28	0/28	0	0	0.511991379378	0	0.323320064234	0	-	-	cg13109037;cg24851586;cg02266238	-	cg26015539;cg22392451;cg19152601	-	-
TNNC1	LEF1_UP, ESC_V6_5_UP_LATE	OG-I, TSG-A	troponin C1, slow skeletal and cardiac type [Source:HGNC Symbol;Acc:HGNC:11943]	ENSG00000114854	-4.188365412	0.029146095	3/18	0/18	0/3	0/3	1/5	0/5	0.331691154407	0	0	0	0.337866390893	0	cg27024515;cg26738080;cg04453677	-	-	-	cg26738080	-	Up	-	Up	Up/Down	-	Up/Down	2/18	0/18	0/3	0/3	0/5	0/5	0.33375987756	0	0	0	0	0	cg27024515;cg04453677	-	-	-	-	-	Up
TNS3	LEF1_UP	OG-I	tensin 3 [Source:HGNC Symbol;Acc:HGNC:21616]	ENSG00000136205	-0.277765822	0.038206997	0/29	0/29	6/69	0/69	9/185	0/185	0	0	0.283321888461	0	0.337273234202	0	-	-	cg08757688;cg25128781;cg14515826;cg01645496;cg00548971;cg07488141	-	cg22455271;cg18335223;cg26450149;cg25128781;cg14515826;cg10242565;cg09578113;cg01645496;cg07488141	-	-	Up	Up	-	Up/Down	Up/Down	0/29	0/29	5/69	0/69	7/185	2/185	0	0	0.286661542231	0	0.36478665268	-0.353803986421	-	-	cg12954492;cg08757688;cg25128781;cg00548971;cg01645496	-	cg22455271;cg18335223;cg26450149;cg10242565;cg09578113;cg25128781;cg01645496	cg03155112;cg07395763	-
TSPAN3	RAF_UP	OG-I	tetraspanin 3 [Source:HGNC Symbol;Acc:HGNC:17752]	ENSG00000140391	-0.51701044	9.95105e-08	3/19	0/19	6/41	0/41	3/35	1/35	0.259431749842	0	0.299458395077	0	0.259431749842	-0.346104195359	cg01531227;cg17138684;cg27105813	-	cg06225328;cg19874685;cg11441834;cg01531227;cg13102269;cg27478848	-	cg01531227;cg17138684;cg27105813	cg19449173	Up	Up	Mix- Major Up	Up/Down	Up/Down	Mix- Major Up/Down	1/19	0/19	6/41	0/41	1/35	2/35	0.281788413954	0	0.335411300329	0	0.281788413954	-0.28809170608	cg01531227	-	cg11441834;cg19874685;cg13102269;cg06225328;cg01531227;cg27478848	-	cg01531227	cg19449173;cg20648497	Up
TSPAN8	LEF1_UP	OG-I	tetraspanin 8 [Source:HGNC Symbol;Acc:HGNC:11855]	ENSG00000127324	-1.999237352	1.1227e-10	2/32	0/32	0/1	0/1	3/40	0/40	0.331647580892	0	0	0	0.385423970986	0	cg15909056;cg21558545	-	-	-	cg01929385;cg13355032;cg09332338	-	Up	-	Up	Up/Down	-	Up/Down	3/32	0/32	0/1	0/1	4/40	0/40	0.375821904454	0	0	0	0.330228394922	0	cg15909056;cg04830629;cg21558545	-	-	-	cg04830629;cg13355032;cg13135376;cg09332338	-	Up
UROS	RB_P107_DN	TSG-A	uroporphyrinogen III synthase [Source:HGNC Symbol;Acc:HGNC:12592]	ENSG00000188690	-0.569949246	0.000406831	0/23	0/23	1/22	0/22	0/25	0/25	0	0	0.353757896026	0	0	0	-	-	cg20544216	-	-	-	-	Up	-	-	Up/Down	-	0/23	0/23	1/22	0/22	0/25	0/25	0	0	0.38858095683	0	0	0	-	-	cg20544216	-	-	-	-
[truncated: 23 more columns]
