# Supplementary material for: Methylglyoxal: a novel upstream regulator of DNA methylation
Source: J Exp Clin Cancer Res. 2023 Mar 31;42:78. doi: 10.1186/s13046-023-02637-w (PMC10064647; doi:10.1186/s13046-023-02637-w)
Supplement: Supplementary file 1 — Additional file 1. [file 13046_2023_2637_MOESM1_ESM.zip › Data S8.xlsx]

## Sheet: Table
Data S8. MG stress status of METABRIC cohort patients
METABRIC_sample_id	14-gene_MG_signature_score	14-gene_MG_signature_status	Hypermethylator_score	Hypermethylator_status	LDHB_score	LDHB_status	REACTOME_GLYCOLYSIS_score	REACTOME_GLYCOLYSIS_status	REACTOME_CELLULAR_RESPONSE_TO_HYPOXIA_score	REACTOME_CELLULAR_RESPONSE_TO_HYPOXIA_status	MPS1_score	MPS1_status	MPS2_score	MPS2_status	MPS3_score	MPS3_status	grade	Time	OS	DSS	TNBC_status	TNBCtype_Reclassified_Yacine-et-al
MB_0127	-1.16451044453927	Low	-0.821901009376091	Low	9.62115632323865	Mid	-0.307980949384499	Low	-0.114100559261094	Low	0.211524415427707	High	-0.268276287270209	Low	0.170521211081846	High	2	1918	0	0	TNBC	MSL
MB_0158	-1.07177049487015	Low	-1.21925730505092	Low	8.69062995891098	Low	-0.144570403240569	Low	0.00442765297280399	Mid	0.359475511629243	High	0.0281880229827537	Mid	-0.0627782370016372	Mid	3	1729	0	0	TNBC	LAR
MB_0211	-1.04530617959423	Low	-0.118096319436432	Mid	8.83587306135767	Low	-0.126140892720885	Low	-0.120378056287067	Low	0.102728368869752	High	-0.293292115595647	Low	0.250494483989243	High	3	1299	1	1	TNBC	MSL
MB_0524	-0.993275447811963	Low	-1.00518827197591	Low	9.88904582080087	Mid	-0.367271346138903	Low	-0.0315121921095685	Mid	0.138701487883597	High	-0.294902210422226	Low	0.110490787107796	High	3	2425	0	0	TNBC	MSL
MB_7057	-0.865685443288007	Low	-0.649584404777648	Low	8.37461509503192	Low	-0.294723204784308	Low	-0.0425168974239753	Mid	0.33911049615331	High	-0.249266488676663	Low	-0.00678312286518631	Mid	2	1315	1	1	TNBC	LAR
MB_0632	-0.861402113990653	Low	-0.924009445888442	Low	8.74231975064633	Low	-0.317902587615064	Low	-0.45382814535356	Low	0.107592337593997	High	-0.396847391897985	Low	0.0394821939753954	High	2	965	0	0	TNBC	MSL
MB_7008	-0.845945436164257	Low	-0.533684037782892	Low	9.23056784949606	Low	-0.343536499112701	Low	0.101421067764563	Mid	0.624947298370893	High	-0.242899772430765	Low	0.215265483661992	High	3	1295	1	0	TNBC	LAR
MB_0294	-0.82248984107394	Low	-1.53855218127388	Low	8.53350486733563	Low	-0.584341606857219	Low	-0.319828563822055	Low	0.132932344430209	High	-0.393762675470281	Low	0.269989278626032	High	2	385	0	0	TNBC	MSL
MB_7039	-0.78103335493247	Low	-0.363898030981993	Low	8.54649846613103	Low	-0.238825085458258	Low	-0.17944963347071	Low	0.0738966921805333	High	-0.236758943693527	Low	0.136234444097093	High	2	1476	1	1	TNBC	MSL
MB_2821	-0.77346358510592	Low	0.510908313584241	High	10.4987475670004	High	-0.294690978672223	Low	-0.109115278310343	Low	-0.113155960237887	Mid	-0.341812063566188	Low	0.392757834388421	High	NA	3175	0	0	TNBC	MSL
MB_0495	-0.771353112117499	Low	-0.164506010906811	Mid	9.44660021788162	Mid	-0.212850422961169	Low	0.0211174284494054	Mid	-0.0602625501854776	Mid	-0.329780838548256	Low	0.131440801561542	High	3	1883	1	1	TNBC	MSL
MB_0249	-0.765088544769928	Low	-0.0472569797983954	Mid	7.51226861508603	Low	-0.0895755039467885	Mid	0.228425583359076	High	0.342128407183138	High	-0.0249499287016512	Mid	-0.150307173224897	Low	3	3628	0	0	TNBC	LAR
MB_0399	-0.758536157126993	Low	-0.508691343693127	Low	7.88381111846229	Low	-0.17077982437297	Low	0.0103114785924095	Mid	0.80360340758662	High	-0.163748811069274	Low	-0.132398647053153	Mid	3	2038	0	0	TNBC	LAR
MB_2842	-0.706816379076919	Low	-0.270740032465242	Low	10.976116775549	High	0.317831177529063	High	0.251133949669622	High	-0.0178831842866555	Mid	0.192326917951092	High	0.0265973578244979	High	3	592	1	1	TNBC	BL1
MB_0885	-0.704717568007671	Low	0.242645833157575	Mid	9.65633150628018	Mid	-0.365118689321803	Low	-0.208295047142341	Low	-0.150208489328015	Mid	-0.29348004133078	Low	0.374237441567258	High	NA	2098	1	1	TNBC	MSL
MB_2929	-0.696096670156381	Low	-0.462781350500671	Low	9.32091489942419	Low	-0.292887484148867	Low	0.342855761307549	High	0.573079291271787	High	-0.176443562190547	Low	-0.0655741113405369	Mid	2	4430	0	0	TNBC	LAR
MB_5162	-0.666337370765182	Low	0.499539217424896	High	8.54782815101212	Low	-0.0741975116221703	Mid	-0.573346203567317	Low	-0.0294828860587213	Mid	-0.382973364261474	Low	0.62325664260017	High	2	4930	0	0	TNBC	MSL
MB_0588	-0.665425421184185	Low	-0.781584967211303	Low	8.04043197698236	Low	-0.462536432465537	Low	0.0867703328054406	Mid	0.923742833686202	High	-0.322711323389329	Low	-0.0347976083843418	Mid	2	1540	0	0	TNBC	LAR
MB_4015	-0.652727130375129	Low	-1.33052194577837	Low	7.70978416279239	Low	0.161700955006114	High	0.353190846203838	High	0.363878970630972	High	-0.115166413923497	Mid	-0.17964687434664	Low	2	339	1	1	TNBC	LAR
MB_7045	-0.636966212545838	Low	-0.539679205779323	Low	8.37542109444184	Low	-0.152599948324598	Low	0.203466742886837	High	1.13382444359113	High	-0.119102359406709	Mid	-0.0715134413156118	Mid	2	2847	1	1	TNBC	LAR
MB_3046	-0.635473363596217	Low	0.224492137918824	Mid	9.90367227649485	Mid	-0.159780245910381	Low	-0.11463670330087	Low	-0.189255826335645	Low	-0.120716260599548	Mid	0.061902493972647	High	3	2215	1	0	TNBC	M
MB_0424	-0.633012294801218	Low	0.733139777211528	High	10.3678919250915	High	-0.318525284550949	Low	-0.141966293008219	Low	0.029187630674411	High	-0.311158593853549	Low	0.597131892521558	High	3	295	1	1	TNBC	MSL
MB_2963	-0.631438694518477	Low	0.290130801407876	High	9.59892358680563	Mid	-0.218755497505504	Low	-0.120538630637736	Low	0.0561692035955832	High	-0.277096406196163	Low	0.268459296257155	High	2	4803	0	0	TNBC	MSL
MB_4888	-0.600856850848794	Low	0.239268774324351	Mid	9.36282967103231	Low	-0.0136811996819067	Mid	-0.0349503318927505	Mid	-0.212562551272983	Low	-0.10266203413409	Mid	0.0288113750760556	High	3	6015	0	0	TNBC	M
MB_5281	-0.60078120996924	Low	-0.947733576817986	Low	7.77583096295554	Low	-0.515256649913583	Low	-0.243565166769235	Low	0.710264862185543	High	-0.349705234587383	Low	0.0887713757442189	High	3	2379	0	0	TNBC	LAR
MB_5109	-0.600458275055197	Low	-0.639909343397222	Low	7.84410361547316	Low	-0.374875746600287	Low	-0.199865812179748	Low	0.447642309153306	High	-0.275898336389588	Low	0.065970385897306	High	2	3752	1	0	TNBC	LAR
MB_4992	-0.599698908930783	Low	-0.617757681160784	Low	7.63878098790756	Low	-0.303239756660528	Low	-0.194735319241897	Low	0.256422976728419	High	-0.287022362636854	Low	-0.0222492554219434	Mid	2	4961	0	0	TNBC	LAR
MB_0617	-0.591648999787135	Low	0.440501557282273	High	9.96844539345067	Mid	-0.617953949976161	Low	-0.380386793545622	Low	-0.217533098859336	Low	-0.577251672125602	Low	0.523961391258714	High	1	922	0	0	TNBC	MSL
MB_0627	-0.570978820625351	Low	-0.232343911790964	Low	9.55236755981709	Mid	0.0349232645067762	Mid	-0.0183768360945799	Mid	0.0277919048956066	High	-0.267822447384518	Low	0.336611057465986	High	3	23	0	0	TNBC	MSL
MB_5058	-0.559604579828239	Low	-0.394212003746934	Low	7.75009181766212	Low	-0.143014652105621	Low	-0.163805988897298	Low	0.616371293858828	High	-0.149864067842611	Low	-0.0083975799515576	Mid	3	5362	1	1	TNBC	LAR
MB_0635	-0.542222517390867	Low	1.09224375434449	High	10.476549005105	High	-0.174322273645923	Low	-0.146163595798347	Low	0.21220548825103	High	-0.32215294410334	Low	0.694669862970648	High	3	1171	0	0	TNBC	MSL
MB_5148	-0.54212044325358	Low	-0.273844074463935	Low	8.9236768244672	Low	-0.308613475063113	Low	-0.158259165857991	Low	0.61087519081521	High	-0.376946972384554	Low	0.172807992829582	High	3	5820	0	0	TNBC	LAR
MB_5446	-0.54202404446589	Low	-0.50543182957711	Low	8.17800201918874	Low	0.022399907772143	Mid	0.0834967807816334	Mid	0.82087834457761	High	-0.191986343285811	Low	0.0427169827908535	High	3	4885	1	1	TNBC	LAR
MB_2754	-0.530194464746343	Low	-0.520274103935063	Low	8.97664233257785	Low	-0.276546600257202	Low	-0.034232366809191	Mid	0.420400886815157	High	-0.102480273249107	Mid	0.0277372643140791	High	2	5213	0	0	TNBC	LAR
MB_6052	-0.527983160990662	Low	-0.486806825737008	Low	10.0441695707531	Mid	-0.436120327641726	Low	-0.174563117744429	Low	-0.123457675502175	Mid	-0.39141714890234	Low	0.280652541784112	High	3	6032	0	0	TNBC	MSL
MB_0525	-0.522286150891745	Low	-0.367597524369365	Low	7.34941361691037	Low	0.04201796862981	Mid	0.144543940106898	High	0.417443516716371	High	-0.0617491592534559	Mid	-0.224668632102208	Low	3	2922	0	0	TNBC	LAR
MB_0446	-0.51761648129672	Low	0.679268393899609	High	9.87375171322414	Mid	0.170253068858771	High	0.0846920149573167	Mid	-0.114847424273883	Mid	-0.0441370336990025	Mid	0.0337986823422814	High	3	1768	0	0	TNBC	UNS
MB_0499	-0.514656793590047	Low	0.803093111638977	High	9.0768968243586	Low	-0.259235634063752	Low	-0.215344961262758	Low	0.186220011792426	High	-0.26637978440869	Low	0.468430074996791	High	2	2225	0	0	TNBC	MSL
MB_0289	-0.508830013089077	Low	0.939166770857834	High	10.7835877751887	High	0.0447495017527623	Mid	0.00446863320730838	Mid	0.271928861306169	High	-0.131882160176408	Low	0.901939215880182	High	3	2147	1	1	TNBC	MSL
MB_3429	-0.505509079721233	Low	-0.557847063108074	Low	10.0200522401926	Mid	-0.437537082160532	Low	-0.323408324273132	Low	0.0176362339251539	Mid	-0.461370431255766	Low	0.363914141211903	High	2	4027	0	0	TNBC	MSL
MB_0020	-0.476744043909278	Low	-0.954445127190583	Low	8.44107190263306	Low	-0.355618243491318	Low	-0.178086620716792	Low	0.253920404507509	High	-0.160519428597608	Low	0.0904734018486205	High	3	672	1	1	TNBC	UNS
MB_0160	-0.471161977354858	Low	-0.393358544750782	Low	10.7441964894003	High	-0.33457803112328	Low	-0.5810427320998	Low	-0.22989868365892	Low	-0.516973990642793	Low	0.314407472944513	High	NA	2384	0	0	TNBC	MSL
MB_5392	-0.46978586764247	Low	-0.455845744710713	Low	9.45012539907867	Mid	-0.262658296232432	Low	0.190628602638983	High	0.244703201892094	High	-0.236321262966398	Low	0.156932218067948	High	3	5066	0	0	TNBC	LAR
MB_4640	-0.465176175421891	Low	-0.353106946461362	Low	7.94934035110554	Low	-0.149659111873214	Low	0.0839828359639291	Mid	0.176698434229741	High	-0.13329512726547	Low	-0.0830854177707099	Mid	3	6018	0	0	TNBC	LAR
MB_0269	-0.464819929475774	Low	0.868338561715537	High	9.43269761260227	Mid	-0.156156085219164	Low	0.113153889860454	High	0.0965527182769399	High	-0.194811913270575	Low	0.448245631179297	High	3	1441	0	0	TNBC	MSL
MB_0420	-0.455478229102523	Low	0.405480374927212	High	9.80486531667112	Mid	0.066484508413722	Mid	-0.0773924718830793	Mid	-0.0551606729268609	Mid	0.0734148412785705	Mid	0.0441274065861514	High	3	1938	0	0	TNBC	M
MB_0599	-0.451549810945347	Low	-0.842949214924059	Low	11.1708076020736	High	-0.364921045500368	Low	-0.264707758536366	Low	0.00927461508122566	Mid	-0.269378119301709	Low	0.177067514148455	High	2	2004	0	0	TNBC	UNS
MB_5651	-0.440152683761242	Low	-0.0606797595174778	Mid	9.48601992853355	Mid	-0.167654102532129	Low	-0.128103354015163	Low	-0.140242064988313	Mid	-0.270087404956044	Low	0.144410193535272	High	3	630	1	1	TNBC	MSL
MB_7066	-0.429399364169697	Low	-0.873767399193462	Low	8.14693610078143	Low	-0.20882601442711	Low	-0.105416931653648	Mid	0.756914624998828	High	-0.223277987288879	Low	-0.252231516305921	Low	3	2693	0	0	TNBC	LAR
MB_5019	-0.424567310609539	Low	-0.653400369985399	Low	8.11691178604654	Low	-0.125768658635875	Low	0.137643856001974	High	0.395281094557088	High	-0.192940734034472	Low	-0.0286552156678353	Mid	3	1134	1	1	TNBC	LAR
MB_0581	-0.42149388541183	Low	0.163234660668921	Mid	7.8686119076369	Low	0.0798560979774696	Mid	0.0539843291433114	Mid	0.186858780907926	High	-0.112821851885563	Mid	-0.255110141685361	Low	3	236	1	1	TNBC	LAR
MB_0876	-0.416993393534813	Low	0.201461677217953	Mid	9.50175013580851	Mid	-0.172230725681603	Low	-0.231247783815219	Low	-0.0350825028544162	Mid	-0.377617478507565	Low	0.570875348452044	High	NA	2001	0	0	TNBC	MSL
MB_6318	-0.409981200783822	Low	-0.887346520611422	Low	8.28532323362185	Low	0.0361827506307945	Mid	0.214811029361544	High	0.391016239748661	High	0.00289298558422869	Mid	-0.135576618953292	Mid	3	427	0	0	TNBC	LAR
MB_0516	-0.408700677789982	Low	0.170477210563764	Mid	10.0594717866473	Mid	0.112327299599864	High	0.305492793736827	High	-0.167321842594539	Low	0.168110585218333	High	-0.328790990233278	Low	3	1482	0	0	TNBC	M
MB_0613	-0.404220266160186	Low	-0.450420717607967	Low	8.28803951948116	Low	-0.0905690343967577	Mid	0.163753505464748	High	0.173766401444068	High	-0.228320616928518	Low	0.152149694247108	High	2	1464	0	0	TNBC	LAR
MB_0164	-0.403900560052645	Low	-0.186163605021572	Mid	10.4357199353125	High	0.0624088425844917	Mid	-0.0267891713822018	Mid	-0.215592528035991	Low	-0.034789414157194	Mid	-0.13856632491765	Low	3	325	0	0	TNBC	BL1
MB_4993	-0.402598397994894	Low	-0.411492121469104	Low	7.51315291605844	Low	-0.094310531277555	Mid	0.0352477506810738	Mid	0.633814558312774	High	-0.0732354464136235	Mid	-0.16350314701457	Low	3	2257	1	1	TNBC	LAR
MB_0403	-0.402593876706013	Low	0.746325580980379	High	9.56436849705772	Mid	-0.0259936082557738	Mid	-0.143353167034197	Low	-0.0207128499535444	Mid	-0.230218766415127	Low	0.600286517621487	High	NA	#N/A	#N/A	#N/A	TNBC	MSL
MB_0435	-0.400318457519076	Low	0.938166683903369	High	9.42236586518904	Low	0.0035700560883621	Mid	0.0151213083927763	Mid	0.236123795092167	High	-0.11833168398172	Mid	0.516930959311946	High	2	1959	0	0	TNBC	MSL
MB_0110	-0.397471546832947	Low	0.328663845313131	High	9.63121450798933	Mid	-0.392364228595769	Low	-0.337331720534084	Low	-0.24371314788216	Low	-0.496740620928083	Low	0.432024636280702	High	NA	2554	0	0	TNBC	MSL
MB_5155	-0.39288315214457	Low	-0.824740349550094	Low	7.06831996082513	Low	-0.18539143917286	Low	-0.411707763120743	Low	0.18820311347384	High	-0.369576204812241	Low	0.400140746460306	High	NA	5529	0	0	TNBC	MSL
MB_7025	-0.381188800506998	Low	0.592584937493186	High	10.1533725985516	Mid	-0.139301104380686	Low	0.0734465050084813	Mid	-0.105252969255308	Mid	-0.25352176492597	Low	0.416504393152075	High	3	2407	0	0	TNBC	MSL
MB_0156	-0.377303641758271	Low	-0.190316867763303	Mid	10.7526274469168	High	-0.422510644211899	Low	-0.55268079913354	Low	-0.140129269243198	Mid	-0.391203075129181	Low	0.477897854044429	High	1	59	0	0	TNBC	MSL
MB_3396	-0.36606228675395	Low	-0.866420911342524	Low	8.51812637980357	Low	-0.120410639465664	Low	0.13868753977895	High	0.198854760915461	High	-0.202229117063782	Low	-0.0886616770913098	Mid	3	4243	0	0	TNBC	LAR
MB_5301	-0.364602204822665	Low	-1.07157512449432	Low	7.91435806222858	Low	-0.0629401261245128	Mid	-0.177749640907347	Low	0.195952472547119	High	-0.151041969664401	Low	0.00845871517679273	Mid	2	5222	0	0	TNBC	UNS
MB_2771	-0.358982650593976	Low	0.668033684528511	High	11.6666667549534	High	-0.000110967104937324	Mid	-0.339933243768542	Low	-0.169219076843402	Low	0.123444279787127	Mid	-0.0778825560704204	Mid	3	1345	1	1	TNBC	M
MB_0906	-0.354579355416259	Low	-0.365848746687402	Low	8.1089758782105	Low	-0.303226462768993	Low	0.0563660676879599	Mid	0.246849185448167	High	-0.27668925416133	Low	0.234635484501853	High	3	1916	1	1	TNBC	LAR
MB_3058	-0.347564619345758	Low	0.139357607940672	Mid	8.64381731498174	Low	-0.336677845625767	Low	0.0587482914212356	Mid	-0.0599893025979078	Mid	-0.0905291081817	Mid	-0.0109191017215328	Mid	3	4422	0	0	TNBC	M
MB_0241	-0.343410210004762	Low	-0.735859186977859	Low	8.91892789418847	Low	0.19182965790178	High	-0.303375738492803	Low	0.0589334247599909	High	-0.154034580293121	Low	0.209349539906068	High	3	2194	1	1	TNBC	MSL
MB_0292	-0.342594175862848	Low	-0.833885733548545	Low	7.44110750809435	Low	0.0381037519230769	Mid	-0.0218632384511657	Mid	0.398244299027516	High	-0.035829570089187	Mid	-0.244576423609004	Low	3	1483	1	1	TNBC	LAR
MB_0432	-0.341748470553414	Low	1.02282168428935	High	9.52658893902447	Mid	0.120018237583345	High	-0.107593206376734	Mid	0.221877584125548	High	-0.256275716256163	Low	0.754820326816781	High	1	1655	0	0	TNBC	MSL
MB_0210	-0.335874512260999	Low	1.2906377790251	High	10.0852000097293	Mid	-0.0616343836738634	Mid	0.0412832735897228	Mid	0.288118890185735	High	-0.142043450162854	Low	0.644742275769639	High	2	1881	0	0	TNBC	MSL
MB_5511	-0.32709240715666	Low	-0.459271242179979	Low	7.59428943703346	Low	-0.164089528283112	Low	0.294966471742817	High	0.682061329711768	High	-0.0435557522574483	Mid	0.0017271766616301	Mid	3	4437	0	0	TNBC	LAR
MB_0079	-0.32078066299991	Low	-0.0534953261827951	Mid	12.4210398729712	High	-0.146991556656354	Low	0.257738560577921	High	0.380310279645139	High	0.183271054321722	High	0.0364735141124372	High	3	855	1	1	TNBC	LAR
MB_5072	-0.314561525756385	Low	-0.259631512409567	Low	7.67087937237359	Low	-0.186202455082655	Low	-0.0537228059859153	Mid	1.03877869403891	High	-0.106059876714758	Mid	-0.160226785719411	Low	3	1507	1	1	TNBC	LAR
MB_0209	-0.305817877990214	Low	0.206032881202714	Mid	9.96472800133253	Mid	-0.0705457054693871	Mid	-0.107445449380747	Mid	0.176974492994975	High	-0.388345506355921	Low	0.683281704091315	High	2	1995	0	0	TNBC	MSL
MB_0401	-0.303685547839722	Low	0.491749046222062	High	10.6709701257881	High	0.292514603749721	High	0.0270376233939459	Mid	-0.046373672208136	Mid	0.179241935403435	High	-0.0144583069576762	Mid	3	788	1	1	TNBC	M
MB_0453	-0.289182086644281	Low	-1.17176397995165	Low	8.23145212663743	Low	-0.00933604963758476	Mid	0.135792679265272	High	0.402542603753029	High	-0.0113711738321109	Mid	-0.0704883915900318	Mid	3	1294	1	1	TNBC	LAR
MB_0179	-0.285676366750603	Low	0.127233032754369	Mid	10.476549005105	High	-0.299094798081171	Low	-0.0399203923390449	Mid	-0.165083163483105	Low	-0.459063538012877	Low	0.556493264116313	High	3	538	1	1	TNBC	MSL
MB_6228	-0.28394245721744	Low	-0.104925881612917	Mid	9.95808018762624	Mid	-0.237995955775616	Low	-0.260359741121956	Low	-0.149389008400763	Mid	-0.39324242039094	Low	0.272944597280826	High	3	3779	0	0	TNBC	MSL
MB_5223	-0.280654053924074	Low	0.174538606481035	Mid	8.49381661652234	Low	-0.145072333716018	Low	-0.284809402676893	Low	-0.103712016984576	Mid	-0.151639732631681	Low	0.287088918608886	High	2	4340	1	1	TNBC	MSL
MB_3383	-0.278721020156346	Low	0.35653903365718	High	9.52658893902447	Mid	-0.0669041115887548	Mid	0.139960745433549	High	-0.0617923444285499	Mid	0.0462785775536037	Mid	0.0227948368428186	High	3	696	1	1	TNBC	UNS
MB_0436	-0.262369535256329	Low	-0.283685985495343	Low	8.34639058241066	Low	-0.190686376775956	Low	0.0833953588518049	Mid	0.246247687836328	High	-0.160636497447598	Low	-0.112411646169249	Mid	3	1885	1	0	TNBC	UNS
MB_0660	-0.256347556711327	Low	-0.836606520399545	Low	7.86561542736676	Low	0.109756940074755	High	0.351113920815102	High	0.418358641363088	High	-0.0438821635109779	Mid	0.0227719555759182	High	3	560	1	1	TNBC	LAR
MB_4859	-0.255894641430182	Low	-0.984351356391813	Low	9.6249777386241	Mid	-0.194017114966705	Low	-0.546995115520292	Low	-0.145020648188267	Mid	-0.557123520244722	Low	0.453585149357704	High	2	4734	1	0	TNBC	MSL
MB_0464	-0.25353699539475	Low	-0.210271552152253	Low	9.82223198161824	Mid	0.0375839221294698	Mid	-0.0098407740688458	Mid	0.142376818645671	High	-0.00801254838487022	Mid	-0.0811190017702223	Mid	3	1179	1	1	TNBC	LAR
MB_3062	-0.222836540783767	Low	0.717101231944422	High	11.9366391628129	High	0.113149574923676	High	0.116775282823892	High	-0.136693659672695	Mid	-0.0584544935139187	Mid	0.360593065803917	High	3	4391	0	0	TNBC	MSL
MB_5531	-0.222069783333016	Low	0.319331330259268	High	8.6460937597805	Low	-0.0451659778994339	Mid	-0.145634067608544	Low	-0.141456631121522	Mid	-0.107026807359277	Mid	0.19348333856881	High	2	4820	0	0	TNBC	UNS
MB_4712	-0.220117905116346	Low	-1.54052111979283	Low	7.66687719643206	Low	-0.161746937708907	Low	-0.0221396344200669	Mid	0.583051841023301	High	-0.195308438904729	Low	-0.0514126669509172	Mid	3	6860	0	0	TNBC	LAR
MB_0634	-0.207700222059435	Low	-0.254929795064264	Low	9.30605467274031	Low	-0.426883101465897	Low	-0.428057513324885	Low	-0.272917951828073	Low	-0.616090712185641	Low	0.485204501362899	High	2	536	0	0	TNBC	MSL
MB_4928	-0.204874618342067	Low	-1.14358387972464	Low	9.80053607228423	Mid	-0.047733577087013	Mid	0.0109660436326722	Mid	0.225503757568371	High	-0.118224395862713	Mid	-0.0142516517724578	Mid	3	6208	0	0	TNBC	LAR
MB_5008	-0.201419012669049	Low	-1.10817729355457	Low	9.80659622735275	Mid	0.200464579515644	High	0.0968675488184403	Mid	0.317346823873762	High	0.0530721937423451	Mid	-0.202670012273752	Low	3	5762	0	0	TNBC	LAR
MB_0502	-0.196606697124295	Low	1.25713329111191	High	9.96186171664616	Mid	0.0433723052903452	Mid	-0.0496236759871325	Mid	0.313832716431871	High	-0.158193823592871	Low	0.776284204785267	High	3	1871	0	0	TNBC	MSL
MB_5213	-0.195418051957589	Mid	-0.623813756678199	Low	7.581626586471	Low	0.152065809681448	High	0.241887964178285	High	0.392563186324927	High	0.0708666962563304	Mid	-0.0406044931152909	Mid	3	1302	1	1	TNBC	LAR
MB_2556	-0.194786697476212	Mid	-0.0289409527763445	Mid	9.54269651263706	Mid	-0.493003517093224	Low	-0.56577165347089	Low	-0.0933636958146935	Mid	-0.470148753803188	Low	0.471746965996375	High	2	5196	0	0	TNBC	MSL
MB_0284	-0.182402903599589	Mid	0.313729152084368	High	10.9626397167207	High	-0.0411927347943513	Mid	0.279220058859868	High	-0.128770474011612	Mid	-0.0220555814324135	Mid	0.194082273305412	High	NA	#N/A	#N/A	#N/A	TNBC	MSL
MB_6143	-0.172304667938565	Mid	0.404806674549885	High	10.7063103145358	High	0.171383223582566	High	-0.353074367040003	Low	-0.318701843897275	Low	-0.10672864578215	Mid	-0.0551296432864286	Mid	3	4046	0	0	TNBC	M
MB_2834	-0.171907573802675	Mid	0.055901717099922	Mid	9.15101301473645	Low	-0.315925254186898	Low	0.151554239236596	High	0.168995867531068	High	-0.066680783057752	Mid	0.0154384202497863	High	2	4489	0	0	TNBC	LAR
MB_0893	-0.163005779910242	Mid	0.779610081177248	High	9.89450426262869	Mid	0.010458310487802	Mid	0.0434610547978561	Mid	0.267764548063889	High	-0.210560158166082	Low	0.833712115124346	High	3	3241	0	0	TNBC	MSL
MB_4792	-0.161261064446142	Mid	0.285533457596648	High	10.0141127410222	Mid	0.223435329220929	High	0.117519343529527	High	-0.213980901088125	Low	0.0417773637745753	Mid	-0.131811828096833	Mid	3	1219	1	1	TNBC	M
MB_3502	-0.156311246697523	Mid	0.151977779382254	Mid	9.69778872526109	Mid	-0.125322451722657	Low	0.250926525274212	High	-0.0885677865461336	Mid	0.208963649381577	High	-0.102806711549033	Mid	3	3721	0	0	TNBC	UNS
MB_4757	-0.155411727304643	Mid	0.0755688572382922	Mid	10.5630765904896	High	0.36152104776129	High	0.420970211528717	High	-0.0435934905087004	Mid	0.250365437234807	High	-0.14968954559608	Low	3	822	1	1	TNBC	BL1
MB_0500	-0.151370633027521	Mid	-0.295674015054423	Low	9.83627005799177	Mid	-0.0528162238328138	Mid	0.0276663753291105	Mid	-0.111309310665255	Mid	0.237672036233338	High	-0.249760113929922	Low	3	253	0	0	TNBC	BL1
MB_3395	-0.144311420462682	Mid	0.294807139972127	High	10.7408710489566	High	-0.0754600088269059	Mid	0.00858516692479241	Mid	-0.237133168361079	Low	-0.143735150090647	Low	0.26280890475464	High	3	4178	0	0	TNBC	MSL
MB_2753	-0.141184286564456	Mid	0.796336760863043	High	10.5085643075544	High	0.279892737301773	High	0.306220930659231	High	-0.0731498671682628	Mid	0.311835872720256	High	-0.0452104658975224	Mid	3	5025	0	0	TNBC	UNS
MB_5157	-0.138223312088301	Mid	-1.13048237396041	Low	7.84117324287484	Low	0.0298312629370935	Mid	-0.206350359134889	Low	0.0820628683011324	High	-0.311230640654033	Low	0.113497409314187	High	3	547	1	1	TNBC	LAR
MB_0476	-0.135998078130155	Mid	0.0218182738987242	Mid	10.1875063605878	Mid	-0.177453821624937	Low	-0.145156247819569	Low	-0.268153489731187	Low	-0.609089517591097	Low	0.57054480916994	High	3	1440	0	0	TNBC	UNS
MB_2643	-0.132737321016859	Mid	0.968245371584937	High	10.5660194031096	High	-0.00662532308962732	Mid	-0.154051377423783	Low	0.130899844992099	High	-0.294232894660006	Low	0.629792937529347	High	2	1589	1	1	TNBC	MSL
MB_6272	-0.132411023416299	Mid	0.363837775317303	High	9.71401202006931	Mid	0.130585915820842	High	0.0407509268549591	Mid	-0.221278224230853	Low	0.0550425983354196	Mid	-0.00306543095393389	Mid	3	672	1	1	TNBC	BL1
MB_6068	-0.127084180368107	Mid	-0.282101482595633	Low	10.3032541716349	Mid	-0.158645540899946	Low	-0.164915521524932	Low	-0.224801870395338	Low	-0.167058163665782	Low	-0.0444384574374809	Mid	2	5478	1	1	TNBC	M
MB_0221	-0.122074911895931	Mid	-1.06044395807343	Low	8.22843588201771	Low	-0.322885930980181	Low	0.122623132769666	High	0.919521485949795	High	-0.0812654664902473	Mid	-0.207512214413434	Low	3	606	1	1	TNBC	LAR
MB_5295	-0.11619246337621	Mid	0.34735313648794	High	10.2625780711987	Mid	-0.0769069550250679	Mid	-0.366624251385597	Low	-0.206556971194985	Low	-0.0100510562446455	Mid	-0.139739517625555	Low	2	2268	1	0	TNBC	M
MB_4982	-0.110243800710702	Mid	-0.860510619938013	Low	7.33723389369729	Low	-0.173563320774156	Low	-0.00229084398922626	Mid	0.153300640501803	High	-0.246150955618811	Low	0.0762858222311822	High	3	575	1	1	TNBC	LAR
MB_3453	-0.109902232280121	Mid	-0.816219054268608	Low	9.695382063396	Mid	-0.244185368902716	Low	-0.169489115790359	Low	0.143870222676795	High	-0.114127597214814	Mid	-0.164917673289617	Low	3	985	1	1	TNBC	LAR
MB_5173	-0.105534922304347	Mid	0.346079735197529	High	9.82919213744554	Mid	0.358148012376631	High	0.0603685949163325	Mid	-0.243869593149052	Low	0.106676594580815	Mid	-0.172841109664691	Low	3	664	1	1	TNBC	UNS
MB_4938	-0.103203705976622	Mid	0.487540483571754	High	10.4250963574475	High	0.113078707186459	High	-0.112442219982298	Low	-0.177312943838905	Low	0.0952669078639981	Mid	-0.0931910035349002	Mid	2	2118	1	1	TNBC	M
MB_6280	-0.102345473693356	Mid	0.465582138709496	High	9.58913144211414	Mid	0.0341684619729071	Mid	-0.148697675175771	Low	-0.132660079892996	Mid	0.15528480733833	High	-0.196330677422516	Low	3	836	1	1	TNBC	BL1
MB_0400	-0.0848910495428103	Mid	0.738807952766949	High	9.98095284712097	Mid	0.00629320530344728	Mid	0.0952466446354474	Mid	-0.131290017081544	Mid	0.205627365972264	High	-0.0722426594160587	Mid	3	674	1	1	TNBC	BL1
MB_7017	-0.083194380536224	Mid	0.612958569737838	High	11.0714826295635	High	0.0904994832287141	Mid	0.135779177361566	High	-0.160240179750582	Low	0.0603014513201752	Mid	-0.0315633212143808	Mid	3	1805	0	0	TNBC	BL1
MB_7030	-0.0828388065985659	Mid	-0.0572637735702191	Mid	9.66980072378869	Mid	-0.0776947533982433	Mid	-0.187537550479873	Low	-0.240245301532467	Low	-0.0912557972933508	Mid	0.0235978172508937	High	2	940	1	0	TNBC	M
MB_6248	-0.0707910978730418	Mid	-0.0931556740370158	Mid	10.0728763319366	Mid	0.197490276503208	High	-0.173662180572688	Low	-0.363042245042378	Low	-0.151447890179854	Low	-0.183877264436088	Low	3	2254	0	0	TNBC	BL1
MB_3123	-0.065583988768049	Mid	0.108548781104277	Mid	11.3439145365936	High	0.168943476458763	High	0.233488347999128	High	-0.0830648887829711	Mid	0.189989654589527	High	-0.101684957962311	Mid	3	4230	0	0	TNBC	UNS
MB_2922	-0.0513033256394215	Mid	-0.710034789370964	Low	8.19865592818341	Low	-0.0177622601823674	Mid	0.232320741343108	High	0.172974004103871	High	-0.123678170542863	Low	-0.128863365856395	Mid	3	432	1	1	TNBC	LAR
MB_5625	-0.0382227426969563	Mid	-0.484544482579282	Low	9.27056806484351	Low	-0.196938636315982	Low	-0.0467478605593858	Mid	-0.177446400296133	Low	0.0774820461312422	Mid	-0.262866042795554	Low	3	969	1	1	TNBC	M
MB_5255	-0.0350772506181395	Mid	0.62560128846445	High	9.58458031099055	Mid	-0.255200022312577	Low	-0.356950602411555	Low	-0.3221215567708	Low	-0.545939539444094	Low	0.692982484461418	High	3	1607	0	0	TNBC	MSL
MB_4769	-0.0327889830875653	Mid	-0.0852687761176449	Mid	9.5936162181747	Mid	0.113927270505751	High	0.170598221426747	High	-0.172764344730859	Low	0.265733806592593	High	-0.246283778557206	Low	3	651	1	1	TNBC	BL1
MB_5465	-0.0322035493189888	Mid	0.352151527479001	High	10.6709701257881	High	0.011551320974519	Mid	-0.146157155292608	Low	-0.271092226320233	Low	-0.000219516615097576	Mid	-0.155366268801213	Low	3	564	1	1	TNBC	M
MB_0639	-0.0276976085482987	Mid	-0.0066647248063778	Mid	10.1232043896965	Mid	-0.00580167478169191	Mid	0.0280336903392519	Mid	-0.0890151443322257	Mid	0.168882153308235	High	-0.103981017675214	Mid	3	1393	0	0	TNBC	M
MB_5188	-0.0250387207141331	Mid	-0.490684699004373	Low	9.82309603510933	Mid	0.322070881558158	High	0.086523036936194	Mid	-0.0882416106925097	Mid	0.127717812248592	Mid	-0.122033207646982	Mid	3	582	1	1	TNBC	UNS
MB_4758	-0.0231227915106309	Mid	0.495083764933257	High	9.53618891833159	Mid	-0.135818040865414	Low	-0.105347509616083	Mid	-0.0176188493469449	Mid	0.283316273202267	High	-0.22502898745839	Low	3	6358	0	0	TNBC	M
MB_5235	-0.0228866774877633	Mid	-0.85656059035872	Low	8.45437424466903	Low	-0.192928337845573	Low	-0.276117763219129	Low	0.199561345967605	High	0.159017592121304	High	0.0327986325365043	High	2	5488	0	0	TNBC	M
MB_5482	-0.0180595780824808	Mid	-0.0332524591557638	Mid	9.72134616740548	Mid	0.181035292114495	High	-0.236613316777165	Low	-0.070235040262721	Mid	-0.00720812386994768	Mid	0.0328909549888336	High	3	530	1	1	TNBC	M
MB_6178	-0.0089485100890422	Mid	0.526124318336596	High	10.4210502968709	High	-0.0134233143810574	Mid	0.102833749565432	Mid	-0.136845956418828	Mid	-0.038870094419692	Mid	-0.0762213601261611	Mid	3	994	1	1	TNBC	BL1
MB_0115	-0.00164077926031775	Mid	0.472518414865671	High	10.8480507214185	High	0.123202210402936	High	0.103967945031201	Mid	-0.109058391495076	Mid	0.32553571074987	High	-0.161875735564	Low	3	2002	1	1	TNBC	BL1
MB_3063	-0.000636993927477131	Mid	0.496857540202186	High	9.79711057911923	Mid	0.0103043019026322	Mid	0.226768580719898	High	-0.0466673663939	Mid	0.241552216715966	High	-0.165364006140165	Low	3	857	1	1	TNBC	BL1
MB_7023	0.0036748177888404	Mid	0.721715805009691	High	7.96286621119371	Low	0.043813695426422	Mid	0.510851222319849	High	-0.0359526462204935	Mid	0.149834066507301	High	-0.0299279647181865	Mid	3	803	1	1	TNBC	UNS
MB_0265	0.0133822583411064	Mid	-0.332951933557637	Low	10.6583767879433	High	-0.268150082441409	Low	-0.0449873210624977	Mid	-0.0479612592625182	Mid	-0.244832682067275	Low	0.173652205599145	High	2	1701	0	0	TNBC	MSL
MB_7038	0.0240251736674474	Mid	0.581100695668585	High	10.6198021905104	High	0.0422624609986727	Mid	-0.00996149008413359	Mid	-0.115742530589974	Mid	0.174716382255477	High	-0.0488290366022388	Mid	3	2431	0	0	TNBC	M
MB_3702	0.0356968793940814	Mid	-0.430310508675226	Low	10.9626397167207	High	-0.271519419875959	Low	-0.179586029821128	Low	-0.157711820539237	Low	-0.154709477025766	Low	0.0100411362767427	Mid	3	3296	0	0	TNBC	MSL
MB_5378	0.0435589692037841	Mid	-0.435729688546172	Low	8.19200905790432	Low	0.434074933235015	High	0.162755771350327	High	-0.120473078233583	Mid	0.24463239981174	High	-0.322768746500266	Low	3	368	1	1	TNBC	BL1
MB_7036	0.0441913721755455	Mid	0.412453779985244	High	11.5522783539587	High	0.195799428078477	High	0.528837490532606	High	0.0221209916487124	Mid	0.328538047888071	High	-0.160993747657113	Low	3	2132	0	0	TNBC	BL1
MB_0214	0.0451499915810642	Mid	-0.0748508126672947	Mid	9.39639078662571	Low	0.501392633809917	High	0.240979229592958	High	0.14135706352522	High	0.130779362972312	Mid	-0.142281482929578	Low	3	1927	0	0	TNBC	UNS
MB_7090	0.0487093428074996	Mid	-0.437564147142399	Low	8.66763081619367	Low	0.129327567688322	High	0.0123626940369443	Mid	0.142475386896215	High	0.070803743903545	Mid	-0.228566019620059	Low	3	3293	0	0	TNBC	M
MB_0220	0.0503902355743418	Mid	0.198951081836762	Mid	10.628858108885	High	-0.0860798320278419	Mid	-0.226527885313774	Low	-0.0969137489738976	Mid	-0.383064648943399	Low	0.592135263417358	High	3	1195	1	1	TNBC	MSL
MB_2993	0.0504484362894799	Mid	0.0255908452272001	Mid	10.9664956283934	High	0.0210668938684146	Mid	0.0428897936372254	Mid	-0.188713355522044	Low	-0.0767166337113614	Mid	0.202771058511025	High	3	4778	0	0	TNBC	UNS
MB_4865	0.0513380925834767	Mid	0.411498643392182	High	10.7697369125146	High	0.161782746110142	High	0.0304279239985043	Mid	-0.18478612652623	Low	0.112348007864361	Mid	-0.102367775093429	Mid	3	6315	0	0	TNBC	BL1
MB_4881	0.059360885089534	Mid	0.145662548047679	Mid	10.6122089779979	High	0.0238268829530782	Mid	0.100041804323696	Mid	-0.0962334522409836	Mid	0.219094792316404	High	-0.147735327920888	Low	3	6050	0	0	TNBC	M
MB_5145	0.0616285209781896	Mid	-0.184545948842556	Mid	10.3883942070474	High	-0.133906124536577	Low	-0.372721293803975	Low	-0.257640983696662	Low	-0.0380190659918023	Mid	0.0744859975259671	High	3	4777	1	1	TNBC	M
MB_5427	0.0658033499337398	Mid	0.540429980527611	High	9.46966441752016	Mid	0.0593358230439416	Mid	-0.127080996245394	Low	-0.167635444582334	Low	0.22997585047357	High	-0.156929567376325	Low	2	4672	1	1	TNBC	M
MB_6237	0.0659796095008143	Mid	0.0699503300235998	Mid	9.78163313553505	Mid	0.167039965672816	High	-0.0229055201123323	Mid	-0.171572874342053	Low	0.145380626425482	High	-0.158005336616966	Low	3	3156	1	0	TNBC	M
MB_3218	0.0686768986573314	Mid	0.243503686995	Mid	9.97903778316532	Mid	-0.128190201761914	Low	0.097102252964025	Mid	-0.207969301619926	Low	0.0629756062613205	Mid	-0.0754349101090892	Mid	3	4125	0	0	TNBC	BL1
MB_7225	0.0726073374253661	Mid	-0.036772999115424	Mid	9.1049299299378	Low	-0.0146184617086515	Mid	-0.0365883315762155	Mid	-0.253263225403296	Low	0.0315884183629322	Mid	-0.0793755292438898	Mid	3	1650	1	1	TNBC	M
MB_0188	0.0769336193360552	Mid	-0.229787512243004	Low	8.73897805898269	Low	-0.118839955017544	Low	0.0262562846075843	Mid	0.226969400039909	High	-0.261820694935898	Low	-0.120420041464959	Mid	2	939	1	1	TNBC	LAR
MB_0174	0.0892581749577371	Mid	0.375833573764747	High	9.29138226333878	Low	0.085940086526223	Mid	-0.296839947785066	Low	-0.250669408001037	Low	-0.319146556491741	Low	0.257508670279454	High	3	2363	0	0	TNBC	MSL
MB_5208	0.0914701842967002	Mid	0.33215219195497	High	9.47745756442002	Mid	-0.0392051801700632	Mid	-0.0499909274679514	Mid	0.293978244588716	High	0.432477550621749	High	-0.0934123015960249	Mid	3	4557	0	0	TNBC	UNS
MB_0481	0.0927077806508928	Mid	0.652743936238403	High	10.9936834220956	High	0.124615354507196	High	-0.149250541777288	Low	-0.271037848625188	Low	0.0551111070216521	Mid	-0.128807215075276	Mid	3	1092	1	1	TNBC	M
MB_3706	0.101180954184615	Mid	0.438797867459052	High	10.7526274469168	High	-0.137925134160411	Low	0.0665893455417868	Mid	-0.05069244632558	Mid	0.157428026263052	High	-0.131889487611119	Mid	3	1164	1	1	TNBC	BL1
MB_4696	0.104053050552197	Mid	0.13967857707779	Mid	8.03519165149116	Low	0.0994091076316142	Mid	-0.113527935243379	Low	0.0106286003241734	Mid	0.0120927729086924	Mid	0.0302529294714462	High	3	6982	0	0	TNBC	UNS
MB_0318	0.114035244529942	Mid	0.0163595533376849	Mid	9.90183982358826	Mid	-0.230958294103641	Low	-0.515654196078128	Low	-0.200071385942107	Low	-0.116776284912263	Mid	0.0393670469545465	High	NA	1918	0	0	TNBC	M
MB_0414	0.116766957857043	Mid	0.89631602519549	High	10.3704388974321	High	0.194825309598642	High	0.296648447626898	High	-0.204554237381587	Low	0.254689440621534	High	-0.111670520307036	Mid	3	1876	0	0	TNBC	UNS
MB_2957	0.127395778620372	Mid	0.144317034584983	Mid	9.81527815569372	Mid	-0.106811994402977	Low	0.20366220518875	High	-0.0670271365646739	Mid	0.172133723683867	High	-0.00809103254293027	Mid	3	4412	0	0	TNBC	BL1
MB_7012	0.131459282258196	Mid	-0.453027735582031	Low	9.31510188606224	Low	0.280664103570518	High	-0.0658747695740955	Mid	-0.172523447292969	Low	0.33462730438715	High	-0.168474923616072	Low	3	595	1	1	TNBC	BL1
MB_6098	0.140186331479073	Mid	-0.162188730611357	Mid	10.2566546054216	Mid	0.230538129553345	High	-0.128184436447292	Low	-0.0962909567382394	Mid	0.373228167855383	High	-0.239703483236023	Low	3	319	1	1	TNBC	UNS
MB_0653	0.14128557462339	Mid	-0.408772758492127	Low	7.3510980080562	Low	0.408689768014685	High	0.157015680134638	High	0.350697721333194	High	0.107316193475405	Mid	-0.197904644415643	Low	3	727	1	1	TNBC	LAR
MB_2849	0.151538278022749	Mid	-0.431778358313682	Low	9.00808328847357	Low	-0.0787453718024904	Mid	0.207420688908664	High	0.380501703894604	High	-0.195175201088547	Low	-0.0506138262512143	Mid	3	1296	1	1	TNBC	LAR
MB_2827	0.159850328434847	Mid	0.0388930899863201	Mid	9.03269561209679	Low	-0.0559824708593647	Mid	0.112406501347233	High	-0.168397408145096	Low	0.0711380346002882	Mid	-0.0650008394266214	Mid	3	4703	0	0	TNBC	BL1
MB_0506	0.160840558327445	Mid	-0.275645339219409	Low	7.58012269131042	Low	0.060740124498425	Mid	0.352785977476602	High	0.556774751151555	High	0.10388833578151	Mid	-0.110791002525098	Mid	3	1351	1	0	TNBC	LAR
MB_3165	0.164020918467265	Mid	0.0624906836162013	Mid	9.90640505215164	Mid	0.475258294312211	High	0.229400442368645	High	0.0519367526233505	High	0.127544480968305	Mid	-0.267244074197965	Low	3	4570	0	0	TNBC	M
MB_6223	0.167162544741849	Mid	-0.449221065439195	Low	9.93993823301812	Mid	-0.0488463289859857	Mid	0.302664648406399	High	0.0842300464803606	High	-0.150718342876105	Low	0.0271564693034715	High	3	3836	0	0	TNBC	UNS
MB_4303	0.179941383624148	Mid	-0.995211960332892	Low	7.32894917086278	Low	-0.40226546480971	Low	-0.0236344658162958	Mid	0.019958409107009	Mid	-0.338216292775151	Low	-0.0838440745321361	Mid	3	2671	1	0	TNBC	LAR
MB_5453	0.1841113210405	Mid	-0.738050265319726	Low	10.7193112094991	High	-0.177274147123678	Low	-0.391822366197123	Low	-0.115099274108708	Mid	-0.364740974122938	Low	0.19472943029348	High	3	1719	1	1	TNBC	MSL
MB_5258	0.184645655142461	Mid	0.0560160274649272	Mid	8.89878500110349	Low	0.140445315811708	High	-0.302680991706993	Low	-0.160406372739857	Low	0.093543833608881	Mid	-0.115020985770787	Mid	3	3032	1	0	TNBC	BL1
MB_0582	0.184706661420584	Mid	-0.0480870781052956	Mid	9.51561839713447	Mid	0.160006587352935	High	-0.0263683791385601	Mid	-0.0301403194029641	Mid	0.366730839713504	High	-0.365131267691427	Low	3	466	1	1	TNBC	BL1
MB_0299	0.197319174178721	Mid	-0.151091461965916	Mid	11.0451324653177	High	0.00216137501943027	Mid	0.280808981646166	High	0.0351773580653129	High	0.294579460931604	High	-0.342864546751033	Low	NA	3684	0	0	TNBC	UNS
MB_3363	0.199018233591739	Mid	-0.460339199961189	Low	11.2792701181317	High	0.236873888319036	High	0.608130856505313	High	0.121545612230224	High	0.152227282730597	High	-0.186240676088579	Low	3	326	1	0	TNBC	UNS
MB_6152	0.20209773044587	Mid	-0.28081533887363	Low	8.80772064717857	Low	-0.0113914058212945	Mid	0.299267070224926	High	0.192144061552459	High	-0.117545875937502	Mid	-0.0475002667116076	Mid	2	2310	0	0	TNBC	UNS
MB_0869	0.203382064065236	Mid	0.298691610052874	High	10.6016568085278	High	0.268022039921989	High	0.403960140567243	High	-0.277095512495156	Low	0.174528830918808	High	-0.300922252334545	Low	3	2957	1	0	TNBC	BL1
MB_3297	0.215774884875178	Mid	0.0921105006324364	Mid	11.5607675263292	High	-0.0930451837622213	Mid	0.13387508479503	High	-0.243927074527692	Low	0.205860905615864	High	-0.100042627719709	Mid	3	3961	0	0	TNBC	BL1
MB_2912	0.217892439788351	Mid	-0.027173409152908	Mid	10.3832802482512	High	-0.22155229839297	Low	0.0319272058133153	Mid	-0.095052578252682	Mid	0.144140687984655	High	-0.145777475771338	Low	3	4614	0	0	TNBC	BL1
MB_3057	0.224362130507573	Mid	0.809558463968544	High	10.4384318044538	High	0.0966822553708272	Mid	0.0683099586840509	Mid	-0.231231175816665	Low	0.230043692107551	High	-0.16532172919541	Low	3	961	1	1	TNBC	BL1
MB_7087	0.226133941768056	Mid	-0.465699581981216	Low	10.0361043791191	Mid	-0.0365577663045789	Mid	0.173718583272889	High	-0.110793165760675	Mid	0.255699687866238	High	-0.217666313881173	Low	3	152	1	1	TNBC	BL1
MB_5057	0.227159554433688	Mid	0.367972859945998	High	10.7193112094991	High	0.426162684062625	High	0.0234637032099602	Mid	-0.197727485988093	Low	0.255231701759986	High	-0.156186544490591	Low	3	1690	1	1	TNBC	BL1
MB_4717	0.232409968825155	Mid	-0.00412362296207312	Mid	9.68170388308823	Mid	0.43976702446495	High	0.299476072114761	High	-0.174580255191319	Low	0.227291946252727	High	-0.198208198586431	Low	3	1287	1	1	TNBC	UNS
MB_7078	0.234567381113528	Mid	1.18641307175694	High	10.9381290086506	High	0.382167003515658	High	0.722791411099903	High	-0.110269780078116	Mid	0.199918753143301	High	-0.0598514242254795	Mid	3	125	1	1	TNBC	UNS
MB_2917	0.23588835527249	High	0.507515427821814	High	10.5226777461334	High	0.149791641639316	High	0.144024339069998	High	-0.0269352065430189	Mid	0.23039538005582	High	-0.18282316349371	Low	3	958	1	1	TNBC	UNS
MB_5468	0.237588656950443	High	0.166219138372129	Mid	9.93425026719268	Mid	0.401866134715004	High	0.431942748664126	High	-0.0830643691218828	Mid	0.340526807532595	High	-0.144748816120879	Low	3	2981	0	0	TNBC	UNS
MB_0558	0.243877109298435	High	0.346563147547751	High	9.78163313553505	Mid	0.511020115725429	High	0.0182508052081149	Mid	-0.181458035473643	Low	0.305994950312228	High	-0.109800030640256	Mid	3	2935	1	0	TNBC	BL1
MB_0153	0.24480174018634	High	0.809723852917853	High	10.0523351205401	Mid	-0.199391019321924	Low	-0.321988491076199	Low	-0.229635009234853	Low	-0.161120353209468	Low	0.204138507662316	High	NA	2567	0	0	TNBC	MSL
MB_5126	0.247843952632492	High	0.0241978922209243	Mid	9.95613496433359	Mid	0.207874837082333	High	0.0454058700870012	Mid	-0.102989140567873	Mid	0.255703041363895	High	-0.148790821603557	Low	3	819	1	1	TNBC	BL1
MB_5566	0.249124651896309	High	0.0686763834345897	Mid	10.7276129071292	High	-0.101011002531431	Mid	-0.105607426135614	Mid	-0.194082868508526	Low	0.0287157588249063	Mid	-0.0610569599801833	Mid	3	4737	0	0	TNBC	UNS
MB_3292	0.251887797587953	High	0.68835328871859	High	11.096375483409	High	0.0553734138215752	Mid	0.122461871322645	High	-0.203090434076694	Low	-0.0617121902947141	Mid	0.0770847053096629	High	3	3915	0	0	TNBC	BL1
MB_7145	0.257784332575888	High	0.164169653353429	Mid	10.598645233295	High	-0.0164903878811552	Mid	0.140236933963014	High	-0.173839606663779	Low	0.257513639057637	High	-0.256954775636714	Low	3	4150	0	0	TNBC	BL1
MB_3014	0.273096134301123	High	0.489725927749505	High	11.2838962871893	High	-0.142225562087334	Low	0.250166583782505	High	-0.139501204127484	Mid	0.248730839076391	High	-0.142056828895635	Low	3	4528	0	0	TNBC	BL1
MB_5390	0.274205868655926	High	-0.0242394920023457	Mid	10.4479775314197	High	0.294179198654267	High	0.283780455616423	High	-0.1430727482711	Mid	0.360038374332214	High	-0.35427597014687	Low	3	928	1	1	TNBC	BL1
MB_0259	0.282298784355141	High	0.179055892969808	Mid	10.6773738481676	High	0.0453555147385324	Mid	0.382783076816533	High	0.160025621108037	High	0.481648490461475	High	-0.350523415892696	Low	NA	#N/A	#N/A	#N/A	TNBC	BL1
MB_0191	0.283149118988121	High	0.103820174865759	Mid	11.6095771605839	High	0.425021143374079	High	0.197136473028099	High	-0.222237589042816	Low	0.0908896375428596	Mid	-0.265807465050341	Low	3	459	1	1	TNBC	BL1
MB_7270	0.283701014501283	High	0.131057550188462	Mid	8.04883013236591	Low	-0.0961156482877177	Mid	-0.0816448370688022	Mid	0.0407828781639645	High	-0.0310579904832898	Mid	-0.144779571882105	Low	3	5255	0	0	TNBC	UNS
MB_7267	0.286487572332602	High	0.516153052419248	High	11.0531286627626	High	0.0616760284555895	Mid	0.0776212057293757	Mid	-0.00927103378862619	Mid	0.435276015559608	High	-0.260879972758892	Low	3	5831	0	0	TNBC	BL1
MB_5076	0.292641491562224	High	-0.193073936528	Mid	9.81002505112469	Mid	0.015694515118257	Mid	-0.139624863978267	Low	-0.121318314121066	Mid	0.317205605217443	High	-0.196756773071535	Low	3	806	1	1	TNBC	BL1
MB_7205	0.29999955642005	High	0.247274775048457	Mid	9.95230562759191	Mid	0.237345246759935	High	0.242972892670339	High	-0.145391535215471	Mid	0.120019569047351	Mid	-0.133599217572239	Mid	3	4981	0	0	TNBC	BL1
MB_5335	0.300868162477332	High	0.0931681460006556	Mid	10.9664956283934	High	0.288946036149826	High	-0.0946412360645681	Mid	-0.0130548576637843	Mid	0.321083635422929	High	-0.174382414145093	Low	3	757	1	1	TNBC	M
MB_0333	0.302695169215797	High	0.943987667872639	High	10.2176303264845	Mid	0.26157814904791	High	0.548493964559616	High	-0.0253825964020626	Mid	0.0443468822241208	Mid	-0.0312227258191175	Mid	NA	797	1	1	TNBC	UNS
MB_4024	0.306218444859641	High	0.208750161650415	Mid	9.80659622735275	Mid	-0.0545666252806971	Mid	-0.308944869181427	Low	-0.160128947656988	Low	0.167162440453081	High	-0.157552962703694	Low	3	3723	0	0	TNBC	M
MB_0163	0.308083388703285	High	0.774800058627621	High	10.2996785335085	Mid	0.211638704190063	High	-0.193359516722977	Low	-0.106416741423138	Mid	0.147608395325532	High	-0.126521378105557	Mid	3	1141	1	0	TNBC	M
MB_5551	0.309173859889927	High	-0.117541923282101	Mid	10.3167593906676	High	0.441589893793023	High	0.168257856840048	High	-0.115585233124231	Mid	0.203961276853541	High	-0.129821383528922	Mid	3	3542	0	0	TNBC	M
MB_4809	0.313163760178459	High	-0.0429631006090878	Mid	10.7079120336384	High	0.347821302852572	High	0.159030719814054	High	-0.0938139669820087	Mid	0.215898354977329	High	-0.195219952252292	Low	3	5958	0	0	TNBC	BL1
MB_5526	0.314720146535104	High	0.490526283369994	High	9.92866792224937	Mid	0.245655657515983	High	0.0664915029372238	Mid	-0.268108171219885	Low	0.0171390472916753	Mid	-0.04173317946165	Mid	3	4532	0	0	TNBC	BL1
MB_7009	0.320941765763176	High	0.243641302886496	Mid	11.0192152451516	High	0.0150846137833177	Mid	0.138631121866998	High	-0.147289592665204	Mid	0.282017429880188	High	-0.155468390900431	Low	3	1643	1	1	TNBC	M
MB_0278	0.321774071127656	High	-0.167368046334511	Mid	12.3326857197679	High	0.0951189651694041	Mid	0.104768304973826	High	0.0231437633354347	Mid	0.453737423989659	High	-0.154603261609338	Low	3	175	1	1	TNBC	M
MB_0489	0.329137157049833	High	0.462212905674674	High	10.2301181626835	Mid	-0.194610609237403	Low	-0.296509884743544	Low	-0.266060620461383	Low	-0.507161726843758	Low	0.660625463872801	High	3	1955	0	0	TNBC	UNS
MB_5232	0.329591196866458	High	-0.0127549802152609	Mid	8.53778804219555	Low	-0.35652216658833	Low	-0.317351079035642	Low	-0.200813985391169	Low	-0.166339364416702	Low	0.0468810401084886	High	2	5131	0	0	TNBC	M
MB_4622	0.332505252733925	High	0.0436404319133273	Mid	9.63199568726283	Mid	-0.189377719269892	Low	-0.33770634302713	Low	-0.284411218486779	Low	-0.00656027888235797	Mid	-0.0217147681068565	Mid	3	6852	0	0	TNBC	BL1
MB_7165	0.333640740098387	High	0.390088542627877	High	11.3732448540699	High	0.282525633184757	High	0.359736949149052	High	-0.0903662014930195	Mid	0.42682267153087	High	-0.333567470817281	Low	3	4415	0	0	TNBC	BL1
MB_5421	0.334866859553415	High	0.665554390133643	High	11.5951221880569	High	-0.0715744870534623	Mid	-0.169695652128832	Low	-0.388588299364956	Low	0.055961123908355	Mid	-0.14222601509387	Low	3	5245	0	0	TNBC	M
MB_5560	0.339090092824923	High	0.737324748637678	High	10.9063278550628	High	0.139658265814313	High	-0.086245371503524	Mid	-0.220380493161953	Low	0.257027913000697	High	-0.0667411312305328	Mid	2	4802	0	0	TNBC	UNS
MB_4974	0.341695523113156	High	0.120647848068547	Mid	7.97958949144379	Low	0.132056688393742	High	-0.12127061882892	Low	-0.147890947377947	Mid	0.162347012829105	High	0.078824132600227	High	3	5283	1	1	TNBC	BL1
MB_0100	0.35301711128527	High	-0.190990853138226	Mid	9.89814343308995	Mid	-0.0791958697561419	Mid	-0.183775873146204	Low	-0.200026338888923	Low	0.0385471358790199	Mid	-0.118319095376934	Mid	3	242	1	1	TNBC	UNS
MB_7052	0.355875662899037	High	0.563810784985885	High	9.64691548233803	Mid	0.18772308651981	High	0.165777303955023	High	-0.0368442362798019	Mid	0.195270233373884	High	0.0206559808138548	High	3	3184	0	0	TNBC	BL1
MB_6251	0.35592753787951	High	0.68612378349579	High	10.6521040320529	High	0.286617509964902	High	0.102723129617754	Mid	-0.126812239205077	Mid	0.20927048415538	High	-0.0541645607853937	Mid	3	441	1	1	TNBC	M
MB_4254	0.362303020960556	High	-0.225971957000009	Low	10.3794250680441	High	0.155080326594358	High	0.0717133441767313	Mid	-0.233069294845175	Low	0.129881407542366	Mid	-0.0300642120909688	Mid	3	5352	0	0	TNBC	BL1
MB_4667	0.36601771044855	High	-0.939003194136377	Low	8.71254798034043	Low	-0.354207343440371	Low	-0.464640596386515	Low	0.100546646885861	High	-0.409945075496416	Low	0.2496946483269	High	3	4088	0	0	TNBC	LAR
MB_5115	0.376721867285461	High	0.316410888536847	High	10.5971432255281	High	0.215068674373023	High	0.148481828443132	High	-0.136614488303769	Mid	0.295148841214985	High	-0.254028951824328	Low	3	2322	0	0	TNBC	BL1
MB_5299	0.388300671418462	High	0.168751122453584	Mid	9.50034350087509	Mid	0.242903301353447	High	0.144776375065781	High	-0.166433994604403	Low	0.0991609365904307	Mid	-0.0736671871803676	Mid	3	501	1	1	TNBC	BL1
MB_0062	0.390892418545051	High	0.561336401797844	High	12.8013001946714	High	-0.0680291235442294	Mid	0.0846715374756053	Mid	-0.196828654189874	Low	0.489283637577841	High	-0.341325028886491	Low	3	2482	0	0	TNBC	BL1
MB_0901	0.396791834391434	High	0.547327551855712	High	11.092275189435	High	0.390822515914718	High	0.169137861029387	High	-0.0935417605934502	Mid	0.463955422023456	High	-0.181816050668827	Low	3	2266	0	0	TNBC	BL1
MB_4911	0.397847537191854	High	0.102506299874036	Mid	10.8341140107146	High	0.296284376236772	High	0.207680112059112	High	-0.138180489160468	Mid	0.280708198170094	High	-0.188681363898175	Low	3	943	1	1	TNBC	BL1
MB_3153	0.407334008893015	High	-0.393650405702927	Low	8.68689434843269	Low	0.0592158233165837	Mid	0.171757585534227	High	0.0982649746064166	High	-0.138811437448621	Low	0.0143966675972097	High	3	4468	0	0	TNBC	LAR
MB_7155	0.409998744026152	High	0.374819903351922	High	11.499401733837	High	0.254533523156861	High	0.285223413260637	High	-0.23076754932076	Low	0.34582087105253	High	-0.223634578549831	Low	3	4493	0	0	TNBC	BL1
MB_6245	0.4178723030618	High	0.286533527052675	High	8.96100950271626	Low	0.287555168075048	High	-0.229587848948848	Low	-0.29571657808461	Low	0.0681264767551304	Mid	-0.0867708814329119	Mid	3	3723	0	0	TNBC	M
MB_0470	0.441562654895629	High	1.00426653184167	High	10.9063278550628	High	-0.027750540127334	Mid	-0.527269167982401	Low	-0.0552340734117944	Mid	-0.0818894413713319	Mid	0.587156996108563	High	1	2036	0	0	TNBC	M
MB_5102	0.44285592299778	High	0.189074437845213	Mid	9.08539122683456	Low	0.216326781851177	High	-0.208290813929806	Low	-0.0942783730132121	Mid	0.154250917049734	High	-0.0978336485344767	Mid	3	861	1	1	TNBC	BL1
MB_5346	0.444282743044172	High	0.114905519367163	Mid	10.525502714337	High	0.356914070816848	High	0.354170960549707	High	-0.0192356100897812	Mid	0.457851059451195	High	-0.215411157010564	Low	3	5092	0	0	TNBC	BL1
MB_7208	0.445502467026852	High	-0.0774106019050334	Mid	9.60042786680614	Mid	0.0634055542408023	Mid	0.503096193831532	High	0.554432221503317	High	0.0904753654086687	Mid	-0.0812289700227341	Mid	3	1378	1	1	TNBC	LAR
MB_7049	0.445568058621839	High	0.110785829196845	Mid	10.5528233088375	High	0.102995619134428	Mid	-0.219218958140897	Low	-0.242404693079625	Low	-0.0278457997014555	Mid	-0.0623127854197928	Mid	3	3061	0	0	TNBC	M
MB_4354	0.44727114282288	High	-1.00959348882285	Low	8.07517446445378	Low	-0.187795178936667	Low	-0.436048752768302	Low	0.171065036690312	High	-0.349857866871163	Low	0.0218656206262682	High	2	461	1	1	TNBC	LAR
MB_3001	0.473350596085426	High	0.165678571914346	Mid	11.1577983208573	High	0.11877149141615	High	0.315394532001828	High	-0.194229500655783	Low	0.239891098970828	High	-0.148018316930207	Low	3	4388	0	0	TNBC	BL1
MB_2718	0.480725677752186	High	0.288911794449476	High	10.7014768770317	High	0.0252100858189066	Mid	0.365349419065135	High	-0.0640090849539299	Mid	0.201501247923895	High	-0.188837137662774	Low	2	4857	0	0	TNBC	BL1
MB_4417	0.480780128123637	High	0.310511216346632	High	7.62846978627192	Low	-0.188124687341958	Low	0.113526258075934	High	-0.213520306319559	Low	-0.131987536529296	Low	-0.102532715034735	Mid	3	501	1	0	TNBC	UNS
MB_4945	0.486334991408871	High	-0.0697743540359624	Mid	9.78844144222952	Mid	-0.413292352266632	Low	-0.168286578804423	Low	-0.179401622157422	Low	0.059505539955425	Mid	-0.0175911968051254	Mid	3	604	1	1	TNBC	UNS
MB_0035	0.490561224595499	High	-0.794965869810475	Low	6.99634274029621	Low	-0.237166989276493	Low	-0.364150638827913	Low	0.501980526068859	High	-0.0933883283178569	Mid	-0.251561747847777	Low	2	1088	1	1	TNBC	LAR
MB_7269	0.508474333965851	High	-0.424760643184339	Low	10.0574170780081	Mid	0.0850462003398737	Mid	0.303548437767553	High	-0.0861676968742486	Mid	0.0716866456042455	Mid	-0.130904812501061	Mid	3	635	1	1	TNBC	BL1
MB_5294	0.519584218862611	High	-0.0734202726260347	Mid	9.7611904859911	Mid	0.134353208929509	High	0.249600678416806	High	-0.0985020747856701	Mid	0.153428667959027	High	-0.0108335275066327	Mid	3	3394	0	0	TNBC	BL1
MB_6336	0.527826327241497	High	0.0834861180996086	Mid	10.1830587892771	Mid	0.145403090249168	High	-0.0454076493577571	Mid	-0.196174885793493	Low	0.0490684650883476	Mid	-0.114674441295217	Mid	3	516	1	1	TNBC	BL1
MB_7114	0.530026156645816	High	0.334858081494272	High	9.88813852225446	Mid	0.35446804029294	High	0.357856562682899	High	-0.275097789682754	Low	0.270996634434679	High	-0.268158770994903	Low	3	3698	0	0	TNBC	BL1
MB_5624	0.53916967610676	High	-0.0684126480379793	Mid	10.4930621987833	High	-0.433852730651891	Low	-0.230165302229806	Low	-0.195461130908208	Low	-0.149858092756286	Low	-0.0420972295053651	Mid	3	4080	0	0	TNBC	UNS
MB_4351	0.552466419642008	High	-0.695513983887863	Low	9.08539122683456	Low	0.00989561822469619	Mid	-0.0741381640066003	Mid	-0.0811319926021613	Mid	-0.152503483553091	Low	-0.03090510852491	Mid	3	2044	1	1	TNBC	LAR
MB_5529	0.553571441278279	High	-0.207693641730254	Low	9.3002978707242	Low	0.0552460360552336	Mid	0.135001961689663	High	-0.140239764300999	Mid	0.0937998517326903	Mid	-0.0479391391453847	Mid	3	444	1	1	TNBC	BL1
MB_0200	0.557383545698114	High	0.48648902361903	High	11.2677215994004	High	0.282310427243214	High	0.0156258926575547	Mid	-0.239874439416132	Low	0.433999563487781	High	-0.422113371222942	Low	3	2330	0	0	TNBC	BL1
MB_0372	0.561976876071627	High	0.413261359201797	High	11.3052125251468	High	0.102239052720004	Mid	0.0901814776292161	Mid	-0.190745432898685	Low	0.290659621533083	High	-0.0346694078330569	Mid	3	1883	1	1	TNBC	BL1
MB_0396	0.566582911390454	High	0.591091413644212	High	11.5719586684255	High	0.317808071125726	High	0.555399934733276	High	-0.167321741407379	Low	0.397925085753807	High	-0.237080232882472	Low	3	1820	0	0	TNBC	BL1
MB_0149	0.56799962535423	High	0.361776721903043	High	10.6349801233163	High	0.359375362320709	High	-0.0498945224021497	Mid	-0.276887655514867	Low	0.302904944848092	High	-0.307614529746636	Low	3	1551	1	0	TNBC	M
MB_0664	0.571581312965935	High	-0.228931966930192	Low	9.53544352398749	Mid	0.212860800469999	High	-0.00144466039145984	Mid	-0.191930298742012	Low	0.139939246194471	Mid	-0.175614962182891	Low	3	318	1	1	TNBC	BL1
MB_7258	0.574089943765487	High	-0.233867779303011	Low	9.26299347593876	Low	0.204900666735847	High	0.0789843646482028	Mid	0.0949429159323545	High	0.141802839559877	Mid	-0.260948416979235	Low	3	452	1	1	TNBC	M
MB_4407	0.585113058824194	High	0.212031106547306	Mid	8.69432174705879	Low	-0.408609950571143	Low	-0.375242492413858	Low	-0.330782824524966	Low	-0.174036483693655	Low	-0.0811447857522129	Mid	3	2501	1	1	TNBC	M
MB_0659	0.589177722075946	High	-0.313693221378129	Low	10.6917301789254	High	-0.0774692191041206	Mid	-0.618326365902435	Low	-0.337010876728525	Low	-0.173930572056487	Low	0.00777527415358772	Mid	2	8	1	0	TNBC	M
MB_5655	0.591173497538743	High	0.311836795792474	High	12.4210398729712	High	0.206058041706371	High	0.121388819343351	High	-0.208982954403198	Low	0.378912628535759	High	-0.223563289906327	Low	3	4524	0	0	TNBC	BL1
MB_3500	0.593077590164134	High	0.484198409044725	High	11.1556896254466	High	0.0464397921972276	Mid	0.390254329843081	High	-0.155684483512747	Low	0.358168154616658	High	-0.19766536377476	Low	3	3898	0	0	TNBC	BL1
MB_0350	0.604738288187859	High	0.459071530137541	High	10.9362307142597	High	0.467837841295534	High	-0.210197215147808	Low	-0.195092320818245	Low	0.212468549408032	High	-0.0937906575684313	Mid	3	1382	1	1	TNBC	M
MB_7159	0.607471864202858	High	0.128850453969405	Mid	10.9626397167207	High	0.632604011287896	High	0.154098014604293	High	-0.0737360956878951	Mid	0.519713043282969	High	-0.285688318440835	Low	3	658	1	1	TNBC	M
MB_4714	0.636061051989516	High	0.0575531979230316	Mid	8.52364259315314	Low	-0.0084552725882221	Mid	-0.172498674166305	Low	0.0280675568933723	High	0.148972819179074	High	-0.0027538833341075	Mid	3	2510	1	0	TNBC	UNS
MB_4707	0.643070214905795	High	0.54587768369967	High	11.4430086516544	High	0.49269200739803	High	-0.0201555031934095	Mid	-0.277243504734944	Low	0.355788441678681	High	-0.248201669979278	Low	3	6636	0	0	TNBC	BL1
MB_4715	0.648454017246526	High	0.272621361167125	Mid	11.1556896254466	High	0.166639429569359	High	-0.163480847558925	Low	-0.293387545507731	Low	0.0642477788666661	Mid	-0.190503677419662	Low	3	1057	1	1	TNBC	BL1
MB_5135	0.65673103401469	High	0.579046242795241	High	10.3044804242563	Mid	0.490317927567043	High	0.143528060436455	High	-0.375610149843718	Low	0.301197221880468	High	-0.282958827083259	Low	3	1118	1	1	TNBC	UNS
MB_7007	0.660281272593704	High	-0.393847744388718	Low	10.535475637229	High	0.144481341556331	High	0.454601806333658	High	0.143892125563309	High	0.296416149263626	High	-0.243503215893065	Low	3	1758	0	0	TNBC	BL1
MB_0874	0.708421603716514	High	0.593050710307421	High	11.4351301128869	High	0.320383807139517	High	0.384284912129587	High	-0.227666628683186	Low	0.337546875320554	High	-0.273599480591467	Low	3	498	1	1	TNBC	BL1
MB_4880	0.711919570333918	High	0.24143899842079	Mid	7.70700361941287	Low	-0.0342453359658794	Mid	-0.550241400795907	Low	-0.271497017027922	Low	-0.059632647423603	Mid	-0.0872751796724531	Mid	3	6329	0	0	TNBC	BL1
MB_7151	0.712992589748954	High	0.400202877495639	High	10.3167593906676	High	0.123104601536501	High	0.241725514290214	High	-0.0423389170183133	Mid	0.280909100999884	High	-0.146870233752994	Low	3	4333	0	0	TNBC	M
MB_5298	0.736523978465234	High	0.0845465550198638	Mid	9.05390364612971	Low	0.279740591631269	High	-0.0132917738426852	Mid	-0.139363584450956	Mid	0.234467957962856	High	-0.0704281399428188	Mid	3	2547	1	1	TNBC	BL1
MB_4621	0.739412044517629	High	-0.21244368454961	Low	10.0513352825041	Mid	0.265088285536431	High	0.311257050410321	High	0.0850519686767049	High	0.386150889632832	High	-0.111210085566553	Mid	3	4257	0	0	TNBC	M
MB_5442	0.771806384691101	High	0.311258820035956	High	9.26807331414065	Low	0.0936510494609045	Mid	0.0584489975012571	Mid	-0.165412738022492	Low	0.139229500911107	Mid	-0.104520553756397	Mid	3	5194	0	0	TNBC	UNS
MB_5547	0.786073490280145	High	-0.213053674987721	Low	11.5132082538717	High	0.411867299820834	High	-0.035902912049084	Mid	-0.352864215444272	Low	0.351421389986845	High	-0.182211543574951	Low	3	2957	0	0	TNBC	UNS
MB_7031	0.809718999803111	High	-0.000764380934214152	Mid	10.7990319032224	High	0.412896264871312	High	0.353750700514985	High	-0.205249179031749	Low	0.461409229659125	High	-0.301459828142292	Low	3	2561	0	0	TNBC	BL1
MB_4408	0.824220331493568	High	-0.0251579113479408	Mid	8.2542519823167	Low	-0.0136973323806996	Mid	-0.273731217433246	Low	-0.181892298743641	Low	0.0220475103357652	Mid	0.077876681446767	High	3	6197	1	0	TNBC	BL1
MB_7055	0.85314388520448	High	-0.482246924103466	Low	8.61318965729146	Low	-0.0298424291100423	Mid	-0.119162769586734	Low	-0.0548440438118048	Mid	0.0589923074618188	Mid	-0.20683450524347	Low	3	274	1	1	TNBC	M
MB_4332	0.869777526701361	High	0.127995012702008	Mid	10.985832982641	High	-0.104990912042691	Low	-0.0390919868429884	Mid	-0.248303404912809	Low	0.0848517048212681	Mid	-0.180716611497576	Low	3	8507	0	0	TNBC	BL1
MB_5236	0.907913253716857	High	-0.151893865728199	Mid	9.84953461671094	Mid	0.104104225892185	High	-0.00663762196955497	Mid	-0.0994018087417503	Mid	0.313211308893117	High	-0.154751167364132	Low	3	5000	0	0	TNBC	BL1
MB_4660	1.20815153677107	High	-0.154480220512263	Mid	9.83709118013053	Mid	-0.0981959331970427	Mid	-0.68549141248249	Low	-0.453174311766973	Low	-0.154427009555505	Low	-0.15105229000744	Low	3	1196	1	1	TNBC	BL1

## Sheet: Sheet1
MBid	time	statusOS	statusDSS				METABRIC_sample_id	time	statusOS	statusDSS
MB_0000	2999	0	0				MB_0127	1918	0	0
MB_0002	1484	0	0				MB_0158	1729	0	0
MB_0005	3053	0	0				MB_0211	1299	1	1
MB_0006	1721	0	0				MB_0524	2425	0	0
MB_0008	1241	1	1				MB_7057	1315	1	1
MB_0010	234	1	1				MB_0632	965	0	0
MB_0014	2947	0	0				MB_7008	1295	1	0
MB_0020	672	1	1				MB_0294	385	0	0
MB_0022	2734	1	0				MB_7039	1476	1	1
MB_0025	2083	0	0				MB_2821	3175	0	0
MB_0028	1097	1	1				MB_0495	1883	1	1
MB_0035	1088	1	1				MB_0249	3628	0	0
MB_0036	2314	0	0				MB_0399	2038	0	0
MB_0039	2258	0	0				MB_2842	592	1	1
MB_0045	2361	0	0				MB_0885	2098	1	1
MB_0046	424	1	0				MB_2929	4430	0	0
MB_0048	1594	0	0				MB_5162	4930	0	0
MB_0050	1784	0	0				MB_0588	1540	0	0
MB_0053	2005	0	0				MB_4015	339	1	1
MB_0054	2310	0	0				MB_7045	2847	1	1
MB_0056	1900	0	0				MB_3046	2215	1	0
MB_0059	1718	0	0				MB_0424	295	1	1
MB_0060	1846	0	0				MB_2963	4803	0	0
MB_0062	2482	0	0				MB_4888	6015	0	0
MB_0064	1420	0	0				MB_5281	2379	0	0
MB_0066	1543	0	0				MB_5109	3752	1	0
MB_0068	2673	0	0				MB_4992	4961	0	0
MB_0071	1583	0	0				MB_0617	922	0	0
MB_0079	855	1	1				MB_0627	23	0	0
MB_0081	2149	0	0				MB_5058	5362	1	1
MB_0083	2484	1	1				MB_0635	1171	0	0
MB_0093	2063	0	0				MB_5148	5820	0	0
MB_0095	1493	1	0				MB_5446	4885	1	1
MB_0097	2611	0	0				MB_2754	5213	0	0
MB_0099	1844	0	0				MB_6052	6032	0	0
MB_0100	242	1	1				MB_0525	2922	0	0
MB_0101	2713	0	0				MB_0446	1768	0	0
MB_0102	1333	0	0				MB_0499	2225	0	0
MB_0106	1481	0	0				MB_0289	2147	1	1
MB_0107	1866	0	0				MB_3429	4027	0	0
MB_0108	1281	1	1				MB_0020	672	1	1
MB_0109	1433	0	0				MB_0160	2384	0	0
MB_0110	2554	0	0				MB_5392	5066	0	0
MB_0111	3148	0	0				MB_4640	6018	0	0
MB_0112	1175	1	1				MB_0269	1441	0	0
MB_0113	1384	0	0				MB_0420	1938	0	0
MB_0114	402	0	0				MB_0599	2004	0	0
MB_0115	2002	1	1				MB_5651	630	1	1
MB_0116	2474	0	0				MB_7066	2693	0	0
MB_0117	247	0	0				MB_5019	1134	1	1
MB_0119	364	0	0				MB_0581	236	1	1
MB_0120	872	1	0				MB_0876	2001	0	0
MB_0121	1694	0	0				MB_6318	427	0	0
MB_0122	2569	0	0				MB_0516	1482	0	0
MB_0123	2527	0	0				MB_0613	1464	0	0
MB_0124	2368	0	0				MB_0164	325	0	0
MB_0125	49	0	0				MB_4993	2257	1	1
MB_0126	1479	0	0				MB_0403	#N/A	#N/A	#N/A
MB_0127	1918	0	0				MB_0435	1959	0	0
MB_0128	1882	0	0				MB_0110	2554	0	0
MB_0129	1157	1	0				MB_5155	5529	0	0
MB_0130	1870	0	0				MB_7025	2407	0	0
MB_0131	1999	1	1				MB_0156	59	0	0
MB_0133	2612	0	0				MB_3396	4243	0	0
MB_0134	388	1	1				MB_5301	5222	0	0
MB_0135	2398	0	0				MB_2771	1345	1	1
MB_0136	2271	0	0				MB_0906	1916	1	1
MB_0138	1405	0	0				MB_3058	4422	0	0
MB_0139	2596	0	0				MB_0241	2194	1	1
MB_0140	169	0	0				MB_0292	1483	1	1
MB_0142	372	0	0				MB_0432	1655	0	0
MB_0143	1630	1	0				MB_0210	1881	0	0
MB_0144	4562	1	1				MB_5511	4437	0	0
MB_0145	1841	0	0				MB_0079	855	1	1
MB_0146	2580	0	0				MB_5072	1507	1	1
MB_0147	1553	1	1				MB_0209	1995	0	0
MB_0148	53	0	0				MB_0401	788	1	1
MB_0149	1551	1	0				MB_0453	1294	1	1
MB_0150	2392	0	0				MB_0179	538	1	1
MB_0151	1477	1	1				MB_6228	3779	0	0
MB_0152	1860	0	0				MB_5223	4340	1	1
MB_0153	2567	0	0				MB_3383	696	1	1
MB_0154	1884	0	0				MB_0436	1885	1	0
MB_0155	1794	0	0				MB_0660	560	1	1
MB_0156	59	0	0				MB_4859	4734	1	0
MB_0157	453	0	0				MB_0464	1179	1	1
MB_0158	1729	0	0				MB_3062	4391	0	0
MB_0159	2259	0	0				MB_5531	4820	0	0
MB_0160	2384	0	0				MB_4712	6860	0	0
MB_0162	1673	0	0				MB_0634	536	0	0
MB_0163	1141	1	0				MB_4928	6208	0	0
MB_0164	325	0	0				MB_5008	5762	0	0
MB_0165	1428	0	0				MB_0502	1871	0	0
MB_0166	2282	0	0				MB_5213	1302	1	1
MB_0167	1293	1	1				MB_2556	5196	0	0
MB_0168	2283	0	0				MB_0284	#N/A	#N/A	#N/A
MB_0169	2215	0	0				MB_6143	4046	0	0
MB_0170	2801	1	0				MB_2834	4489	0	0
MB_0171	163	0	0				MB_0893	3241	0	0
MB_0172	1854	0	0				MB_4792	1219	1	1
MB_0173	130	0	0				MB_3502	3721	0	0
MB_0174	2363	0	0				MB_4757	822	1	1
MB_0175	2171	0	0				MB_0500	253	0	0
MB_0176	2363	0	0				MB_3395	4178	0	0
MB_0177	1368	1	0				MB_2753	5025	0	0
MB_0178	2755	0	0				MB_5157	547	1	1
MB_0179	538	1	1				MB_0476	1440	0	0
MB_0180	1870	0	0				MB_2643	1589	1	1
MB_0181	2215	0	0				MB_6272	672	1	1
MB_0184	2297	0	0				MB_6068	5478	1	1
MB_0185	1315	1	1				MB_0221	606	1	1
MB_0188	939	1	1				MB_5295	2268	1	0
MB_0189	272	1	1				MB_4982	575	1	1
MB_0191	459	1	1				MB_3453	985	1	1
MB_0192	1877	0	0				MB_5173	664	1	1
MB_0193	283	0	0				MB_4938	2118	1	1
MB_0194	2107	0	0				MB_6280	836	1	1
MB_0195	2019	0	0				MB_0400	674	1	1
MB_0196	2184	0	0				MB_7017	1805	0	0
MB_0197	2018	0	0				MB_7030	940	1	0
MB_0198	2283	0	0				MB_6248	2254	0	0
MB_0199	2191	0	0				MB_3123	4230	0	0
MB_0200	2330	0	0				MB_2922	432	1	1
MB_0201	2344	0	0				MB_5625	969	1	1
MB_0202	2073	0	0				MB_5255	1607	0	0
MB_0203	1763	1	0				MB_4769	651	1	1
MB_0204	729	1	1				MB_5465	564	1	1
MB_0205	1919	0	0				MB_0639	1393	0	0
MB_0206	1585	0	0				MB_5188	582	1	1
MB_0207	3359	0	0				MB_4758	6358	0	0
MB_0209	1995	0	0				MB_5235	5488	0	0
MB_0210	1881	0	0				MB_5482	530	1	1
MB_0211	1299	1	1				MB_6178	994	1	1
MB_0214	1927	0	0				MB_0115	2002	1	1
MB_0215	1841	0	0				MB_3063	857	1	1
MB_0218	2179	0	0				MB_7023	803	1	1
MB_0220	1195	1	1				MB_0265	1701	0	0
MB_0221	606	1	1				MB_7038	2431	0	0
MB_0222	3128	0	0				MB_3702	3296	0	0
MB_0223	2440	1	1				MB_5378	368	1	1
MB_0224	1008	0	0				MB_7036	2132	0	0
MB_0225	4398	0	0				MB_0214	1927	0	0
MB_0226	1361	0	0				MB_7090	3293	0	0
MB_0227	2102	0	0				MB_0220	1195	1	1
MB_0228	325	1	1				MB_2993	4778	0	0
MB_0229	1958	0	0				MB_4865	6315	0	0
MB_0230	2653	0	0				MB_4881	6050	0	0
MB_0231	1366	0	0				MB_5145	4777	1	1
MB_0232	1324	0	0				MB_5427	4672	1	1
MB_0233	2173	1	1				MB_6237	3156	1	0
MB_0234	2827	1	0				MB_3218	4125	0	0
MB_0235	4277	1	1				MB_7225	1650	1	1
MB_0236	3861	0	0				MB_0188	939	1	1
MB_0238	2083	0	0				MB_0174	2363	0	0
MB_0239	2567	1	0				MB_5208	4557	0	0
MB_0241	2194	1	1				MB_0481	1092	1	1
MB_0242	2198	0	0				MB_3706	1164	1	1
MB_0243	4028	0	0				MB_4696	6982	0	0
MB_0244	2302	0	0				MB_0318	1918	0	0
MB_0245	3259	0	0				MB_0414	1876	0	0
MB_0247	2319	0	0				MB_2957	4412	0	0
MB_0248	2130	0	0				MB_7012	595	1	1
MB_0249	3628	0	0				MB_6098	319	1	1
MB_0253	2965	0	0				MB_0653	727	1	1
MB_0256	3948	0	0				MB_2849	1296	1	1
MB_0257	2752	1	1				MB_2827	4703	0	0
MB_0258	1966	0	0				MB_0506	1351	1	0
MB_0260	3821	0	0				MB_3165	4570	0	0
MB_0261	2707	1	1				MB_6223	3836	0	0
MB_0262	3511	0	0				MB_4303	2671	1	0
MB_0263	2476	0	0				MB_5453	1719	1	1
MB_0264	1293	1	1				MB_5258	3032	1	0
MB_0265	1701	0	0				MB_0582	466	1	1
MB_0266	2720	1	0				MB_0299	3684	0	0
MB_0268	855	1	1				MB_3363	326	1	0
MB_0269	1441	0	0				MB_6152	2310	0	0
MB_0270	8220	0	0				MB_0869	2957	1	0
MB_0272	3660	1	1				MB_3297	3961	0	0
MB_0273	3874	0	0				MB_2912	4614	0	0
MB_0275	2141	0	0				MB_3057	961	1	1
MB_0278	175	1	1				MB_7087	152	1	1
MB_0279	3807	0	0				MB_5057	1690	1	1
MB_0280	3406	0	0				MB_4717	1287	1	1
MB_0282	3819	0	0				MB_7078	125	1	1
MB_0283	661	1	1				MB_2917	958	1	1
MB_0285	101	0	0				MB_5468	2981	0	0
MB_0286	1992	0	0				MB_0558	2935	1	0
MB_0287	2842	1	1				MB_0153	2567	0	0
MB_0288	1184	1	1				MB_5126	819	1	1
MB_0289	2147	1	1				MB_5566	4737	0	0
MB_0290	2767	0	0				MB_3292	3915	0	0
MB_0291	1176	1	1				MB_7145	4150	0	0
MB_0292	1483	1	1				MB_3014	4528	0	0
MB_0293	1917	0	0				MB_5390	928	1	1
MB_0294	385	0	0				MB_0259	#N/A	#N/A	#N/A
MB_0295	3037	0	0				MB_0191	459	1	1
MB_0299	3684	0	0				MB_7270	5255	0	0
MB_0301	1778	1	0				MB_7267	5831	0	0
MB_0302	2526	1	1				MB_5076	806	1	1
MB_0303	1778	0	0				MB_7205	4981	0	0
MB_0304	3346	1	1				MB_5335	757	1	1
MB_0305	1905	1	1				MB_0333	797	1	1
MB_0306	1289	1	1				MB_4024	3723	0	0
MB_0307	3520	0	0				MB_0163	1141	1	0
MB_0308	1885	0	0				MB_5551	3542	0	0
MB_0309	1270	1	0				MB_4809	5958	0	0
MB_0310	1918	0	0				MB_5526	4532	0	0
MB_0311	2125	0	0				MB_7009	1643	1	1
MB_0312	3576	0	0				MB_0278	175	1	1
MB_0313	3325	0	0				MB_0489	1955	0	0
MB_0314	133	1	1				MB_5232	5131	0	0
MB_0315	3625	0	0				MB_4622	6852	0	0
MB_0316	1828	0	0				MB_7165	4415	0	0
MB_0317	4550	1	1				MB_5421	5245	0	0
MB_0318	1918	0	0				MB_5560	4802	0	0
MB_0319	1221	1	1				MB_4974	5283	1	1
MB_0320	1968	0	0				MB_0100	242	1	1
MB_0321	1922	0	0				MB_7052	3184	0	0
MB_0322	1516	1	1				MB_6251	441	1	1
MB_0324	3198	0	0				MB_4254	5352	0	0
MB_0325	2037	0	0				MB_4667	4088	0	0
MB_0326	3598	0	0				MB_5115	2322	0	0
MB_0327	1772	0	0				MB_5299	501	1	1
MB_0328	3687	0	0				MB_0062	2482	0	0
MB_0329	1048	0	0				MB_0901	2266	0	0
MB_0330	2042	1	1				MB_4911	943	1	1
MB_0333	797	1	1				MB_3153	4468	0	0
MB_0335	3602	0	0				MB_7155	4493	0	0
MB_0336	1828	0	0				MB_6245	3723	0	0
MB_0339	800	1	1				MB_0470	2036	0	0
MB_0340	2925	0	0				MB_5102	861	1	1
MB_0341	1848	0	0				MB_5346	5092	0	0
MB_0342	3760	1	1				MB_7208	1378	1	1
MB_0343	2734	1	1				MB_7049	3061	0	0
MB_0344	3317	0	0				MB_4354	461	1	1
MB_0345	202	0	0				MB_3001	4388	0	0
MB_0346	613	1	1				MB_2718	4857	0	0
MB_0347	6167	1	1				MB_4417	501	1	0
MB_0348	2338	0	0				MB_4945	604	1	1
MB_0349	1848	0	0				MB_0035	1088	1	1
MB_0350	1382	1	1				MB_7269	635	1	1
MB_0351	5860	1	1				MB_5294	3394	0	0
MB_0352	1656	1	1				MB_6336	516	1	1
MB_0353	1255	1	1				MB_7114	3698	0	0
MB_0354	348	1	1				MB_5624	4080	0	0
MB_0355	4896	1	1				MB_4351	2044	1	1
MB_0356	5359	0	0				MB_5529	444	1	1
MB_0358	1524	0	0				MB_0200	2330	0	0
MB_0359	179	0	0				MB_0372	1883	1	1
MB_0360	1256	0	0				MB_0396	1820	0	0
MB_0361	452	1	1				MB_0149	1551	1	0
MB_0362	1411	1	1				MB_0664	318	1	1
MB_0363	2697	1	1				MB_7258	452	1	1
MB_0364	3385	0	0				MB_4407	2501	1	1
MB_0365	2617	1	0				MB_0659	8	1	0
MB_0366	1897	0	0				MB_5655	4524	0	0
MB_0367	1930	0	0				MB_3500	3898	0	0
MB_0368	1857	1	1				MB_0350	1382	1	1
MB_0369	1944	0	0				MB_7159	658	1	1
MB_0370	1854	0	0				MB_4714	2510	1	0
MB_0371	1945	0	0				MB_4707	6636	0	0
MB_0372	1883	1	1				MB_4715	1057	1	1
MB_0373	810	1	1				MB_5135	1118	1	1
MB_0374	43	0	0				MB_7007	1758	0	0
MB_0375	1767	0	0				MB_0874	498	1	1
MB_0377	260	0	0				MB_4880	6329	0	0
MB_0378	1584	0	0				MB_7151	4333	0	0
MB_0379	255	0	0				MB_5298	2547	1	1
MB_0380	857	1	0				MB_4621	4257	0	0
MB_0381	2010	0	0				MB_5442	5194	0	0
MB_0382	313	0	0				MB_5547	2957	0	0
MB_0383	2163	0	0				MB_7031	2561	0	0
MB_0384	1688	1	1				MB_4408	6197	1	0
MB_0385	1093	1	1				MB_7055	274	1	1
MB_0386	2050	0	0				MB_4332	8507	0	0
MB_0388	1829	0	0				MB_5236	5000	0	0
MB_0389	335	0	0				MB_4660	1196	1	1
MB_0390	2166	1	1
MB_0391	2504	0	0
MB_0392	989	1	1
MB_0393	625	1	1
MB_0394	1927	0	0
MB_0395	870	1	1
MB_0396	1820	0	0
MB_0397	1662	0	0
MB_0398	1296	1	1
MB_0399	2038	0	0
MB_0400	674	1	1
MB_0401	788	1	1
MB_0402	1840	0	0
MB_0404	1905	0	0
MB_0405	1772	1	0
MB_0406	1652	0	0
MB_0407	2120	0	0
MB_0408	2120	0	0
MB_0410	1890	0	0
MB_0411	1809	0	0
MB_0412	1647	0	0
MB_0413	2081	0	0
MB_0414	1876	0	0
MB_0417	188	1	1
MB_0418	1970	0	0
MB_0419	511	0	0
MB_0420	1938	0	0
MB_0421	1938	0	0
MB_0422	1014	1	0
MB_0423	1940	0	0
MB_0424	295	1	1
MB_0425	732	1	0
MB_0426	2166	0	0
MB_0427	1647	0	0
MB_0428	1678	0	0
MB_0429	1910	0	0
MB_0431	180	0	0
MB_0432	1655	0	0
MB_0433	2566	0	0
MB_0434	1365	1	1
MB_0435	1959	0	0
MB_0436	1885	1	0
MB_0437	1851	0	0
MB_0438	2178	0	0
MB_0439	2143	0	0
MB_0440	2037	0	0
MB_0442	1903	0	0
MB_0443	387	0	0
MB_0444	1664	1	1
MB_0445	1678	0	0
MB_0446	1768	0	0
MB_0448	877	1	1
MB_0449	2040	0	0
MB_0451	1502	0	0
MB_0452	1884	0	0
MB_0453	1294	1	1
MB_0454	1405	1	0
MB_0455	2006	0	0
MB_0458	2006	0	0
MB_0459	1068	1	0
MB_0460	1838	0	0
MB_0462	1835	0	0
MB_0463	1859	0	0
MB_0464	1179	1	1
MB_0465	858	1	1
MB_0466	1340	0	0
MB_0467	1385	0	0
MB_0468	2021	0	0
MB_0469	2015	0	0
MB_0470	2036	0	0
MB_0471	1967	0	0
MB_0472	764	0	0
MB_0474	1121	0	0
MB_0475	1527	0	0
MB_0476	1440	0	0
MB_0478	1561	0	0
MB_0479	2354	0	0
MB_0480	1871	0	0
MB_0481	1092	1	1
MB_0482	746	1	1
MB_0483	2226	0	0
MB_0484	1883	0	0
MB_0485	1103	1	1
MB_0486	1651	0	0
MB_0487	1918	0	0
MB_0488	2267	0	0
MB_0489	1955	0	0
MB_0490	684	0	0
MB_0491	399	0	0
MB_0492	1169	0	0
MB_0494	1099	1	1
MB_0495	1883	1	1
MB_0496	475	0	0
MB_0497	1847	0	0
MB_0499	2225	0	0
MB_0500	253	0	0
MB_0501	1790	0	0
MB_0502	1871	0	0
MB_0503	499	0	0
MB_0504	1930	0	0
MB_0505	1821	0	0
MB_0506	1351	1	0
MB_0507	749	0	0
MB_0508	1395	0	0
MB_0509	1876	0	0
MB_0510	1592	0	0
MB_0511	1851	0	0
MB_0512	1876	0	0
MB_0513	1667	0	0
MB_0514	402	0	0
MB_0516	1482	0	0
MB_0517	1857	0	0
MB_0519	1637	0	0
MB_0521	2964	0	0
MB_0522	299	0	0
MB_0524	2425	0	0
MB_0525	2922	0	0
MB_0526	2556	1	1
MB_0527	3295	1	1
MB_0528	2317	0	0
MB_0529	1456	1	1
MB_0531	4098	0	0
MB_0532	3986	0	0
MB_0534	3746	0	0
MB_0535	3463	0	0
MB_0536	3658	0	0
MB_0537	3512	0	0
MB_0538	723	1	1
MB_0539	2565	1	0
MB_0540	3367	0	0
MB_0541	2273	0	0
MB_0542	1458	1	1
MB_0543	2082	0	0
MB_0544	2380	1	0
MB_0545	1235	1	1
MB_0546	3598	0	0
MB_0547	3961	0	0
MB_0549	839	0	0
MB_0550	394	0	0
MB_0551	1559	1	1
MB_0552	2042	1	1
MB_0553	2572	1	0
MB_0554	3335	1	0
MB_0558	2935	1	0
MB_0559	3602	0	0
MB_0564	1138	1	1
MB_0568	2352	0	0
MB_0569	1785	1	1
MB_0570	6705	0	0
MB_0571	2344	0	0
MB_0573	2382	0	0
MB_0574	427	0	0
MB_0575	1482	0	0
MB_0576	930	1	1
MB_0577	1514	0	0
MB_0578	1204	0	0
MB_0579	1577	0	0
MB_0580	2218	0	0
MB_0581	236	1	1
MB_0582	466	1	1
MB_0583	56	0	0
MB_0584	273	0	0
MB_0585	1525	0	0
MB_0586	185	0	0
MB_0587	1995	0	0
MB_0588	1540	0	0
MB_0589	1841	0	0
MB_0590	1766	0	0
MB_0591	978	0	0
MB_0592	487	0	0
MB_0593	1040	1	1
MB_0594	1327	0	0
MB_0596	1079	0	0
MB_0597	1648	0	0
MB_0598	1466	0	0
MB_0599	2004	0	0
MB_0600	1856	0	0
MB_0601	880	1	1
MB_0603	1415	0	0
MB_0605	1704	0	0
MB_0606	824	1	0
MB_0607	1577	0	0
MB_0608	463	0	0
MB_0609	363	0	0
MB_0610	1498	0	0
MB_0611	626	0	0
MB_0613	1464	0	0
MB_0614	257	0	0
MB_0615	875	0	0
MB_0616	871	1	1
MB_0617	922	0	0
MB_0618	1561	0	0
MB_0619	489	0	0
MB_0620	501	0	0
MB_0621	971	0	0
MB_0623	1092	0	0
MB_0624	1291	0	0
MB_0626	1057	1	0
MB_0627	23	0	0
MB_0628	1121	0	0
MB_0630	342	0	0
MB_0631	1403	1	1
MB_0632	965	0	0
MB_0634	536	0	0
MB_0635	1171	0	0
MB_0636	358	1	1
MB_0637	787	0	0
MB_0638	922	0	0
MB_0639	1393	0	0
MB_0640	1112	0	0
MB_0641	1227	0	0
MB_0642	1010	0	0
MB_0643	402	1	1
MB_0644	1057	0	0
MB_0646	77	1	1
MB_0649	1065	0	0
MB_0650	522	0	0
MB_0652	867	0	0
MB_0653	727	1	1
MB_0654	1283	0	0
MB_0655	1176	0	0
MB_0656	564	1	1
MB_0657	126	0	0
MB_0658	819	0	0
MB_0659	8	1	0
MB_0660	560	1	1
MB_0661	600	1	1
MB_0662	760	0	0
MB_0663	1661	0	0
MB_0664	318	1	1
MB_0666	730	1	1
MB_0667	2083	0	0
MB_0869	2957	1	0
MB_0872	2533	0	0
MB_0874	498	1	1
MB_0876	2001	0	0
MB_0877	433	1	1
MB_0880	37	0	0
MB_0882	1271	1	1
MB_0884	2810	1	1
MB_0885	2098	1	1
MB_0891	3277	0	0
MB_0893	3241	0	0
MB_0895	1293	1	1
MB_0897	929	1	1
MB_0899	1655	0	0
MB_0901	2266	0	0
MB_0904	2582	0	0
MB_0906	1916	1	1
MB_0907	1215	0	0
MB_2513	1791	1	1
MB_2517	5222	0	0
MB_2536	1437	1	0
MB_2556	5196	0	0
MB_2564	5490	0	0
MB_2610	5292	0	0
MB_2613	4902	0	0
MB_2614	1948	1	1
MB_2616	4703	0	0
MB_2617	2673	1	1
MB_2618	2673	1	1
MB_2624	3855	0	0
MB_2626	5352	0	0
MB_2629	5056	0	0
MB_2632	573	1	1
MB_2634	5202	0	0
MB_2642	1355	1	1
MB_2643	1589	1	1
MB_2645	1343	1	1
MB_2669	2211	1	1
MB_2686	5318	0	0
MB_2705	4911	0	0
MB_2708	3997	1	1
MB_2711	4860	0	0
MB_2712	5224	0	0
MB_2718	4857	0	0
MB_2720	4787	0	0
MB_2721	4861	0	0
MB_2724	3242	1	1
MB_2725	4748	0	0
MB_2728	1542	1	1
MB_2730	4011	0	0
MB_2735	5173	0	0
MB_2742	747	1	1
MB_2744	5145	0	0
MB_2745	5069	1	1
MB_2747	4521	0	0
MB_2749	2933	1	0
MB_2750	4362	0	0
MB_2752	2457	1	1
MB_2753	5025	0	0
MB_2754	5213	0	0
MB_2758	1050	1	1
MB_2760	3541	1	1
MB_2763	4408	0	0
MB_2764	4832	0	0
MB_2765	5087	0	0
MB_2767	5221	0	0
MB_2769	4800	0	0
MB_2770	5108	0	0
MB_2771	1345	1	1
MB_2772	1111	1	0
MB_2774	3950	1	0
MB_2778	5173	0	0
MB_2779	4717	0	0
MB_2781	1213	1	0
MB_2786	2048	1	1
MB_2790	1837	0	0
MB_2791	5086	0	0
MB_2792	3323	1	1
MB_2793	4866	0	0
MB_2795	5064	0	0
MB_2796	2631	1	1
MB_2797	4535	0	0
MB_2801	4910	0	0
MB_2803	2576	1	1
MB_2814	4751	0	0
MB_2815	5580	0	0
MB_2819	5059	0	0
MB_2820	4811	0	0
MB_2821	3175	0	0
MB_2823	4899	0	0
MB_2827	4703	0	0
MB_2833	4860	0	0
MB_2834	4489	0	0
MB_2835	1651	1	0
MB_2838	4671	0	0
MB_2840	4430	0	0
MB_2842	592	1	1
MB_2843	5132	0	0
MB_2844	4402	0	0
MB_2845	4381	0	0
MB_2846	4491	1	1
MB_2847	1186	1	1
MB_2848	4930	0	0
MB_2849	1296	1	1
MB_2850	283	1	1
MB_2851	4770	0	0
MB_2853	4311	0	0
MB_2854	4245	0	0
MB_2857	4936	0	0
MB_2858	4247	1	0
MB_2863	3626	0	0
MB_2867	4944	0	0
MB_2895	4436	0	0
MB_2896	4846	0	0
MB_2900	620	1	0
MB_2901	4944	0	0
MB_2904	3768	1	1
MB_2912	4614	0	0
MB_2916	4241	0	0
MB_2917	958	1	1
MB_2919	4388	0	0
MB_2922	432	1	1
MB_2923	423	1	1
MB_2927	4740	0	0
MB_2929	4430	0	0
MB_2931	4850	0	0
MB_2932	3252	0	0
MB_2933	4858	1	0
MB_2939	3038	1	0
MB_2944	816	1	1
MB_2947	3359	0	0
MB_2951	4709	0	0
MB_2952	4619	0	0
MB_2953	904	1	1
MB_2954	159	1	1
MB_2957	4412	0	0
MB_2960	4704	0	0
MB_2963	4803	0	0
MB_2964	288	1	1
MB_2966	4857	0	0
MB_2969	3062	0	0
MB_2970	4514	0	0
MB_2971	4628	0	0
MB_2977	3318	1	0
MB_2983	4749	0	0
MB_2984	4733	0	0
MB_2990	4426	0	0
MB_2993	4778	0	0
MB_2994	4506	0	0
MB_2996	4398	0	0
MB_2999	4817	0	0
MB_3001	4388	0	0
MB_3002	3772	0	0
MB_3005	4423	0	0
MB_3006	471	1	1
MB_3007	3447	1	1
MB_3008	4118	0	0
MB_3013	4474	0	0
MB_3014	4528	0	0
MB_3016	4482	0	0
MB_3021	4590	0	0
MB_3025	4494	0	0
MB_3026	4273	0	0
MB_3028	1277	1	1
MB_3031	1069	1	1
MB_3032	4153	0	0
MB_3033	2112	1	1
MB_3035	4493	0	0
MB_3037	2964	0	0
MB_3046	2215	1	0
MB_3049	4668	0	0
MB_3050	4647	0	0
MB_3057	961	1	1
MB_3058	4422	0	0
MB_3060	1338	1	1
MB_3062	4391	0	0
MB_3063	857	1	1
MB_3064	4741	0	0
MB_3067	4481	0	0
MB_3079	4475	0	0
MB_3083	2433	1	1
MB_3085	4721	0	0
MB_3088	4633	0	0
MB_3092	4570	1	0
MB_3102	4356	0	0
MB_3103	862	1	1
MB_3104	2261	1	1
MB_3105	4694	0	0
MB_3110	3021	0	0
MB_3121	3940	1	0
MB_3122	4381	0	0
MB_3123	4230	0	0
MB_3153	4468	0	0
MB_3165	4570	0	0
MB_3167	4108	0	0
MB_3171	3901	0	0
MB_3181	4584	0	0
MB_3211	4056	0	0
MB_3218	4125	0	0
MB_3222	718	1	0
MB_3228	4136	0	0
MB_3235	4535	0	0
MB_3252	2991	1	0
MB_3253	1675	1	1
MB_3254	4020	0	0
MB_3266	1536	1	1
MB_3271	1964	1	0
MB_3272	680	1	1
MB_3275	1246	1	1
MB_3277	988	1	1
MB_3292	3915	0	0
MB_3295	4026	0	0
MB_3297	3961	0	0
MB_3298	4135	0	0
MB_3300	3803	0	0
MB_3301	4076	0	0
MB_3303	3985	0	0
MB_3328	4124	0	0
MB_3329	1139	1	1
MB_3341	4305	0	0
MB_3344	4209	0	0
MB_3350	4372	0	0
MB_3351	4390	0	0
MB_3355	3269	0	0
MB_3357	1141	1	1
MB_3360	803	1	1
MB_3361	2046	1	1
MB_3363	326	1	0
MB_3365	4307	0	0
MB_3367	4079	0	0
MB_3371	4040	0	0
MB_3378	2626	1	0
MB_3379	3415	1	0
MB_3381	4241	0	0
MB_3382	4087	0	0
MB_3383	696	1	1
MB_3386	1669	1	1
MB_3388	4080	0	0
MB_3389	4131	0	0
MB_3395	4178	0	0
MB_3396	4243	0	0
MB_3402	1503	1	1
MB_3403	3835	0	0
MB_3412	3781	0	0
MB_3417	3104	0	0
MB_3429	4027	0	0
MB_3430	3964	0	0
MB_3435	763	1	1
MB_3437	3263	0	0
MB_3439	4246	0	0
MB_3450	3726	0	0
MB_3452	3596	1	1
MB_3453	985	1	1
MB_3459	3716	0	0
MB_3462	4180	0	0
MB_3466	4135	0	0
MB_3467	1164	1	1
MB_3470	1884	0	0
MB_3476	3506	0	0
MB_3479	4037	0	0
MB_3487	3737	0	0
MB_3488	824	1	1
MB_3490	3072	1	1
MB_3492	3544	1	1
MB_3497	465	1	1
MB_3500	3898	0	0
MB_3502	3721	0	0
MB_3506	4108	0	0
MB_3510	1788	1	0
MB_3525	3460	0	0
MB_3526	2582	1	1
MB_3528	3410	0	0
MB_3530	3389	1	0
MB_3536	2587	1	1
MB_3545	4046	0	0
MB_3547	990	1	0
MB_3548	3339	0	0
MB_3567	3880	0	0
MB_3576	746	1	1
MB_3600	3775	0	0
MB_3606	3319	0	0
MB_3614	3695	0	0
MB_3702	3296	0	0
MB_3706	1164	1	1
MB_3707	3736	0	0
MB_3711	3289	0	0
MB_3748	3872	0	0
MB_3752	2260	1	1
MB_3754	2782	1	1
MB_3781	3586	0	0
MB_3823	3793	0	0
MB_3824	3794	1	1
MB_3838	3766	0	0
MB_3840	5353	0	0
MB_3842	3324	0	0
MB_3850	2168	0	0
MB_3852	3331	0	0
MB_3854	2976	0	0
MB_3865	3327	0	0
MB_3866	3509	0	0
MB_3871	3005	0	0
MB_3874	3368	0	0
MB_3978	3026	1	0
MB_4000	842	1	0
MB_4001	1490	1	1
MB_4003	3197	1	1
MB_4004	7495	0	0
MB_4005	4665	0	0
MB_4008	1342	1	1
MB_4010	351	1	0
MB_4011	4978	0	0
MB_4012	8321	1	0
MB_4015	339	1	1
MB_4017	4179	1	0
MB_4018	3170	1	1
MB_4024	3723	0	0
MB_4033	456	1	1
MB_4046	8941	1	1
MB_4059	5160	1	1
MB_4079	8725	0	0
MB_4091	8441	1	1
MB_4098	5291	0	0
MB_4119	2034	1	1
MB_4120	6513	1	0
MB_4126	5244	1	0
MB_4127	7745	1	0
MB_4139	4962	1	0
MB_4140	3435	1	0
MB_4141	4435	1	1
MB_4145	6529	1	0
MB_4146	469	1	1
MB_4148	1891	1	1
MB_4154	1487	1	0
MB_4171	5541	1	1
MB_4173	4810	1	0
MB_4189	9184	0	0
MB_4212	9218	0	0
MB_4213	2535	1	1
MB_4222	1657	1	1
MB_4224	1965	1	1
MB_4230	3468	1	0
MB_4233	1091	1	1
MB_4234	7606	1	1
MB_4235	9193	0	0
MB_4236	6111	1	0
MB_4250	3005	1	0
MB_4254	5352	0	0
MB_4264	4896	1	0
MB_4266	1017	1	1
MB_4270	2961	1	1
MB_4274	1798	1	1
MB_4276	3966	1	1
MB_4278	7326	1	0
MB_4281	7801	1	1
MB_4282	1023	0	0
MB_4283	5245	0	0
MB_4289	2905	1	1
MB_4292	8183	0	0
MB_4293	6575	1	0
MB_4298	1653	1	1
MB_4300	5671	0	0
MB_4303	2671	1	0
MB_4306	7041	1	0
MB_4310	7967	1	1
MB_4313	8805	0	0
MB_4317	5337	0	0
MB_4318	514	1	0
MB_4322	5894	1	0
MB_4323	3799	1	0
MB_4324	2617	1	1
MB_4328	5978	1	0
MB_4329	4936	0	0
MB_4331	7067	1	0
MB_4332	8507	0	0
MB_4333	6239	1	0
MB_4339	5208	1	1
MB_4341	1011	1	1
MB_4342	5692	0	0
MB_4343	5958	1	0
MB_4348	6786	1	1
MB_4350	932	1	1
MB_4351	2044	1	1
MB_4353	3856	1	1
MB_4354	461	1	1
MB_4357	3421	1	1
MB_4360	356	1	1
MB_4362	4339	0	0
MB_4368	3584	1	1
MB_4374	1277	1	0
MB_4375	8735	0	0
MB_4381	1844	1	1
MB_4390	4930	1	0
MB_4395	4188	1	1
MB_4407	2501	1	1
MB_4408	6197	1	0
MB_4416	7248	1	1
MB_4417	501	1	0
MB_4418	8303	0	0
MB_4421	7943	1	0
MB_4426	5127	1	0
MB_4434	4443	1	1
MB_4442	8555	0	0
MB_4484	1569	1	1
MB_4529	3794	1	0
MB_4548	7954	0	0
MB_4557	7673	0	0
MB_4564	6313	1	1
MB_4578	5920	1	0
MB_4591	1235	1	0
MB_4593	4207	0	0
MB_4598	3581	1	1
MB_4599	5735	0	0
MB_4601	1688	1	1
MB_4602	3684	1	1
MB_4603	7177	0	0
MB_4607	3652	0	0
MB_4616	2704	1	1
MB_4618	7390	0	0
MB_4621	4257	0	0
MB_4622	6852	0	0
MB_4623	2680	0	0
MB_4626	4290	1	1
MB_4627	5599	1	0
MB_4630	2875	1	0
MB_4633	5046	0	0
MB_4634	3288	1	1
MB_4639	3570	1	1
MB_4640	6018	0	0
MB_4641	4457	1	0
MB_4642	6808	0	0
MB_4643	1244	1	1
MB_4644	2700	1	1
MB_4648	5056	1	0
MB_4649	505	1	0
MB_4651	909	1	1
MB_4653	1444	1	1
MB_4654	1929	1	0
MB_4655	2970	1	0
MB_4660	1196	1	1
MB_4661	7027	0	0
MB_4663	7180	0	0
MB_4665	7110	0	0
MB_4666	3347	1	1
MB_4667	4088	0	0
MB_4669	3584	1	0
MB_4670	2034	1	1
MB_4671	1041	1	1
MB_4672	6628	1	0
MB_4673	2610	1	1
MB_4674	2432	1	1
MB_4675	7099	0	0
MB_4679	7049	0	0
MB_4681	7441	0	0
MB_4682	4186	1	1
MB_4685	1299	1	0
MB_4686	1453	1	1
MB_4687	2223	1	0
MB_4688	2559	1	1
MB_4691	3971	0	0
MB_4692	3218	1	0
MB_4694	5949	0	0
MB_4695	639	1	0
MB_4696	6982	0	0
MB_4697	3540	1	0
MB_4698	5120	1	1
MB_4701	3826	0	0
MB_4702	3808	0	0
MB_4704	1920	1	1
MB_4705	6393	1	0
MB_4706	1670	1	0
MB_4707	6636	0	0
MB_4708	6837	1	1
MB_4709	4403	0	0
MB_4710	1730	0	0
MB_4711	944	1	1
MB_4712	6860	0	0
MB_4714	2510	1	0
MB_4715	1057	1	1
MB_4717	1287	1	1
MB_4718	5950	1	1
MB_4719	2447	1	0
MB_4721	712	1	1
MB_4722	2583	0	0
MB_4723	6359	0	0
MB_4724	4382	0	0
MB_4725	2963	1	1
MB_4729	840	1	0
MB_4730	3939	1	0
MB_4731	1346	1	1
MB_4732	4496	0	0
MB_4733	592	1	1
MB_4735	6974	0	0
MB_4737	3666	0	0
MB_4738	5282	0	0
MB_4739	4850	1	0
MB_4741	1695	1	1
MB_4742	2494	1	0
MB_4743	6905	0	0
MB_4744	4590	1	1
MB_4745	1280	1	1
MB_4746	6690	0	0
MB_4749	1544	1	0
MB_4750	1132	1	1
MB_4752	3758	1	1
MB_4757	822	1	1
MB_4758	6358	0	0
MB_4760	3744	1	1
MB_4762	6828	0	0
MB_4763	3063	0	0
MB_4764	6660	0	0
MB_4767	1414	1	1
MB_4769	651	1	1
MB_4770	4562	1	0
MB_4771	6950	0	0
MB_4778	6184	1	1
MB_4779	3047	0	0
MB_4782	6889	0	0
MB_4784	4372	1	0
MB_4785	3650	1	1
MB_4787	2432	1	0
MB_4790	2090	1	1
MB_4791	5215	1	0
MB_4792	1219	1	1
MB_4793	2501	1	0
MB_4794	1365	1	0
MB_4796	3848	0	0
MB_4797	2981	1	0
MB_4798	6567	0	0
MB_4800	3328	1	1
MB_4801	3911	1	0
MB_4802	1317	1	1
MB_4805	3894	1	1
MB_4806	6053	1	0
MB_4809	5958	0	0
MB_4814	2204	1	1
MB_4818	2287	1	0
MB_4820	1719	1	1
MB_4822	2749	1	1
MB_4823	2577	0	0
MB_4825	5698	0	0
MB_4827	1371	1	0
MB_4828	1275	1	1
MB_4829	5288	1	0
MB_4832	4252	1	1
MB_4834	1085	1	1
MB_4836	703	1	1
MB_4838	6023	1	1
MB_4839	6990	0	0
MB_4843	3509	0	0
MB_4845	764	1	1
MB_4846	3049	1	1
MB_4849	1360	1	1
MB_4851	2708	1	1
MB_4853	7351	0	0
MB_4855	1244	1	0
MB_4858	3880	1	0
MB_4859	4734	1	0
MB_4860	6239	0	0
MB_4862	5619	0	0
MB_4865	6315	0	0
MB_4866	6404	0	0
MB_4867	6261	0	0
MB_4869	879	1	1
MB_4870	6118	0	0
MB_4871	1194	1	1
MB_4872	4713	0	0
MB_4873	3530	1	1
MB_4876	4518	1	1
MB_4878	674	1	1
MB_4879	2399	1	0
MB_4880	6329	0	0
MB_4881	6050	0	0
MB_4882	6083	0	0
MB_4883	6048	0	0
MB_4886	1445	1	1
MB_4887	1062	1	1
MB_4888	6015	0	0
MB_4893	5301	0	0
MB_4894	6269	0	0
MB_4896	1946	1	1
MB_4897	5923	0	0
MB_4898	3537	1	1
MB_4899	5678	0	0
MB_4900	6185	0	0
MB_4904	3877	1	0
MB_4906	5933	0	0
MB_4908	1437	1	1
MB_4911	943	1	1
MB_4912	1500	1	1
MB_4925	3083	1	0
MB_4928	6208	0	0
MB_4929	1200	1	1
MB_4930	1753	0	0
MB_4931	911	1	1
MB_4933	5981	0	0
MB_4934	2107	0	0
MB_4935	5826	0	0
MB_4937	2317	1	1
MB_4938	2118	1	1
MB_4941	1759	1	1
MB_4942	3724	1	0
MB_4944	5159	0	0
MB_4945	604	1	1
MB_4949	5806	0	0
MB_4950	4518	1	1
MB_4952	5532	0	0
MB_4956	2079	1	1
MB_4957	5930	1	1
MB_4959	3527	1	1
MB_4961	6080	0	0
MB_4962	4743	0	0
MB_4965	1494	0	0
MB_4966	1479	1	1
MB_4967	3921	1	0
MB_4968	2361	0	0
MB_4969	5943	1	1
MB_4970	2664	1	1
MB_4974	5283	1	1
MB_4976	5966	0	0
MB_4977	6077	0	0
MB_4978	5953	0	0
MB_4981	5423	1	1
MB_4982	575	1	1
MB_4986	2394	1	1
MB_4987	5603	0	0
MB_4991	3806	0	0
MB_4992	4961	0	0
MB_4993	2257	1	1
MB_4994	5224	1	1
MB_4996	2993	1	0
MB_4998	1967	1	1
MB_4999	5638	0	0
MB_5001	2454	1	1
MB_5004	5782	0	0
MB_5008	5762	0	0
MB_5011	2415	1	0
MB_5013	5637	0	0
MB_5014	5688	0	0
MB_5015	5221	0	0
MB_5017	4348	0	0
MB_5018	3258	1	0
MB_5019	1134	1	1
MB_5020	2545	1	1
MB_5022	3558	1	1
MB_5027	5696	0	0
MB_5033	1582	1	1
MB_5035	3176	0	0
MB_5039	1864	1	1
MB_5040	2375	1	0
MB_5041	3674	0	0
MB_5043	3851	1	1
MB_5044	4183	0	0
MB_5045	5049	1	0
MB_5048	2591	1	1
MB_5049	5920	0	0
MB_5050	5530	0	0
MB_5052	1037	1	0
MB_5053	4518	1	0
MB_5054	5631	0	0
MB_5057	1690	1	1
MB_5058	5362	1	1
MB_5059	21	0	0
MB_5060	4503	1	0
MB_5061	1183	0	0
MB_5062	5048	0	0
MB_5063	5715	0	0
MB_5064	2745	0	0
MB_5065	5544	0	0
MB_5066	2841	0	0
MB_5068	5475	0	0
MB_5070	5731	0	0
MB_5072	1507	1	1
MB_5073	2245	0	0
MB_5074	5908	0	0
MB_5076	806	1	1
MB_5078	2613	1	1
MB_5079	5736	0	0
MB_5081	1740	1	1
MB_5084	5936	0	0
MB_5086	2527	1	0
MB_5088	3696	0	0
MB_5092	5237	1	1
MB_5093	4273	1	0
MB_5097	1848	0	0
MB_5098	5592	1	1
MB_5100	597	1	1
MB_5101	1030	1	1
MB_5102	861	1	1
MB_5104	3675	1	1
MB_5105	5865	0	0
MB_5106	5354	0	0
MB_5107	2479	1	1
MB_5109	3752	1	0
MB_5110	657	1	1
MB_5113	5269	0	0
MB_5114	461	1	1
MB_5115	2322	0	0
MB_5116	2153	1	1
MB_5117	5758	0	0
MB_5118	5615	0	0
MB_5119	1793	0	0
MB_5120	834	1	1
MB_5121	3447	1	1
MB_5122	3771	1	0
MB_5123	2709	1	1
MB_5124	3726	1	1
MB_5126	819	1	1
MB_5127	3615	0	0
MB_5130	5718	0	0
MB_5131	5910	0	0
MB_5134	5469	0	0
MB_5135	1118	1	1
MB_5136	5362	0	0
MB_5137	1298	0	0
MB_5138	1110	1	1
MB_5139	2699	1	0
MB_5140	4042	1	1
MB_5143	3838	1	0
MB_5144	2502	0	0
MB_5145	4777	1	1
MB_5147	608	0	0
MB_5148	5820	0	0
MB_5150	3325	1	1
MB_5152	3478	1	0
MB_5154	5125	0	0
MB_5155	5529	0	0
MB_5157	547	1	1
MB_5158	5812	0	0
MB_5160	2632	1	1
MB_5161	5260	0	0
MB_5162	4930	0	0
MB_5163	5553	0	0
MB_5164	2415	0	0
MB_5166	2422	1	1
MB_5167	5637	0	0
MB_5169	1559	1	1
MB_5171	5550	1	1
MB_5172	5528	0	0
MB_5173	664	1	1
MB_5174	4536	1	0
MB_5175	5616	0	0
MB_5176	3379	1	0
MB_5177	1957	1	0
MB_5178	5530	0	0
MB_5179	5503	0	0
MB_5182	4028	1	0
MB_5183	3556	1	0
MB_5184	2680	1	0
MB_5185	2324	1	1
MB_5186	5438	0	0
MB_5188	582	1	1
MB_5189	3359	1	1
MB_5190	1447	0	0
MB_5191	4265	1	0
MB_5193	1628	1	0
MB_5195	5617	0	0
MB_5196	2821	1	1
MB_5197	5706	0	0
MB_5199	5414	0	0
MB_5200	1569	1	1
MB_5201	2909	1	0
MB_5204	5391	0	0
MB_5205	5559	0	0
MB_5206	5453	0	0
MB_5208	4557	0	0
MB_5209	1476	0	0
MB_5211	4514	0	0
MB_5212	5283	0	0
MB_5213	1302	1	1
MB_5214	3221	1	0
MB_5215	3561	1	1
MB_5218	5598	0	0
MB_5219	5354	0	0
MB_5221	3939	1	0
MB_5222	3355	1	0
MB_5223	4340	1	1
MB_5224	2982	1	1
MB_5225	1298	1	1
MB_5226	5349	0	0
MB_5227	2296	0	0
MB_5228	5422	0	0
MB_5229	1019	1	1
MB_5230	5275	0	0
MB_5231	497	1	1
MB_5232	5131	0	0
MB_5233	5203	0	0
MB_5235	5488	0	0
MB_5236	5000	0	0
MB_5238	1324	1	1
MB_5239	5157	0	0
MB_5240	3115	1	0
MB_5243	1153	1	0
MB_5244	3724	0	0
MB_5251	3374	1	1
MB_5253	3062	1	0
MB_5255	1607	0	0
MB_5256	3242	1	1
MB_5258	3032	1	0
MB_5259	1385	1	1
MB_5260	5102	0	0
MB_5261	3494	1	0
MB_5264	5153	0	0
MB_5266	2509	1	0
MB_5267	2132	1	1
MB_5268	5584	0	0
MB_5270	5596	0	0
MB_5271	5025	0	0
MB_5272	5602	0	0
MB_5273	1826	1	1
MB_5275	2279	1	0
MB_5277	5908	0	0
MB_5278	2999	1	1
MB_5279	2063	1	0
MB_5280	2336	1	1
MB_5281	2379	0	0
MB_5284	1960	1	0
MB_5287	3720	1	0
MB_5288	3852	1	0
MB_5289	2610	1	0
MB_5290	1108	1	0
MB_5291	4606	0	0
MB_5292	1453	1	1
MB_5293	5240	0	0
MB_5294	3394	0	0
MB_5295	2268	1	0
MB_5296	414	1	1
MB_5298	2547	1	1
MB_5299	501	1	1
MB_5300	4970	0	0
MB_5301	5222	0	0
MB_5302	5085	0	0
MB_5305	4483	1	1
MB_5306	4792	0	0
MB_5308	3143	1	1
MB_5310	3524	0	0
MB_5311	1730	1	1
MB_5312	1137	1	1
MB_5313	1396	1	1
MB_5315	1291	1	1
MB_5317	1609	1	1
MB_5318	425	1	1
MB_5322	3069	1	1
MB_5323	4732	0	0
MB_5324	5049	0	0
MB_5325	5116	0	0
MB_5326	2886	1	0
MB_5327	4906	0	0
MB_5328	426	1	0
MB_5329	1372	1	1
MB_5330	3436	1	0
MB_5331	3724	1	1
MB_5332	2965	1	1
MB_5334	2562	1	0
MB_5335	757	1	1
MB_5338	1550	1	1
MB_5339	5147	0	0
MB_5341	5305	0	0
MB_5345	5192	0	0
MB_5346	5092	0	0
MB_5347	5460	0	0
MB_5348	5090	0	0
MB_5349	3784	0	0
MB_5350	1609	1	1
MB_5351	5405	0	0
MB_5358	865	1	1
MB_5360	4834	1	1
MB_5361	461	1	1
MB_5364	3773	1	1
MB_5365	691	1	1
MB_5366	5059	0	0
MB_5368	3004	1	0
MB_5369	1179	1	1
MB_5370	3579	1	0
MB_5373	76	0	0
MB_5377	3060	1	1
MB_5378	368	1	1
MB_5381	5137	0	0
MB_5382	3487	1	0
MB_5383	3410	1	1
MB_5384	2135	1	0
MB_5385	4464	1	0
MB_5386	5082	0	0
MB_5387	1369	1	1
MB_5388	4408	1	0
MB_5389	3743	1	0
MB_5390	928	1	1
MB_5392	5066	0	0
MB_5393	4620	1	1
MB_5394	5040	0	0
MB_5395	4955	0	0
MB_5396	4970	0	0
MB_5397	5114	0	0
MB_5398	5386	0	0
MB_5399	3204	1	1
MB_5401	2105	0	0
MB_5402	3233	1	0
MB_5403	2872	1	0
MB_5404	2242	1	1
MB_5405	3528	0	0
MB_5406	2923	1	1
MB_5407	3011	0	0
MB_5408	3042	0	0
MB_5409	5262	0	0
MB_5410	2787	0	0
MB_5411	780	1	1
MB_5412	3850	0	0
MB_5413	4735	1	1
MB_5414	4218	1	1
MB_5417	3212	0	0
MB_5418	2260	0	0
MB_5420	3018	0	0
MB_5421	5245	0	0
MB_5422	1382	1	1
MB_5424	2506	1	1
MB_5425	1484	1	1
MB_5426	1039	1	1
MB_5427	4672	1	1
MB_5428	4514	0	0
MB_5429	921	1	0
MB_5431	476	1	1
MB_5432	2955	1	0
MB_5433	2421	0	0
MB_5434	1355	1	1
MB_5440	3511	0	0
MB_5441	291	1	0
MB_5442	5194	0	0
MB_5444	4588	0	0
MB_5446	4885	1	1
MB_5447	4466	1	1
MB_5450	3708	0	0
MB_5451	4923	0	0
MB_5452	485	1	0
MB_5453	1719	1	1
MB_5454	1520	1	1
MB_5455	1854	1	0
MB_5457	4828	1	1
MB_5458	4891	0	0
MB_5459	2724	1	1
MB_5460	4490	0	0
MB_5463	1744	1	0
MB_5464	3496	1	0
MB_5465	564	1	1
MB_5467	4895	0	0
MB_5468	2981	0	0
MB_5470	1262	1	1
MB_5471	4869	0	0
MB_5472	587	1	1
MB_5473	3777	1	0
MB_5474	5089	0	0
MB_5475	76	1	0
MB_5477	3309	0	0
MB_5478	1029	1	0
MB_5481	1391	1	1
MB_5482	530	1	1
MB_5483	1273	1	1
MB_5484	4973	0	0
MB_5485	954	1	0
MB_5486	3699	1	1
MB_5489	5296	0	0
MB_5490	1536	1	1
MB_5491	1975	1	1
MB_5492	701	1	1
MB_5493	1717	1	1
MB_5495	4662	0	0
MB_5497	5187	0	0
MB_5498	3001	0	0
MB_5499	3712	0	0
MB_5502	1799	0	0
MB_5505	3583	0	0
MB_5510	3093	1	1
MB_5511	4437	0	0
MB_5513	1099	1	1
MB_5514	4771	0	0
MB_5518	926	1	1
MB_5519	4816	0	0
MB_5520	489	1	1
MB_5521	3744	0	0
MB_5525	60	0	0
MB_5526	4532	0	0
MB_5527	4312	0	0
MB_5529	444	1	1
MB_5530	4035	0	0
MB_5531	4820	0	0
MB_5532	2396	1	1
MB_5533	4741	0	0
MB_5534	2373	1	1
MB_5535	3604	1	1
MB_5540	1453	1	1
MB_5541	4989	0	0
MB_5543	1033	1	0
MB_5546	5036	0	0
MB_5547	2957	0	0
MB_5548	760	0	0
MB_5549	2668	1	1
MB_5550	771	0	0
MB_5551	3542	0	0
MB_5552	1041	1	1
MB_5553	4635	1	1
MB_5554	4773	0	0
MB_5556	4405	0	0
MB_5558	751	0	0
MB_5559	565	1	1
MB_5560	4802	0	0
MB_5562	3089	1	0
MB_5563	3530	1	0
MB_5565	3461	0	0
MB_5566	4737	0	0
MB_5567	232	0	0
MB_5571	4616	1	1
MB_5572	4697	0	0
MB_5575	3530	1	0
MB_5576	4767	0	0
MB_5577	1662	1	1
MB_5579	2707	1	1
MB_5580	2149	1	0
MB_5582	4056	0	0
MB_5583	3341	0	0
MB_5584	2733	1	0
MB_5585	1617	1	1
MB_5588	2434	1	1
MB_5589	4807	0	0
MB_5590	535	0	0
MB_5591	4648	1	1
MB_5592	790	1	0
MB_5593	2775	1	1
MB_5596	4912	0	0
MB_5597	982	1	0
MB_5599	4521	0	0
MB_5601	4215	0	0
MB_5602	4669	0	0
MB_5603	3663	0	0
MB_5604	4369	0	0
MB_5605	3711	0	0
MB_5613	4267	0	0
MB_5614	3493	1	1
MB_5616	4778	0	0
MB_5617	3846	1	0
MB_5620	1262	1	1
MB_5622	1911	0	0
MB_5623	4134	1	0
MB_5624	4080	0	0
MB_5625	969	1	1
MB_5626	2489	0	0
MB_5628	1278	1	1
MB_5629	3114	1	0
MB_5632	1145	1	1
MB_5633	1051	1	1
MB_5634	1887	1	1
MB_5635	632	1	1
MB_5636	3249	1	0
MB_5638	4551	0	0
MB_5640	4006	0	0
MB_5641	3625	0	0
MB_5642	4213	0	0
MB_5645	667	1	0
MB_5646	4522	0	0
MB_5647	924	1	0
MB_5648	4152	0	0
MB_5651	630	1	1
MB_5652	3140	1	0
MB_5653	4263	0	0
MB_5654	1915	0	0
MB_5655	4524	0	0
MB_5656	3792	1	0
MB_6001	4059	1	1
MB_6006	1907	1	0
MB_6007	2116	1	1
MB_6008	2073	1	1
MB_6010	4441	0	0
MB_6011	6334	1	1
MB_6012	4333	1	0
MB_6014	5758	1	1
MB_6016	4306	1	1
MB_6017	2127	1	1
MB_6018	4295	1	1
MB_6019	406	1	0
MB_6020	1448	1	1
MB_6021	4690	0	0
MB_6022	1562	1	1
MB_6023	6172	0	0
MB_6024	6749	0	0
MB_6026	1492	1	1
MB_6029	6933	0	0
MB_6030	4361	1	0
MB_6036	5683	0	0
MB_6039	2194	1	1
MB_6042	5861	0	0
MB_6044	5214	0	0
MB_6047	1136	1	1
MB_6048	5046	1	1
MB_6049	6201	0	0
MB_6050	5023	0	0
MB_6051	5605	1	1
MB_6052	6032	0	0
MB_6053	6060	0	0
MB_6055	642	0	0
MB_6058	680	1	1
MB_6059	860	0	0
MB_6060	1141	1	1
MB_6062	6112	0	0
MB_6063	468	1	1
MB_6065	5656	1	1
MB_6068	5478	1	1
MB_6069	2150	0	0
MB_6071	1722	1	1
MB_6075	5470	1	1
MB_6077	5108	1	0
MB_6079	5294	0	0
MB_6080	1623	1	1
MB_6082	3075	1	1
MB_6083	4921	1	1
MB_6085	730	0	0
MB_6092	69	1	0
MB_6097	4717	0	0
MB_6098	319	1	1
MB_6100	302	1	1
MB_6101	2325	1	1
MB_6103	1410	0	0
MB_6105	3391	0	0
MB_6107	3700	1	1
MB_6108	2990	0	0
MB_6113	3737	1	1
MB_6114	2005	0	0
MB_6116	3610	0	0
MB_6118	5215	0	0
MB_6122	1603	0	0
MB_6124	3469	1	1
MB_6125	4617	1	0
MB_6131	1301	0	0
MB_6133	1854	1	1
MB_6135	2358	1	1
MB_6138	769	1	1
MB_6141	2366	1	1
MB_6143	4046	0	0
MB_6144	3133	0	0
MB_6145	1030	1	1
MB_6146	2688	1	1
MB_6147	1669	0	0
MB_6149	2248	1	1
MB_6150	2330	1	0
MB_6152	2310	0	0
MB_6154	3653	0	0
MB_6156	1758	1	1
MB_6157	476	1	1
MB_6160	3752	0	0
MB_6163	2660	1	1
MB_6164	135	0	0
MB_6167	3684	1	0
MB_6168	4361	0	0
MB_6169	2542	1	0
MB_6171	2768	0	0
MB_6178	994	1	1
MB_6179	1754	1	1
MB_6181	1648	1	1
MB_6182	3595	0	0
MB_6183	2374	1	0
MB_6184	4794	0	0
MB_6185	1992	0	0
MB_6187	1133	1	0
MB_6188	713	0	0
MB_6189	2024	0	0
MB_6190	739	1	0
MB_6192	1279	1	0
MB_6194	1574	1	1
MB_6195	3335	0	0
MB_6200	902	1	1
MB_6201	3528	0	0
MB_6204	1703	1	0
MB_6206	4614	0	0
MB_6207	3549	1	1
MB_6208	775	0	0
MB_6211	1269	1	0
MB_6212	2088	0	0
MB_6213	3409	0	0
MB_6214	737	0	0
MB_6217	4488	0	0
MB_6218	4434	1	1
MB_6223	3836	0	0
MB_6224	1064	1	1
MB_6225	3536	0	0
MB_6226	1061	1	0
MB_6228	3779	0	0
MB_6229	3	1	1
MB_6230	2244	1	1
MB_6231	2177	1	1
MB_6232	2550	1	0
MB_6233	1704	0	0
MB_6234	3344	0	0
MB_6237	3156	1	0
MB_6238	1608	0	0
MB_6239	3622	0	0
MB_6242	2637	0	0
MB_6245	3723	0	0
MB_6246	1586	1	1
MB_6248	2254	0	0
MB_6251	441	1	1
MB_6253	2933	0	0
MB_6254	1827	1	1
MB_6256	2037	0	0
MB_6257	2730	0	0
MB_6263	2276	0	0
MB_6271	3352	0	0
MB_6272	672	1	1
MB_6273	3150	0	0
MB_6280	836	1	1
MB_6281	105	1	1
MB_6283	2772	1	1
MB_6284	2650	1	1
MB_6286	1486	1	0
MB_6287	1056	1	1
MB_6288	3009	1	1
MB_6297	2204	0	0
MB_6300	1915	1	0
MB_6302	1528	0	0
MB_6305	2658	0	0
MB_6306	1761	0	0
MB_6308	185	0	0
MB_6312	1996	0	0
MB_6314	2570	0	0
MB_6317	877	1	1
MB_6318	427	0	0
MB_6319	2401	0	0
MB_6322	2411	1	1
MB_6327	548	1	1
MB_6328	2022	0	0
MB_6329	1869	0	0
MB_6330	1889	0	0
MB_6334	1737	0	0
MB_6336	516	1	1
MB_6337	1582	0	0
MB_6344	4588	1	1
MB_6346	6160	0	0
MB_6358	1136	1	1
MB_6359	2551	1	1
MB_6363	501	1	1
MB_7000	1816	0	0
MB_7001	1940	0	0
MB_7002	1738	0	0
MB_7003	1625	0	0
MB_7004	1514	0	0
MB_7005	1360	0	0
MB_7006	1778	0	0
MB_7007	1758	0	0
MB_7008	1295	1	0
MB_7009	1643	1	1
MB_7010	2221	0	0
MB_7011	1785	0	0
MB_7012	595	1	1
MB_7013	1393	0	0
MB_7014	2061	0	0
MB_7015	2345	0	0
MB_7017	1805	0	0
MB_7018	2135	1	1
MB_7019	2394	0	0
MB_7020	2143	1	1
MB_7022	2565	0	0
MB_7023	803	1	1
MB_7024	2108	0	0
MB_7025	2407	0	0
MB_7026	2008	0	0
MB_7027	1103	1	1
MB_7028	2694	0	0
MB_7029	2306	0	0
MB_7030	940	1	0
MB_7031	2561	0	0
MB_7032	2144	0	0
MB_7034	2253	0	0
MB_7035	962	1	1
MB_7036	2132	0	0
MB_7037	2592	0	0
MB_7038	2431	0	0
MB_7039	1476	1	1
MB_7040	2155	0	0
MB_7041	2843	1	1
MB_7042	2655	0	0
MB_7043	2746	0	0
MB_7044	2605	0	0
MB_7045	2847	1	1
MB_7046	2404	0	0
MB_7048	2654	0	0
MB_7049	3061	0	0
MB_7050	1954	1	1
MB_7051	2578	1	1
MB_7052	3184	0	0
MB_7053	3664	0	0
MB_7054	913	1	1
MB_7055	274	1	1
MB_7056	3510	0	0
MB_7057	1315	1	1
MB_7058	3675	0	0
MB_7059	3580	0	0
MB_7060	3056	0	0
MB_7061	2816	0	0
MB_7062	2876	0	0
MB_7063	2598	0	0
MB_7065	3236	0	0
MB_7066	2693	0	0
MB_7067	3150	0	0
MB_7068	2954	0	0
MB_7069	3438	0	0
MB_7070	3242	0	0
MB_7071	3062	0	0
MB_7072	1570	1	1
MB_7073	3477	0	0
MB_7074	3245	0	0
MB_7075	3349	0	0
MB_7076	2951	0	0
MB_7077	3038	0	0
MB_7078	125	1	1
MB_7079	2732	0	0
MB_7080	2737	0	0
MB_7081	3066	0	0
MB_7083	3164	0	0
MB_7084	3496	0	0
MB_7085	3303	0	0
MB_7086	3706	0	0
MB_7087	152	1	1
MB_7088	3706	0	0
MB_7089	3567	0	0
MB_7090	3293	0	0
MB_7091	3308	0	0
MB_7092	3672	0	0
MB_7093	3064	0	0
MB_7094	3401	0	0
MB_7095	3469	0	0
MB_7096	3720	0	0
MB_7097	1955	1	1
MB_7099	3597	0	0
MB_7100	3538	0	0
MB_7101	3728	0	0
MB_7102	3123	1	0
MB_7104	3467	0	0
MB_7106	1125	1	1
MB_7107	1708	1	1
MB_7109	3526	0	0
MB_7111	905	1	1
MB_7112	1941	1	1
MB_7113	3297	0	0
MB_7114	3698	0	0
MB_7115	3559	0	0
MB_7116	1001	1	1
MB_7118	4217	0	0
MB_7119	3851	0	0
MB_7121	2665	1	0
MB_7122	897	1	0
MB_7123	4130	0	0
MB_7124	4188	0	0
MB_7127	4060	0	0
MB_7128	1808	1	0
MB_7130	3089	1	1
MB_7131	4042	0	0
MB_7132	3948	0	0
MB_7133	715	1	1
MB_7135	802	1	1
MB_7137	4120	0	0
MB_7138	3520	1	0
MB_7140	2724	1	1
MB_7141	4157	0	0
MB_7142	4377	0	0
MB_7143	4134	0	0
MB_7144	3079	1	0
MB_7145	4150	0	0
MB_7147	3884	0	0
MB_7148	570	1	1
MB_7149	1339	1	0
MB_7150	3869	0	0
MB_7151	4333	0	0
MB_7152	4136	0	0
MB_7153	4284	0	0
MB_7154	3254	1	0
MB_7155	4493	0	0
MB_7157	4673	0	0
MB_7158	1393	1	1
MB_7159	658	1	1
MB_7160	4442	0	0
MB_7161	3646	0	0
MB_7162	4206	0	0
MB_7163	1579	1	1
MB_7164	4374	1	1
MB_7165	4415	0	0
MB_7167	4231	0	0
MB_7168	4515	0	0
MB_7170	4662	0	0
MB_7171	4414	1	0
MB_7172	4479	0	0
MB_7173	1906	1	0
MB_7174	4223	0	0
MB_7176	4554	0	0
MB_7181	4726	0	0
MB_7182	1484	1	1
MB_7185	3751	1	1
MB_7186	146	0	0
MB_7187	4403	1	1
MB_7188	4357	0	0
MB_7189	4308	1	1
MB_7193	2624	1	0
MB_7194	1400	1	1
MB_7195	2265	1	0
MB_7196	3213	1	1
MB_7197	4639	0	0
MB_7198	502	1	1
MB_7199	2280	1	0
MB_7200	2928	1	0
MB_7201	4903	0	0
MB_7205	4981	0	0
MB_7207	1672	1	1
MB_7208	1378	1	1
MB_7212	1575	1	0
MB_7215	4960	0	0
MB_7216	4608	0	0
MB_7217	2712	1	1
MB_7218	4963	0	0
MB_7219	4956	0	0
MB_7220	4548	0	0
MB_7225	1650	1	1
MB_7226	1601	1	1
MB_7227	1896	1	0
MB_7228	5212	0	0
MB_7229	3348	1	0
MB_7230	5478	0	0
MB_7231	4883	0	0
MB_7232	5328	0	0
MB_7233	4736	0	0
MB_7234	5190	0	0
MB_7235	5124	0	0
MB_7236	4804	0	0
MB_7237	718	1	1
MB_7238	698	1	1
MB_7241	5133	0	0
MB_7243	4464	1	0
MB_7244	5525	0	0
MB_7249	1760	1	0
MB_7250	1530	1	1
MB_7251	647	1	1
MB_7252	1071	1	0
MB_7253	1799	1	1
MB_7254	5766	0	0
MB_7256	1041	1	1
MB_7258	452	1	1
MB_7260	935	0	0
MB_7262	3121	1	0
MB_7263	4949	1	0
MB_7264	1289	1	1
MB_7266	2045	1	1
MB_7267	5831	0	0
MB_7268	5704	0	0
MB_7269	635	1	1
MB_7270	5255	0	0
MB_7273	6246	0	0
MB_7275	1332	1	1
MB_7276	5560	0	0
MB_7277	5611	0	0
MB_7278	5866	0	0
MB_7279	639	1	1
MB_7280	5866	0	0
MB_7281	1486	1	1
MB_7283	866	1	1
MB_7284	5998	0	0
MB_7285	3270	1	1
MB_7286	4759	1	0
MB_7287	2909	1	1
MB_7288	812	1	1
MB_7289	3800	1	1
MB_7291	205	1	1
MB_7292	2354	1	1
MB_7293	5977	0	0
MB_7294	2482	1	1
MB_7295	5906	0	0
MB_7296	1342	1	1
MB_7297	5279	1	1
MB_7298	2587	1	0
MB_7299	5893	0	0
