# Supplementary material for: Methylglyoxal: a novel upstream regulator of DNA methylation
Source: J Exp Clin Cancer Res. 2023 Mar 31;42:78. doi: 10.1186/s13046-023-02637-w (PMC10064647; doi:10.1186/s13046-023-02637-w)
Supplement: Supplementary file 1 — Additional file 1. [file 13046_2023_2637_MOESM1_ESM.zip › Data S9.xlsx]

## Sheet: Sheet1
Data S9. MG stress status of TCGA cohort patients
TCGA_sample_id	14-gene_MG_signature_score	14-gene_MG_signature_status	Hypermethylator_score	Hypermethylator_status	LDHB_score	LDHB_status	REACTOME_GLYCOLYSIS_score	REACTOME_GLYCOLYSIS_status	REACTOME_CELLULAR_RESPONSE_TO_HYPOXIA_score	REACTOME_CELLULAR_RESPONSE_TO_HYPOXIA_status	MPS1_score	MPS1_status	MPS2_score	MPS2_status	MPS3_score	MPS3_status	TNBC_status	TNBCtype_Reclassified_Yacine-et-al
TCGA-A7-A26G-01	-0.982756	Low	0.155975	Mid	6.13107	Low	-0.134269	Low	-0.603817	Low	-0.123017	Mid	-0.349042	Low	0.334169	High	TNBC	MSL
TCGA-B6-A0WX-01	-0.912005	Low	-0.299184	Low	6.25487	Low	-0.3568	Low	-0.264104	Low	-0.0627239	Mid	-0.152849	Low	0.23917	High	TNBC	M
TCGA-BH-A208-01	-0.904882	Low	-0.875429	Low	5.44747	Low	-0.836404	Low	-0.775641	Low	-0.18858	Low	-0.900898	Low	0.157645	High	TNBC	MSL
TCGA-A7-A26F-01	-0.883228	Low	-0.718143	Low	2.97215	Low	0.113762	Mid	-0.745441	Low	0.114561	High	-0.589057	Low	1.05888	High	TNBC	UNS
TCGA-BH-A1F0-01	-0.775804	Low	-0.55274	Low	6.33293	Low	0.0178732	Mid	0.120679	Mid	0.056433	High	-0.0156093	Mid	0.753329	High	TNBC	UNS
TCGA-AN-A0AL-01	-0.638321	Low	-0.189567	Low	6.57458	Mid	0.0966151	Mid	0.158073	Mid	0.23295	High	0.0143976	Mid	0.00690968	Mid	TNBC	MSL
TCGA-D8-A13Z-01	-0.608656	Low	-1.33712	Low	8.22271	High	0.382578	High	0.300805	High	0.345471	High	-0.038809	Mid	0.0877787	High	TNBC	LAR
TCGA-C8-A26X-01	-0.607458	Low	-0.552424	Low	5.09034	Low	-0.101779	Low	0.350756	High	0.650464	High	-0.306179	Low	0.0463839	High	TNBC	LAR
TCGA-D8-A1JF-01	-0.606645	Low	-0.666466	Low	3.84361	Low	-0.462774	Low	-0.336311	Low	0.950114	High	-0.463154	Low	-0.196149	Low	TNBC	LAR
TCGA-A7-A6VV-01	-0.589131	Low	0.0804088	Mid	5.92205	Low	0.122717	Mid	-0.166645	Low	-0.0659975	Mid	-0.0955037	Low	-0.0288014	Mid	TNBC	M
TCGA-C8-A131-01	-0.532014	Low	-1.25973	Low	7.41858	Mid	-0.23595	Low	-0.167787	Low	0.236714	High	-0.290936	Low	-0.228014	Low	TNBC	LAR
TCGA-AO-A03U-01	-0.530495	Low	-0.603511	Low	5.00113	Low	-0.704387	Low	-0.754898	Low	-0.120802	Mid	-0.729809	Low	0.326407	High	TNBC	UNS
TCGA-BH-A0AV-01	-0.52927	Low	0.443275	High	7.16855	Mid	-0.0543462	Mid	-0.328034	Low	-0.358461	Low	-0.262776	Low	0.0599953	High	TNBC	M
TCGA-A7-A26I-01	-0.527457	Low	0.142107	Mid	4.43674	Low	0.200444	High	-0.667868	Low	-0.257739	Low	-0.405908	Low	1.5373	High	TNBC	M
TCGA-JL-A3YW-01	-0.519869	Low	-0.68227	Low	4.80339	Low	-0.1868	Low	-0.0649413	Mid	0.41767	High	-0.413853	Low	0.0965085	High	TNBC	LAR
TCGA-GM-A2DD-01	-0.498711	Low	-0.555597	Low	4.97319	Low	-0.405152	Low	0.151251	Mid	0.732014	High	-0.430708	Low	0.192167	High	TNBC	LAR
TCGA-D8-A27H-01	-0.498586	Low	-0.0273978	Mid	5.55587	Low	-0.179574	Low	-0.398368	Low	-0.240424	Low	-0.274516	Low	0.0331756	Mid	TNBC	M
TCGA-D8-A1JK-01	-0.497345	Low	-0.636276	Low	4.46457	Low	0.326299	High	0.522488	High	0.629545	High	-0.173735	Low	-0.13355	Mid	TNBC	LAR
TCGA-A2-A4RX-01	-0.494659	Low	-0.403906	Low	5.84589	Low	0.0892261	Mid	-0.439616	Low	-0.10253	Mid	-0.255729	Low	0.460524	High	TNBC	M
TCGA-BH-A203-01	-0.454826	Low	-0.871137	Low	4.82511	Low	0.0610873	Mid	0.102605	Mid	0.444324	High	-0.232051	Low	-0.0169947	Mid	TNBC	LAR
TCGA-B6-A0I6-01	-0.451388	Low	0.16165	Mid	7.86858	High	0.219282	High	-0.273662	Low	-0.146206	Low	0.109277	Mid	0.0532472	High	TNBC	M
TCGA-LL-A740-01	-0.439538	Low	-0.875271	Low	4.78301	Low	-0.433953	Low	0.0438355	Mid	1.10256	High	-0.445083	Low	-0.0282696	Mid	TNBC	LAR
TCGA-BH-A0BL-01	-0.43474	Low	0.0291308	Mid	7.19098	Mid	0.0985221	Mid	0.0256656	Mid	-0.0496961	Mid	-0.164142	Low	0.679634	High	TNBC	MSL
TCGA-BH-A6R9-01	-0.418792	Low	0.856894	High	5.96461	Low	-0.601626	Low	-0.408918	Low	-0.363496	Low	-0.814687	Low	0.405865	High	TNBC	MSL
TCGA-GI-A2C9-01	-0.412677	Low	0.163122	Mid	8.1025	High	-0.141645	Low	-0.106036	Low	0.0897773	High	0.159535	Mid	0.195896	High	TNBC	M
TCGA-OL-A5D6-01	-0.39866	Low	-1.04793	Low	4.25208	Low	-0.615838	Low	-0.460782	Low	0.979975	High	-0.572907	Low	-0.106155	Mid	TNBC	LAR
TCGA-AC-A2QH-01	-0.381576	Low	1.49913	High	6.93769	Mid	-0.0048177	Mid	-1.13173	Low	-0.745943	Low	-0.622412	Low	0.758681	High	TNBC	M
TCGA-E2-A1AZ-01	-0.376361	Low	0.361194	High	9.25573	High	0.219963	High	-0.00659494	Mid	-0.115536	Mid	-0.0229806	Mid	0.399538	High	TNBC	UNS
TCGA-LL-A73Y-01	-0.371294	Low	0.200935	Mid	6.28408	Low	-0.228803	Low	-0.335499	Low	-0.0530736	Mid	-0.148476	Low	0.483187	High	TNBC	UNS
TCGA-A7-A13E-01	-0.370174	Low	0.0925938	Mid	6.43519	Low	-0.0213178	Mid	-0.593922	Low	-0.283937	Low	-0.120593	Low	0.306237	High	TNBC	M
TCGA-LL-A5YP-01	-0.36303	Low	0.396241	High	6.33435	Low	-0.0647955	Mid	0.0240998	Mid	-0.01638	Mid	0.100233	Mid	0.167244	High	TNBC	M
TCGA-E9-A244-01	-0.344852	Low	0.168914	Mid	8.49104	High	0.180291	Mid	-0.00193443	Mid	-0.154753	Low	0.222352	High	-0.28145	Low	TNBC	M
TCGA-D8-A142-01	-0.32894	Low	-0.334644	Low	6.24195	Low	-0.159754	Low	-0.28128	Low	0.0408535	High	-0.12869	Low	-0.00195548	Mid	TNBC	M
TCGA-AC-A5EH-01	-0.312889	Low	-1.34944	Low	5.89174	Low	0.0593559	Mid	-0.0539464	Mid	0.614792	High	-0.220818	Low	-0.10284	Mid	TNBC	LAR
TCGA-BH-A0BG-01	-0.289382	Low	0.430153	High	7.34326	Mid	-0.264613	Low	0.0395947	Mid	-0.133261	Low	-0.0296934	Mid	0.0720918	High	TNBC	BL1
TCGA-C8-A12L-01	-0.284463	Low	-1.54179	Low	6.6624	Mid	0.472501	High	0.0978936	Mid	0.270723	High	-0.0506387	Low	-0.166791	Low	TNBC	LAR
TCGA-E2-A1LL-01	-0.277093	Low	-0.178032	Low	4.05952	Low	0.14305	Mid	0.207827	High	0.0447461	High	-0.128591	Low	-0.150022	Mid	TNBC	M
TCGA-EW-A1OW-01	-0.272422	Low	0.504105	High	7.77899	High	0.218529	High	0.0478068	Mid	-0.125376	Low	0.179289	High	0.0239298	Mid	TNBC	M
TCGA-AR-A24Q-01	-0.268454	Low	0.0758674	Mid	8.18315	High	0.176107	Mid	-0.292282	Low	-0.146043	Low	-0.0203284	Mid	0.0221765	Mid	TNBC	M
TCGA-E9-A1NC-01	-0.23852	Low	-0.251625	Low	7.02699	Mid	-0.295444	Low	0.0816133	Mid	-0.0947049	Mid	-0.01602	Mid	0.0408834	Mid	TNBC	BL1
TCGA-A7-A13D-01	-0.226101	Low	-0.0702429	Mid	6.46896	Mid	0.563624	High	-0.257002	Low	-0.138538	Low	-0.0619843	Low	0.588711	High	TNBC	M
TCGA-S3-AA15-01	-0.216921	Low	0.225989	Mid	7.29683	Mid	0.025246	Mid	-0.0782037	Mid	0.089791	High	-0.092785	Low	0.980204	High	TNBC	MSL
TCGA-D8-A27F-01	-0.215269	Low	-0.0445884	Mid	7.15822	Mid	0.263663	High	-0.224477	Low	-0.15409	Low	0.274797	High	-0.0285389	Mid	TNBC	M
TCGA-A8-A09X-01	-0.206514	Low	0.24185	High	4.37263	Low	-0.0694099	Mid	0.00450198	Mid	0.685986	High	-0.211224	Low	-0.00827544	Mid	TNBC	LAR
TCGA-AO-A12F-01	-0.184294	Low	0.394358	High	8.38667	High	0.0940101	Mid	-0.0355352	Mid	-0.0476122	Mid	0.167065	High	0.168004	High	TNBC	M
TCGA-E2-A159-01	-0.1828	Low	-0.843838	Low	5.51577	Low	0.299921	High	0.137364	Mid	0.307284	High	0.0487336	Mid	0.0899574	High	TNBC	UNS
TCGA-B6-A0RE-01	-0.181197	Low	-0.437489	Low	7.48561	Mid	0.255932	High	0.169553	High	-0.0305438	Mid	0.223002	High	-0.289496	Low	TNBC	M
TCGA-A7-A6VY-01	-0.176659	Low	-0.117482	Low	7.65596	High	0.355206	High	0.181714	High	0.066966	High	0.139435	Mid	0.0102741	Mid	TNBC	UNS
TCGA-GM-A2DB-01	-0.174088	Low	-0.695197	Low	3.89311	Low	-0.198838	Low	0.52385	High	0.599033	High	-0.18521	Low	-0.205937	Low	TNBC	LAR
TCGA-B6-A400-01	-0.173614	Low	0.472583	High	7.35889	Mid	0.0343451	Mid	0.0792492	Mid	-0.060194	Mid	0.14143	Mid	0.110412	High	TNBC	M
TCGA-AC-A8OQ-01	-0.17339	Low	-0.0174524	Mid	6.56179	Mid	0.137872	Mid	-0.0743345	Mid	-0.0649176	Mid	0.030853	Mid	0.633885	High	TNBC	MSL
TCGA-AN-A0FJ-01	-0.16712	Low	0.31737	High	8.02626	High	0.307312	High	0.191876	High	-0.113265	Mid	0.218181	High	0.0193998	Mid	TNBC	M
TCGA-A2-A0SX-01	-0.160882	Mid	-0.0722198	Mid	7.2043	Mid	0.0386391	Mid	-0.0467433	Mid	-0.151535	Low	-0.130785	Low	0.545634	High	TNBC	UNS
TCGA-BH-A18G-01	-0.158997	Mid	0.093405	Mid	6.22467	Low	-0.543032	Low	-0.182428	Low	-0.107398	Mid	-0.260046	Low	-0.368269	Low	TNBC	M
TCGA-A2-A3XY-01	-0.158576	Mid	0.270256	High	7.11685	Mid	-0.0991045	Mid	-0.0900891	Mid	-0.00838933	Mid	0.0467909	Mid	0.524193	High	TNBC	MSL
TCGA-A7-A0DA-01	-0.156578	Mid	-0.134168	Low	5.59209	Low	-0.128129	Low	-0.264664	Low	-0.151195	Low	-0.0469465	Mid	-0.126494	Mid	TNBC	M
TCGA-AN-A0FX-01	-0.153471	Mid	-0.184438	Low	7.47269	Mid	0.0271176	Mid	-0.228797	Low	-0.0854138	Mid	-0.00683644	Mid	0.174987	High	TNBC	M
TCGA-BH-A0WA-01	-0.149944	Mid	0.37671	High	9.08737	High	0.30777	High	-0.0523592	Mid	-0.06065	Mid	0.174885	High	-0.0988829	Mid	TNBC	M
TCGA-LL-A6FR-01	-0.148571	Mid	-0.491978	Low	5.87178	Low	-0.434491	Low	0.168376	High	-0.182793	Low	-0.032782	Mid	-0.314039	Low	TNBC	M
TCGA-AR-A251-01	-0.147181	Mid	-0.0784226	Mid	6.5411	Mid	0.304342	High	0.0863436	Mid	-0.0276838	Mid	0.181484	High	0.14524	High	TNBC	UNS
TCGA-A2-A0YE-01	-0.147144	Mid	0.461325	High	7.09588	Mid	0.0637793	Mid	-0.121619	Low	-0.067642	Mid	-0.0118756	Mid	-0.138532	Mid	TNBC	M
TCGA-B6-A0RS-01	-0.130546	Mid	-0.652604	Low	3.94524	Low	-0.0419308	Mid	0.177932	High	0.399419	High	-0.200074	Low	-0.188228	Low	TNBC	LAR
TCGA-C8-A27B-01	-0.129869	Mid	0.105021	Mid	6.02614	Low	0.1815	Mid	0.125851	Mid	-0.21242	Low	-0.00557194	Mid	-0.138956	Mid	TNBC	BL1
TCGA-C8-A26Y-01	-0.107024	Mid	-0.472187	Low	3.58127	Low	0.389482	High	0.453708	High	0.772214	High	0.0377909	Mid	-0.0168893	Mid	TNBC	LAR
TCGA-D8-A1XW-01	-0.104733	Mid	-0.149061	Low	5.32162	Low	-0.247512	Low	-0.40092	Low	0.0396388	High	-0.202277	Low	0.302651	High	TNBC	BL1
TCGA-OL-A66P-01	-0.103137	Mid	-0.0649161	Mid	5.77999	Low	-0.680559	Low	0.158026	Mid	0.767441	High	-0.323897	Low	0.0399834	Mid	TNBC	LAR
TCGA-AN-A0XU-01	-0.101194	Mid	-0.350461	Low	7.62127	High	0.621363	High	0.283343	High	0.0470725	High	0.16905	High	0.128929	High	TNBC	UNS
TCGA-PL-A8LV-01	-0.0794083	Mid	-0.369852	Low	4.90184	Low	-0.356512	Low	-0.322978	Low	-0.0646464	Mid	-0.133737	Low	0.0935521	High	TNBC	BL1
TCGA-OL-A5S0-01	-0.0570564	Mid	0.35653	High	7.64832	High	-0.111862	Low	0.449477	High	0.0924287	High	0.277743	High	-0.00399738	Mid	TNBC	UNS
TCGA-E9-A5FL-01	-0.047588	Mid	-0.308127	Low	7.30938	Mid	-0.442277	Low	0.20057	High	0.192369	High	-0.240623	Low	0.235934	High	TNBC	MSL
TCGA-E9-A1RH-01	-0.0411822	Mid	-0.18018	Low	3.40671	Low	0.187133	Mid	0.535822	High	0.264913	High	-0.35989	Low	-0.420088	Low	TNBC	LAR
TCGA-E2-A1LI-01	-0.0362408	Mid	0.197061	Mid	6.85069	Mid	-0.143744	Low	0.0553493	Mid	-0.238277	Low	0.0453987	Mid	-0.197912	Low	TNBC	BL1
TCGA-AN-A0AR-01	-0.0329181	Mid	0.423262	High	9.01323	High	0.0183507	Mid	-0.0637045	Mid	0.00348478	Mid	0.165238	Mid	-0.31639	Low	TNBC	M
TCGA-A2-A0T0-01	-0.0320685	Mid	-0.142063	Low	5.991	Low	0.209945	High	0.251704	High	0.00830614	Mid	0.190955	High	-0.40514	Low	TNBC	M
TCGA-D8-A147-01	-0.0319472	Mid	0.267039	High	7.81027	High	0.261818	High	0.0523836	Mid	-0.222302	Low	0.142427	Mid	0.112216	High	TNBC	BL1
TCGA-AN-A0G0-01	-0.0271541	Mid	0.483238	High	7.73583	High	0.300946	High	0.013882	Mid	0.043685	High	0.0362375	Mid	-0.253795	Low	TNBC	M
TCGA-AR-A2LR-01	-0.0174339	Mid	0.731138	High	9.31599	High	0.159146	Mid	-0.172628	Low	-0.277797	Low	0.0629199	Mid	0.40611	High	TNBC	M
TCGA-AR-A0TS-01	-0.00719518	Mid	0.0510992	Mid	6.24837	Low	0.0355812	Mid	-0.236644	Low	-0.119088	Mid	-0.104192	Low	0.589011	High	TNBC	BL1
TCGA-BH-A1F6-01	0.00111255	Mid	-0.0210146	Mid	6.9396	Mid	0.227013	High	0.104601	Mid	0.134916	High	0.304106	High	-0.0326849	Mid	TNBC	BL1
TCGA-OL-A5RW-01	0.00513183	Mid	-0.272452	Low	7.91384	High	-0.277	Low	0.265421	High	-0.00584381	Mid	0.257169	High	-0.225289	Low	TNBC	BL1
TCGA-A7-A6VW-01	0.0178002	Mid	-0.622237	Low	8.87799	High	-0.117542	Low	0.281085	High	0.0463961	High	0.225929	High	-0.257497	Low	TNBC	UNS
TCGA-AQ-A04J-01	0.0209326	Mid	-0.0496332	Mid	7.57248	High	0.001768	Mid	-0.104042	Low	-0.124659	Mid	-0.100132	Low	0.366515	High	TNBC	MSL
TCGA-EW-A1PH-01	0.0343772	Mid	0.210617	Mid	7.75184	High	0.103305	Mid	0.387737	High	-0.0980794	Mid	0.11597	Mid	-0.0890147	Mid	TNBC	BL1
TCGA-E2-A574-01	0.0534427	Mid	0.252234	High	8.70457	High	-0.278712	Low	0.353026	High	-0.0507432	Mid	0.430948	High	-0.437533	Low	TNBC	M
TCGA-AR-A256-01	0.062074	Mid	0.15438	Mid	7.48808	Mid	0.373554	High	0.192875	High	-0.147462	Low	0.21284	High	-0.159169	Low	TNBC	UNS
TCGA-LL-A441-01	0.0631088	Mid	-0.41963	Low	6.97909	Mid	-0.0851408	Mid	-0.109185	Low	0.088568	High	-0.056205	Low	0.931409	High	TNBC	MSL
TCGA-A8-A07R-01	0.0649586	Mid	0.436957	High	7.58443	High	0.560545	High	0.327185	High	-0.0641194	Mid	0.319495	High	-0.467817	Low	TNBC	BL1
TCGA-A1-A0SP-01	0.0735702	Mid	-0.514196	Low	9.18112	High	0.341042	High	-0.146737	Low	-0.0844915	Mid	0.299257	High	-0.00908304	Mid	TNBC	M
TCGA-E2-A1LG-01	0.0855721	Mid	0.164519	Mid	7.38514	Mid	0.0170634	Mid	-0.151129	Low	-0.0183964	Mid	-0.0663714	Low	-0.23575	Low	TNBC	UNS
TCGA-D8-A1XQ-01	0.0953039	Mid	0.396842	High	6.48772	Mid	0.0998729	Mid	0.326666	High	0.0909726	High	0.174335	High	-0.0346293	Mid	TNBC	BL1
TCGA-AO-A129-01	0.110964	Mid	-0.0123882	Mid	7.69621	High	0.130045	Mid	0.214751	High	-0.0278753	Mid	0.247177	High	0.0184407	Mid	TNBC	BL1
TCGA-A2-A3XV-01	0.116754	Mid	-0.829206	Low	3.65665	Low	-1.09928	Low	0.178873	High	0.903524	High	-0.471081	Low	-0.622341	Low	TNBC	LAR
TCGA-E2-A1LH-01	0.117796	Mid	0.34177	High	4.91967	Low	-0.568601	Low	-0.164908	Low	-0.174261	Low	-0.178289	Low	0.135903	High	TNBC	BL1
TCGA-A7-A5ZV-01	0.140732	Mid	0.74895	High	6.35788	Low	-0.0920962	Mid	-0.0867657	Mid	0.0291775	High	0.0800837	Mid	-0.0714173	Mid	TNBC	M
TCGA-B6-A0IQ-01	0.148674	Mid	0.720906	High	7.85528	High	0.205696	High	0.0750371	Mid	-0.1471	Low	0.153605	Mid	-0.0879195	Mid	TNBC	M
TCGA-E2-A150-01	0.14913	Mid	0.236429	Mid	6.58532	Mid	0.02603	Mid	-0.0784379	Mid	-0.0558543	Mid	-0.0347713	Mid	-0.0612705	Mid	TNBC	UNS
TCGA-A7-A4SE-01	0.156823	Mid	-0.193265	Low	6.89691	Mid	0.288498	High	-0.174882	Low	-0.141624	Low	-0.0316978	Mid	0.294252	High	TNBC	M
TCGA-AC-A2BK-01	0.167103	Mid	0.447994	High	7.91568	High	0.296389	High	0.223023	High	-0.23052	Low	0.277108	High	-0.016099	Mid	TNBC	M
TCGA-A2-A04T-01	0.183557	Mid	0.513337	High	8.00857	High	0.242984	High	0.00874543	Mid	-0.209813	Low	0.195824	High	-0.20951	Low	TNBC	BL1
TCGA-A8-A07C-01	0.188593	Mid	0.571225	High	7.97312	High	0.357169	High	0.0808506	Mid	-0.310349	Low	0.086899	Mid	-0.0417522	Mid	TNBC	BL1
TCGA-GM-A2DF-01	0.198546	Mid	0.284243	High	6.24093	Low	-0.386982	Low	-0.182006	Low	-0.0660405	Mid	-0.0139283	Mid	0.165409	High	TNBC	BL1
TCGA-B6-A409-01	0.201784	Mid	-0.648725	Low	6.42629	Low	-0.376733	Low	0.171702	High	0.151123	High	0.253494	High	-0.188865	Low	TNBC	BL1
TCGA-A2-A04U-01	0.203209	Mid	0.353307	High	7.02743	Mid	-0.0201055	Mid	0.316171	High	-0.121652	Mid	0.277107	High	-0.176415	Low	TNBC	M
TCGA-E2-A1LS-01	0.204036	High	0.954903	High	5.75473	Low	-1.28285	Low	-1.0427	Low	-0.596099	Low	-0.786664	Low	-0.512339	Low	TNBC	M
TCGA-AR-A1AY-01	0.207863	High	0.0483086	Mid	7.60153	High	0.490177	High	-0.0281043	Mid	-0.161885	Low	0.171153	High	-0.190799	Low	TNBC	M
TCGA-E2-A14N-01	0.215765	High	0.62709	High	8.56485	High	0.238968	High	0.43807	High	-0.158721	Low	0.266626	High	-0.423673	Low	TNBC	BL1
TCGA-A2-A4S1-01	0.217085	High	1.01761	High	3.45301	Low	-0.973712	Low	-0.533672	Low	-0.219394	Low	-0.826746	Low	0.192506	High	TNBC	MSL
TCGA-AC-A2QJ-01	0.232911	High	0.733979	High	6.88791	Mid	-1.18319	Low	-0.398722	Low	-0.275509	Low	-0.65341	Low	0.0245733	Mid	TNBC	MSL
TCGA-A1-A0SK-01	0.238793	High	-0.479576	Low	9.33814	High	0.558454	High	-0.228818	Low	-0.320397	Low	0.234524	High	0.159872	High	TNBC	M
TCGA-AO-A0J2-01	0.240487	High	-0.551354	Low	6.5796	Mid	0.228274	High	0.594437	High	0.665325	High	0.041204	Mid	-0.370884	Low	TNBC	LAR
TCGA-E9-A1N8-01	0.2503	High	0.171379	Mid	10.1919	High	0.305174	High	-0.314847	Low	-0.419148	Low	0.0855128	Mid	-0.116232	Mid	TNBC	M
TCGA-AR-A1AH-01	0.261816	High	0.554016	High	10.1152	High	0.370393	High	0.14398	Mid	-0.164494	Low	0.15639	Mid	-0.0556082	Mid	TNBC	M
TCGA-B6-A0I1-01	0.263417	High	-0.0498312	Mid	6.36583	Low	0.0297603	Mid	0.546358	High	0.173349	High	0.390359	High	-0.316848	Low	TNBC	BL1
TCGA-E9-A22G-01	0.271491	High	0.175281	Mid	8.79363	High	0.255461	High	0.303152	High	-0.247672	Low	0.359117	High	-0.243193	Low	TNBC	BL1
TCGA-A2-A0T2-01	0.275053	High	-0.109284	Mid	5.42235	Low	-0.268753	Low	0.166498	High	0.0507948	High	-0.0501352	Mid	-0.358415	Low	TNBC	M
TCGA-HN-A2NL-01	0.296123	High	0.350119	High	8.32494	High	0.169464	Mid	-0.297484	Low	-0.121159	Mid	0.377254	High	0.044997	Mid	TNBC	BL1
TCGA-A8-A08R-01	0.300769	High	0.418258	High	6.45604	Mid	-0.0282912	Mid	0.0754918	Mid	-0.0261771	Mid	0.123418	Mid	-0.00607633	Mid	TNBC	BL1
TCGA-A2-A3XS-01	0.304458	High	-0.483547	Low	6.94626	Mid	-0.357432	Low	0.0434462	Mid	0.0667521	High	0.203835	High	0.131386	High	TNBC	BL1
TCGA-BH-A18V-01	0.308502	High	-0.117519	Low	7.87919	High	0.157022	Mid	0.18611	High	-0.222159	Low	0.0491436	Mid	0.0298286	Mid	TNBC	BL1
TCGA-LL-A8F5-01	0.312618	High	0.17221	Mid	6.68654	Mid	0.122183	Mid	0.344019	High	0.0341091	High	0.146526	Mid	-0.158381	Low	TNBC	UNS
TCGA-D8-A1XK-01	0.316704	High	0.320597	High	7.31848	Mid	0.642895	High	0.35481	High	-0.180746	Low	0.216429	High	-0.183335	Low	TNBC	UNS
TCGA-AC-A62X-01	0.329657	High	-0.103153	Mid	7.71691	High	-0.175363	Low	0.388128	High	-0.0425557	Mid	0.124087	Mid	-0.42915	Low	TNBC	BL1
TCGA-AR-A0TU-01	0.342806	High	0.31839	High	8.9377	High	0.482622	High	0.663726	High	-0.0543375	Mid	0.498748	High	-0.287325	Low	TNBC	BL1
TCGA-C8-A1HJ-01	0.350259	High	0.509255	High	7.93729	High	0.167823	Mid	0.0916316	Mid	-0.317539	Low	0.144985	Mid	-0.17699	Low	TNBC	M
TCGA-A2-A0D0-01	0.384273	High	0.579718	High	8.08026	High	0.186176	Mid	0.315096	High	-0.253673	Low	0.203122	High	-0.491958	Low	TNBC	BL1
TCGA-AC-A7VC-01	0.384411	High	1.19173	High	7.69154	High	-0.401007	Low	-0.467736	Low	-0.27247	Low	-0.318234	Low	0.133203	High	TNBC	UNS
TCGA-A2-A0D2-01	0.387129	High	0.271406	High	7.30912	Mid	0.406201	High	0.324991	High	-0.136247	Low	0.240764	High	-0.196646	Low	TNBC	UNS
TCGA-AO-A0JL-01	0.390373	High	0.446714	High	6.27563	Low	-0.961917	Low	-0.395502	Low	-0.383662	Low	-0.408932	Low	-0.234099	Low	TNBC	M
TCGA-BH-A1FC-01	0.39438	High	0.383543	High	7.51717	High	0.288739	High	0.282947	High	-0.0713848	Mid	0.323454	High	-0.0938036	Mid	TNBC	UNS
TCGA-E2-A14X-01	0.406337	High	-0.570617	Low	5.9459	Low	-0.198291	Low	-0.0375857	Mid	-0.0161891	Mid	-0.0365212	Mid	0.108499	High	TNBC	BL1
TCGA-D8-A143-01	0.407021	High	-0.502332	Low	8.64513	High	0.517845	High	0.615232	High	0.34397	High	0.327831	High	-0.174867	Low	TNBC	LAR
TCGA-AO-A0J4-01	0.410178	High	0.0512287	Mid	6.94477	Mid	0.115435	Mid	-0.149281	Low	-0.232571	Low	-0.0137722	Mid	0.00845081	Mid	TNBC	BL1
TCGA-A2-A3XU-01	0.46091	High	0.223702	Mid	8.95552	High	-0.330959	Low	0.121098	Mid	-0.0678182	Mid	0.193272	High	-0.665454	Low	TNBC	M
TCGA-BH-A18T-01	0.468015	High	0.210534	Mid	8.1651	High	0.338854	High	0.128054	Mid	-0.160262	Low	0.208612	High	-0.349897	Low	TNBC	BL1
TCGA-B6-A0IJ-01	0.468207	High	0.115411	Mid	7.21002	Mid	0.256363	High	0.152152	Mid	-0.100391	Mid	0.165558	High	-0.117032	Mid	TNBC	UNS
TCGA-AO-A124-01	0.482468	High	0.1361	Mid	8.13822	High	0.250885	High	0.0494933	Mid	-0.125156	Mid	0.180209	High	-0.389139	Low	TNBC	BL1
TCGA-A2-A0YM-01	0.482759	High	0.082159	Mid	7.92044	High	0.314175	High	-0.269428	Low	-0.235077	Low	0.114033	Mid	-0.0492325	Mid	TNBC	BL1
TCGA-C8-A134-01	0.486516	High	-0.0486761	Mid	6.29472	Low	0.192013	High	0.240811	High	-0.0395016	Mid	0.222704	High	0.0395575	Mid	TNBC	BL1
TCGA-OL-A6VO-01	0.486979	High	-0.448453	Low	6.90962	Mid	0.384601	High	0.320059	High	0.061724	High	0.503746	High	-0.117841	Mid	TNBC	BL1
TCGA-BH-A0E6-01	0.504502	High	0.111799	Mid	7.04141	Mid	-0.179004	Low	0.1307	Mid	-0.045915	Mid	0.0722382	Mid	0.016939	Mid	TNBC	M
TCGA-AR-A0TP-01	0.510991	High	0.37221	High	7.04901	Mid	-0.111161	Low	-0.571665	Low	-0.215779	Low	0.105376	Mid	-0.0841049	Mid	TNBC	M
TCGA-AN-A0AT-01	0.517691	High	0.469314	High	8.44772	High	0.584713	High	0.649424	High	0.0208989	High	0.334193	High	-0.162761	Low	TNBC	BL1
TCGA-A2-A3XX-01	0.564274	High	-0.0693244	Mid	6.50653	Mid	0.0241094	Mid	0.171675	High	0.0847566	High	0.23536	High	-0.0358821	Mid	TNBC	BL1
TCGA-E2-A158-01	0.570894	High	-0.00584248	Mid	7.57475	High	0.130281	Mid	-0.519062	Low	-0.271533	Low	0.125368	Mid	0.0896016	High	TNBC	UNS
TCGA-A8-A07O-01	0.587149	High	-0.0913082	Mid	7.51202	Mid	0.294689	High	0.0949778	Mid	-0.0495482	Mid	0.312499	High	-0.227077	Low	TNBC	BL1
TCGA-AO-A1KR-01	0.594173	High	0.478166	High	6.80311	Mid	-0.451061	Low	-0.0413531	Mid	-0.242347	Low	-0.0613658	Low	-0.373224	Low	TNBC	UNS
TCGA-AQ-A54N-01	0.644043	High	0.471947	High	7.31029	Mid	-0.348078	Low	-0.277811	Low	-0.139508	Low	0.0399805	Mid	-0.0718442	Mid	TNBC	BL1
TCGA-E2-A1LK-01	0.664948	High	0.0387747	Mid	6.73284	Mid	-0.190787	Low	0.1647	Mid	0.0332912	High	0.263512	High	-0.358349	Low	TNBC	BL1
TCGA-BH-A0E0-01	0.67125	High	-0.673879	Low	7.02075	Mid	-0.26861	Low	0.303349	High	0.213018	High	0.0227585	Mid	-0.222062	Low	TNBC	LAR
TCGA-AN-A04D-01	0.675978	High	0.0419574	Mid	7.2388	Mid	-0.00258362	Mid	0.236426	High	-0.0303032	Mid	0.155748	Mid	-0.339841	Low	TNBC	M
TCGA-A1-A0SO-01	0.677939	High	0.317539	High	8.84681	High	0.48686	High	0.177555	High	0.00868319	High	0.327383	High	-0.257483	Low	TNBC	M
TCGA-B6-A402-01	0.700901	High	0.00608931	Mid	6.47149	Mid	-0.115321	Low	-0.134135	Low	-0.119161	Mid	0.233112	High	-0.236929	Low	TNBC	BL1
TCGA-E2-A14R-01	0.717065	High	-0.111561	Mid	6.89508	Mid	0.0190723	Mid	0.186242	High	-0.0462362	Mid	0.258639	High	-0.244661	Low	TNBC	BL1
TCGA-OL-A5D7-01	0.869651	High	0.250518	High	6.44759	Mid	0.195913	High	0.330728	High	-0.138391	Low	0.376544	High	-0.0812463	Mid	TNBC	UNS
